# Supplementary material for: The spatial proteome of the Plasmodium falciparum schizont illuminates the composition and evolutionary trajectories of its organelles
Source: Nat Commun. 2026 May 30;17:6192. doi: 10.1038/s41467-026-73664-2 (PMC13369866; doi:10.1038/s41467-026-73664-2)
Supplement: Supplementary file 3 — Supplementary Data 1 [file 41467_2026_73664_MOESM3_ESM.xlsx]

## Sheet: Column description
Column	Description	Notes
Gene accession	PlasmoDB accession numbers of the proteins detected in the S1, S2 and S3 experiments
Description	Gene descriptors from PlasmoDB release 68
markers (S1-S2)	Indicates whether or not the protein was used as a marker in the machine learning training step in the schizont dataset (name of the compartment if it was used as a marker, "unknown" if it was not). Proteins that were not detected in the mass spec analysis are shown as NA.
Final location (S1-S2)	The predicted subcellular location for each protein in S1-S2 dataset, based on SVM modelling after applying confidence thresholds
svm (S1-S2)	Initial SVM-predicted location for each protein before confidence thresholding (S1-S2 datatset)
svm.score (S1-S2)	The classification scores that reflect how confidently each feature was assigned (S1-S2 datatset)
markers (S1-S2-S3)	Indicates whether or not the protein was used as a marker in the machine learning training step in the combined schizont-merozoite dataset (name of the compartment if it was used as a marker, "unknown" if it was not). Proteins that were not detected in the mass spec analysis are shown as NA.
Final location (S1-S2-S3)	The predicted subcellular location for each protein in S1-S2-S3 dataset, based on SVM modelling after applying confidence thresholds
svm (S1-S2-S3)	Initial SVM-predicted location for each protein before confidence thresholding (S1-S2-S3 datatset)
svm.score (S1-S2-S3)	The classification scores that reflect how confidently each feature was assigned (S1-S2-S3 datatset)
Simplified location	Summarised location of protein in S1-S2 dataset for use in comparative analyses
hdb.cluster (S1-S2)	Cluster number(S1-S2 datatset) according to HDBSCAN unsupervised clustering	R. J. G. B. Campello et al., Advances in Knowledge Discovery and Data Mining 2013, 160-172
hdb.cluster (S1-S2-S3)	Cluster number (S1-S2-S3 datatset) according to HDBSCAN unsupervised clustering
Most likely origin	Evolutionary origin of the gene based on the species tree and the orthogroup distribution. The names correspond to the divergence points in the species tree, the origin was estimated as the point in which the orthogroup to which the protein belongs was acquired
Previous ID(s)	Previous PlasmoDB gene idientifiers
Adj. pN/pS	Number of non-synonomous mutations divided by the sum of synonomous + non-synonomous mutations in the gene encoding the corresponding protein	The analysis only included mutations from MalariaGEN PF7 with allele frequencies higher than 0.01 or lower than 0.99
Variant fraction	Number of total variant sites divided by the length of the gene encoding the corresponding protein
Variant sites	Number of total variant sites in the gene encoding the corresponding protein.
Synonymous variants	Number of synonomous mutations in the gene encoding the corresponding protein.
Missense variants	Number of non-synonomous mutations in the gene encoding the corresponding protein.
Stop gain variants	Number of non-sense mutations in the gene encoding the corresponding protein.
Avg dN/dS (Laverania)	Average dN/dS calculated only with orthologs from the Laverania group under a branch model of evolution
Avg. dN/dS (Plasmodium)	Average dN/dS calculated with orthologs from the Plasmodium genus (including Hepatocystis) under a branch model of evolution
Molecular weight (Da)	Molecular weight of the protein calculated from the amino acid sequence, in Daltons
Protein length	Length of the amino acid sequence
Disordered regions	Number of disordered regions longer than 30 amino acids	A disordered region was considered only if it was predicted by at least two strategies: - AlphaFold pLDDT - AlphaFold disorder prediction - MobiDBLite - IUPRED3
Cumulative disorder length	Total number of amino acids in the predicted disordered regions
Disordered fraction	Number of amino acids in the predicted disordered regions divided by the total length of the protein amino acid sequence
N-ter disorder fraction	Number of residues in predicted disordered regions in the first quarter of the protein sequence, divided by the length of the first quarter of the protein sequence
C-ter disorder fraction	Number of residues in predicted disordered regions in the last quarter of the protein sequence, divided by the length of the last quarter of the protein sequence
Mutagenesis fitness score	Saturation scale mutagenesis fitness score as defined in https://pubmed.ncbi.nlm.nih.gov/29724925/	Zhang M, Wang C, Otto TD, et al., Uncovering the essential genes of the human malaria parasite Plasmodium falciparum by saturation mutagenesis. Science. 2018 May 4;360(6388):eaap7847. doi: 10.1126/science.aap7847. PMID: 29724925
Mutagenesis index score	Saturation scale mutagenesis index score as defined in https://pubmed.ncbi.nlm.nih.gov/29724925/
tSNE.dim.1 (S1-S2)	t-SNE projection coordinates (S1-S2 dataset - Dimension 1)
tSNE.dim.2 (S1-S2)	t-SNE projection coordinates (S1-S2 dataset - Dimension 2)
tSNE.dim.1 (S1-S2-S3)	t-SNE projection coordinates (S1-S2-S3 dataset - Dimension 1)
tSNE.dim.2 (S1-S2-S3)	t-SNE projection coordinates (S1-S2-S3 dataset - Dimension 2)
TM domains	Number of transmembrane domains predicted by TMHMM	TMDs that overlapped SPs were considered SPs, therefore removed from the total count of TMDs
Signal Peptide	Number of signal peptides predicted with SignalP and Phobius
GO.enrich.CC	Statistically significant "Cellular Component" gene ontology terms associated with each protein and its corresponding location	GO terms were obtained from PlasmoDB release 68, the accession numbers can be cross referenced to both PlasmoDB and AmiGO: https://amigo.geneontology.org/amigo/term/GO:0020009 https://plasmodb.org/plasmo/app/search?q=GO:0020009
GO.enrich.MF	Statistically significant "Molecular Function" gene ontology terms associated with each protein and its corresponding location
GO.enrich.BP	Statistically significant "Biological Process" gene ontology terms associated with each protein and its corresponding location

## Sheet: PlasmoLOPIT_data_summary
Gene accession	Description	markers (S1-S2)	Final location (S1-S2)	svm (S1-S2)	svm.score (S1-S2)	markers (S1-S2-S3)	Final location (S1-S2-S3)	svm (S1-S2-S3)	svm.score (S1-S2-S3)	Simplified location	hdb.cluster (S1-S2)	hdb.cluster (S1-S2-S3)	Most likely origin	Previous ID(s)	Adj. pN/pS	Variant fraction	Variant sites	Synonymous variants	Missense variants	Stop gain variants	Avg. dN/dS (Laverania)	Avg. dN/dS (Plasmodium)	Molecular weight (Da)	Protein length	Disordered regions	Cumulative disorder length	Disordered fraction	N-ter disorder fraction	C-ter disorder fraction	Mutagenesis fitness score	Mutagenesis index score	TM Domains	Signal Peptide	tSNE.dim.1 (S1-S2)	tSNE.dim.2 (S1-S2)	tSNE.dim.1 (S1-S2-S3)	tSNE.dim.2 (S1-S2-S3)	GO.enrich.CC	GO.enrich.MF	GO.enrich.BP
PF3D7_0102200	ring-infected erythrocyte surface antigen	unknown	unknown	ribosomes	0.224759	unknown	nucleus 2	nucleus 2	0.492816	Unknown	0	0	Common ancestor	MAL1P1.13;PFA0110w	0.596491	0.0168971	55	23	34	0	0.3958	0.188211	126521	1085	3	334	0.307834	0	0.598802	-2.166	1	0	0	-1.60952	-6.32511	-8.92597	-6.56651
PF3D7_0102500	erythrocyte binding antigen-181	micronemes	micronemes 2	micronemes 2	1	micronemes	micronemes 2	micronemes 2	1	Micronemes	0	0	Coccidiomorpha	MAL1P1.16;PFA0125c	0.92	0.0051053	24	2	23	0	0.4548	0.113582	181150	1567	4	641	0.409062	0.0483619	0.277691	-2.102	0.999	1	1	36.8001	-63.075	60.989	8.24448	GO:0020009	GO:0046789	GO:0044409,GO:0098609
PF3D7_0102800	seipin domain-containing protein, putative	unknown	unknown	plasma membrane 1	0.211682	NA	NA	NA	NA	Unknown	0	NA	Hemosporidia	MAL1P1.19;PFA0140c	1	0.0010983	2	0	2	0	0.25115	0.0463	74842.6	607	1	71	0.116969	1	0	-0.096	0.99	3	0	10.4722	-59.5573	NA	NA
PF3D7_0102900	aspartate--tRNA ligase	unknown	nucleo-cytoplasm	nucleo-cytoplasm	0.728183	unknown	cytosol	cytosol	0.672375	Nucleo-cytoplasm	0	0	Common ancestor	MAL1P1.20;PFA0145c	1	0.00159744	3	0	3	0	0.06735	0.01805	73449.9	626	0	0	0	0	0	-2.954	0.119	0	0	-8.79283	82.394	-71.4833	40.1892	GO:0005737,GO:0005829
PF3D7_0103100	vacuolar protein sorting-associated protein 51, putative	unknown	unknown	nucleus 1	0.257784	NA	NA	NA	NA	Unknown	0	NA	Coccidiomorpha	MAL1P1.72;PFA0155c	0.75	0.00652795	32	8	24	0	0.3431	0.0385364	197115	1634	7	572	0.350061	0.173077	0.211538	-2.812	0.165	2	0	-1.81132	-10.0803	NA	NA
PF3D7_0103200	nucleoside transporter 4	unknown	plasma membrane 1	plasma membrane 1	0.66284	unknown	plasma membrane 1	plasma membrane 1	0.650998	Plasma membrane	0	0	Hemosporidia	MAL1P1.73;PFA0160c	1	0.00384025	5	0	5	0	0.0636	0.0236909	50010.6	434	0	0	0	0	0	-3.064	0.12	11	0	20.7343	-67.0115	5.76727	-31.3399	GO:0016020
PF3D7_0103300	conserved protein, unknown function	unknown	nucleus 1	nucleus 1	0.594933	unknown	unknown	nucleus 1	0.385417	Nucleus	0	0	Common ancestor	MAL1P1.74;PFA0165c	0.5	0.0043573	12	6	6	0	0.154	0.0265333	108378	918	4	290	0.315904	0.231034	0.189655	-2.961	0.12	0	0	15.8879	21.905	9.24887	16.4094
PF3D7_0103900	parasite-infected erythrocyte surface protein	unknown	ER 1	ER 1	0.628839	unknown	ER 1	ER 1	0.505655	ER	0	11	Common ancestor	MAL1P1.29;PFA0195w	1	0.00115942	2	0	2	0	0.0955	0.026075	67801.6	575	1	35	0.0608696	0	0	-3.12	0.128	1	1	-14.3735	-37.837	32.2354	-24.7497	GO:0005789,GO:0016020
PF3D7_0104100	protein E140, putative	unknown	unknown	plasma membrane 1	0.437902	unknown	plasma membrane 1	plasma membrane 1	0.476297	Unknown	0	0	Plasmodium	MAL1P1.31;PFA0205w	0.881579	0.0303413	72	9	67	0	0.3132	0.083925	92736.4	791	0	0	0	0	0	-3.035	0.119	5	0	5.8731	-66.9062	1.98139	-31.0576
PF3D7_0104200	StAR-related lipid transfer protein	unknown	unknown	plasma membrane 1	0.369579	unknown	plasma membrane 1	plasma membrane 1	0.424262	Unknown	0	0	Plasmodium	MAL1P1.33;PFA0210c	0.555556	0.00643777	9	4	5	0	0.1324	0.0309222	53626.4	466	1	90	0.193133	0.944444	0	-3.379	0.28	0	1	-31.0946	-37.5488	2.29437	-27.8452
PF3D7_0104300	ubiquitin carboxyl-terminal hydrolase 1, putative	unknown	nucleus 1	nucleus 1	0.50507	unknown	unknown	nucleus 2	0.37612	Nucleus	0	12	Common ancestor	MAL1P1.34b;PFA0215w;PFA0220w	0.688172	0.00885967	93	29	64	0	0.13475	0.0193333	416039	3499	13	896	0.256073	0.376116	0	-2.606	0.292	5	0	4.15703	2.04165	14.1721	-5.45742
PF3D7_0104400	4-hydroxy-3-methylbut-2-enyl diphosphate reductase	unknown	unknown	apicoplast	0.442616	unknown	unknown	mitochondrion	0.346263	Unknown	7	0	Coccidiomorpha	MAL1P1.35;PFA0225w	0	0	0	0	0	0	0.12945	0.0223222	62470.4	535	0	0	0	0	0	-2.596	0.993	1	0	-45.0433	-51.6464	17.3255	-58.0915
PF3D7_0104500	conserved protein, unknown function	unknown	cytosol	cytosol	0.871643	unknown	cytosol	cytosol	0.88051	Cytosol	0	3	Common ancestor	MAL1P1.36;PFA0230c	0	0.00240674	2	2	0	0	0.0977	0.0202	33175.7	277	0	0	0	0	0	-0.62	0.998	0	1	-1.19856	88.577	-58.6675	42.7405
PF3D7_0104800	novel putative transporter 1, putative	plasma membrane	plasma membrane 1	plasma membrane 1	1	plasma membrane	plasma membrane 1	plasma membrane 1	1	Plasma membrane	0	0	Common ancestor	MAL1P1.40;PFA0245w	0.5	0.0028885	5	2	2	0	0.14715	0.03876	65425.1	577	1	91	0.157712	0	0	0.781	1	12	0	19.9469	-67.9357	4.60913	-33.6202	GO:0005886
PF3D7_0105200	RAP protein RAP1	unknown	rhoptries	rhoptries	0.353025	unknown	rhoptries	rhoptries	0.237156	Rhoptries	0	0	Coccidiomorpha	MAL1P1.42;PFA0255c	0.5	0.00176056	3	1	1	0	0.13355	0.0334667	67156.7	568	0	0	0	0	0	-2.879	0.8	0	0	-32.9256	-74.3199	43.4625	-41.364
PF3D7_0105300	cyclase-associated protein	cytosol	cytosol	cytosol	1	cytosol	cytosol	cytosol	1	Cytosol	0	0	Common ancestor	MAL1P1.43;PFA0260c	0	0.00411523	2	1	0	0	0.0167	0.00987778	18528	162	0	0	0	0	0	-3.448	0.141	0	0	-6.65319	97.0323	-66.5995	48.0025
PF3D7_0105600	FtsJ-like methyltransferase, putative	unknown	nucleus 1	nucleus 1	0.813673	unknown	unknown	nucleus 1	0.308285	Nucleus	0	0	Common ancestor	MAL1P1.46;PFA0275c	0.777778	0.00245098	9	2	7	0	0.08885	0.0260778	147395	1224	5	237	0.193627	0.172996	0.388186	-3.042	0.12	1	0	-5.55652	28.7851	7.55773	33.6817
PF3D7_0105700	asparagine-rich antigen Pfa35-2	unknown	nucleus 2	nucleus 2	0.43803	NA	NA	NA	NA	Nucleus	0	NA	Plasmodium	MAL1P1.47;PFA0280w	0.740741	0.00587659	54	14	40	1	0.30755	0.0780111	364073	3063	8	448	0.146262	0.183036	0.198661	-1.851	1	0	0	41.316	-4.52787	NA	NA
PF3D7_0105800	cyclin-dependent kinases regulatory subunit, putative	unknown	nucleus 2	nucleus 2	0.537852	NA	NA	NA	NA	Nucleus	0	NA	Hemosporidia	MAL1P1.48;PFA0285c	0.8	0.00200321	5	1	4	0	0.05725	0.0349125	99310.3	832	4	188	0.225962	0.441489	0	-2.713	0.184	0	0	23.0719	-24.0759	NA	NA
PF3D7_0106000	conserved protein, unknown function	unknown	unknown	nucleus 2	0.312055	NA	NA	NA	NA	Unknown	0	NA	Common ancestor	MAL1P1.50;PFA0295c	0.555556	0.00976139	27	12	15	0	0.09185	0.0137556	109280	922	2	195	0.211497	0.225641	0	-2.706	0.188	0	0	21.126	-5.80371	NA	NA
PF3D7_0106100	V-type proton ATPase subunit C, putative	unknown	unknown	transport vesicles	0.282413	unknown	unknown	transport vesicles	0.301427	Unknown	0	0	Common ancestor	MAL1P1.52;PFA0300c	1	0.000870322	1	0	1	0	0.01125	0.00351111	45259.9	383	0	0	0	0	0	-2.999	0.122	0	0	17.242	46.5384	-28.4045	1.40218
PF3D7_0106200	EF hand domain-containing protein, putative	unknown	rhoptries	ER 1	0.33695	unknown	rhoptries	rhoptries	0.50567	Rhoptries	0	0	Hematozoa + Neph.	MAL1P1.53;PFA0305c	0.5	0.00620155	4	2	2	0	0.7514	0.1746	25971	215	0	0	0	0	0	0.391	1	0	0	-20.1812	-35.271	54.8161	-7.9079
PF3D7_0106300	calcium-transporting ATPase	unknown	ER 1	ER 1	0.484038	unknown	ER 1	ER 1	0.507408	ER	0	11	Common ancestor	MAL1P1.54;PFA0310c	0.692308	0.00352877	13	4	9	0	0.05125	0.0127444	139415	1228	1	80	0.0651466	0	0	-2.942	0.131	8	0	8.06095	-51.6709	18.0912	-19.4461
PF3D7_0106400	pre-rRNA-processing protein TSR2, putative	unknown	nucleo-cytoplasm	nucleo-cytoplasm	0.73589	unknown	nucleo-cytoplasm	nucleo-cytoplasm	0.663834	Nucleo-cytoplasm	0	0	Common ancestor	MAL1P1.55;PFA0315w	0	0	0	0	0	0	0.26075	0.089825	18395.4	156	1	32	0.205128	0	1	0	0.154	0	0	13.0761	65.4946	-32.1939	43.1207
PF3D7_0106500	conserved Plasmodium protein, unknown function	unknown	unknown	nucleus 2	0.168702	NA	NA	NA	NA	Unknown	0	NA	Plasmodium	MAL1P1.56;PFA0320w	0.904762	0.00496102	21	2	19	0	0.4271	0.120578	167075	1411	7	811	0.57477	0.251541	0.140567	-2.487	0.464	0	0	24.0706	-58.5443	NA	NA
PF3D7_0106700	small ribosomal subunit assembling AARP2 protein	unknown	nucleus 1	nucleus 1	0.794603	unknown	unknown	nucleus 2	0.35523	Nucleus	0	0	Common ancestor	MAL1P1.58;PFA0330w	0.628571	0.00813575	35	13	22	0	0.1137	0.0199333	166890	1434	4	386	0.269177	0	0	-2.771	0.137	0	1	-22.3875	19.7065	3.00146	-7.44851
PF3D7_0106800	ras-related protein Rab-5C	unknown	unknown	plasma membrane 1	0.351712	unknown	plasma membrane 1	plasma membrane 1	0.38518	Unknown	0	0	Common ancestor	MAL1P1.59;PFA0335w	0	0	0	0	0	0	0.0129	0.00912222	24300.5	214	0	0	0	0	0	-2.504	0.264	0	0	-27.8737	-39.4711	0.447165	-33.0449
PF3D7_0106900	2-C-methyl-D-erythritol 4-phosphate cytidylyltransferase, putative	unknown	apicoplast	apicoplast	0.589083	unknown	apicoplast	apicoplast	0.557914	Apicoplast	0	0	Hematozoa + Neph.	MAL1P1.60;PFA0340w	0.75	0.00363306	8	2	6	0	0.30305	0.0551556	88194.1	734	2	91	0.123978	0.582418	0	-2.887	0.124	0	0	-53.5573	-47.1642	17.7466	-58.399	GO:0020011
PF3D7_0107000	centrin-1	mitotic apparatus	mitotic apparatus	mitotic apparatus	1	mitotic apparatus	mitotic apparatus	mitotic apparatus	1	Mitotic apparatus	0	0	Common ancestor	MAL1P1.61;PFA0345w	0	0	0	0	0	0	0.001	0.00162222	19599.1	168	0	0	0	0	0			0	0	27.069	-29.1589	27.7585	-29.5451	GO:0005813	GO:0005509
PF3D7_0107400	ATP synthase-associated protein, putative	unknown	mitochondrion	mitochondrion	0.884452	unknown	mitochondrion	mitochondrion	0.885283	Mitochondrion	0	0	Coccidiomorpha	MAL1P2.02;PFA0370w	0	0	0	0	0	0	0.08735	0.0252	18762.8	153	0	0	0	0	0	-2.433	1	1	0	-24.4155	-72.7	36.1476	-54.3593	GO:0005739
PF3D7_0107500	Niemann-Pick type C1-related protein	unknown	plasma membrane 1	plasma membrane 1	0.796939	unknown	plasma membrane 1	plasma membrane 1	0.692375	Plasma membrane	0	0	Common ancestor	MAL1P2.03;PFA0375c	0.608696	0.00521542	23	9	14	0	0.0631	0.0113	170301	1470	3	324	0.220408	0.314815	0	-2.596	0.261	12	0	17.6596	-72.7266	7.55575	-36.1662	GO:0005886,GO:0016020		GO:0009410
PF3D7_0107700	dolichyl-diphosphooligosaccharide--protein glycosyltransferase subunit OST3/OST6, putative	unknown	unknown	ER 1	0.349416	NA	NA	NA	NA	Unknown	0	NA	Plasmodium	MAL1P2.05;PFA0385w	1	0.00298954	4	0	4	0	0.169	0.0370444	54496.7	446	0	0	0	0	0	-1.084	0.479	5	0	38.9614	-25.7827	NA	NA
PF3D7_0107800	double-strand break repair protein MRE11	nucleus	nucleus 2	nucleus 2	1	NA	NA	NA	NA	Nucleus	0	NA	Common ancestor	MAL1P2.06;PFA0390w	0.647059	0.00432549	16	6	11	0	0.20305	0.0295556	146148	1233	4	420	0.340633	0.442857	0.109524	-0.289	1	0	0	23.4004	-18.7457	NA	NA			GO:0000724
PF3D7_0108000	proteasome subunit beta type-3, putative	unknown	unknown	cytosol	0.338017	unknown	19s proteasome	19s proteasome	0.356385	Unknown	0	0	Common ancestor	MAL1P2.08;PFA0400c	0	0	0	0	0	0	0.03365	0.0121222	24510.2	218	0	0	0	0	0	-3.212	0.123	0	0	4.8558	54.0033	-43.6671	54.6414
PF3D7_0108300	conserved Plasmodium protein, unknown function	unknown	nucleus 1	nucleus 1	0.73549	unknown	nucleus 2	nucleus 2	0.451552	Nucleus	10	12	Coccidiomorpha	MAL1P2.10;PFA0410w	0.459459	0.0106559	71	40	34	0	0.1786	0.0155778	254993	2221	7	1612	0.725799	0.180521	0.333127	-2.611	1	0	0	7.02905	0.620349	12.81	-6.56447		GO:0003729
PF3D7_0108500	ELM2 domain-containing protein, putative	unknown	unknown	cytosol	0.330852	unknown	unknown	cytosol	0.146871	Unknown	0	0	Plasmodium	MAL1P2.13;PFA0420w	0.583333	0.0651769	35	15	21	1	0.2496	0.15224	19734.5	179	1	163	0.910615	0.171779	0.276074	0	1	0	0	-3.87566	65.0427	-65.6268	10.9684
PF3D7_0108700	secreted ookinete protein, putative	unknown	ER 1	ER 1	0.565891	unknown	ER 1	ER 1	0.439609	ER	0	0	Hemosporidia	MAL1P2.15;PFA0430c	0.833333	0.00868056	30	5	25	0	0.21645	0.0459333	135625	1152	5	729	0.632812	0.305898	0.349794	0.113	1	2	1	-16.6276	-40.4881	29.156	-36.2392
PF3D7_0108800	mitochondrial carrier protein, putative	unknown	unknown	mitochondrion	0.233995	unknown	unknown	mitochondrion	0.220784	Unknown	0	0	Hematozoa + Neph.	MAL1P2.16;PFA0435w	1	0.000925926	1	0	1	0	0.05735	0.0304889	42501.3	360	0	0	0	0	0	-3.102	0.143	2	0	-42.6265	-52.7297	23.1767	-55.6677
PF3D7_0109000	photosensitized INA-labeled protein PHIL1	inner membrane complex	inner membrane complex	inner membrane complex	1	inner membrane complex	inner membrane complex	inner membrane complex	1	IMC	0	0	Coccidiomorpha	MAL1P2.17;PFA0440w	0	0	0	0	0	0	0.18255	0.0921667	25477.3	224	2	81	0.361607	0.17284	0	-3.121	0.122	0	0	-43.7355	-66.923	26.8471	-67.5091	GO:0070258	GO:0005515
PF3D7_0109200	cleavage and polyadenylation specificity factor subunit 5, putative	unknown	transport vesicles	transport vesicles	0.354489	unknown	unknown	transport vesicles	0.259968	Transport vesicles	0	0	Common ancestor	MAL1P2.19;PFA0450c	0	0.00143678	1	1	0	0	0.02745	0.0132444	27318.8	232	0	0	0	0	0	-3.001	0.125	0	0	20.0628	49.8835	-32.2777	36.2521
PF3D7_0109400	tubulin-specific chaperone a, putative	unknown	unknown	cytosol	0.770624	unknown	nucleo-cytoplasm	nucleo-cytoplasm	0.720461	Unknown	0	0	Hemosporidia	MAL1P2.21;PFA0460c	1	0.00401606	2	0	2	0	0.3226	0.05085	19590.7	166	0	0	0	0	0	-3.364	0.24	0	0	-10.9568	91.0613	-58.0465	26.1027
PF3D7_0109500	N-acetyltransferase, GNAT family, putative	unknown	unknown	nucleus 1	0.403467	NA	NA	NA	NA	Unknown	0	NA	Common ancestor	MAL1P2.22;PFA0465c	0	0	0	0	0	0	0.08245	0.0250111	18229.5	155	0	0	0	0	0	-2.369	0.659	0	0	-0.99338	-22.5753	NA	NA
PF3D7_0109800	phenylalanine--tRNA ligase alpha subunit	unknown	nucleo-cytoplasm	nucleo-cytoplasm	0.544493	unknown	cytosol	cytosol	0.766016	Nucleo-cytoplasm	0	0	Common ancestor	MAL1P2.25;PFA0480w	1	0.00057971	1	0	1	0	0.1045	0.0225444	67720.3	575	0	0	0	0	0	-3.147	0.143	0	0	-23.8405	69.8926	-74.17	39.0179	GO:0005737,GO:0005829
PF3D7_0109950	respiratory chain complex 2 associated protein 3	mitochondrion	mitochondrion	mitochondrion	1	mitochondrion	mitochondrion	mitochondrion	1	Mitochondrion	0	0	Coccidiomorpha	MAL1P2.26;PF3D7_0109900;PFA0485w	1	0.00598802	3	0	3	0	0.27755	0.0951333	19544.8	167	0	0	0	0	0			2	0	-12.5356	-67.5791	56.1183	-55.8132	GO:0005739
PF3D7_0110400	DNA-directed RNA polymerase II subunit RPB9, putative	unknown	transport vesicles	transport vesicles	0.3892	unknown	unknown	nucleus 1	0.286233	Transport vesicles	0	0	Common ancestor	MAL1P2.30;PFA0505c	1	0.00267738	2	0	1	0	0.03775	0.0211556	29687.6	249	1	65	0.261044	0	0.338462	-2.733	0.486	0	0	21.1615	54.2174	-26.8011	41.4096	GO:0005665	GO:0003899	GO:0006351,GO:0006366
PF3D7_0110500	bromodomain protein 3, putative	unknown	unknown	nucleus 1	0.318783	unknown	nucleus 1	nucleus 1	0.617183	Unknown	0	0	Common ancestor	MAL1P2.31;PFA0510w	0.716667	0.00860686	59	17	43	0	0.23675	0.0265222	268207	2285	10	1469	0.642888	0.317903	0.232131	-2.257	1	0	0	19.5032	20.6426	17.9189	19.9096
PF3D7_0110600	phosphatidylinositol-4-phosphate 5-kinase	unknown	unknown	nucleus 1	0.282392	unknown	unknown	nucleus 2	0.218935	Unknown	0	0	Common ancestor	MAL1P2.32;PFA0515w	0.76	0.0134503	69	18	57	0	0.1279	0.0216111	200046	1710	6	756	0.442105	0.193122	0	-2.765	0.2	0	0	1.52504	-50.8639	14.3085	-16.2794
PF3D7_0110700	chromatin assembly factor 1 subunit C, putative	unknown	nucleo-cytoplasm	nucleo-cytoplasm	0.865229	unknown	cytosol	cytosol	0.824892	Nucleo-cytoplasm	0	0	Common ancestor	MAL1P2.33;PFA0520c	0.5	0.00149477	2	1	1	0	0.0247	0.0148333	50732.7	446	0	0	0	0	0	-3.013	0.157	0	0	-1.26041	82.1547	-61.3927	37.8407		GO:0051082
PF3D7_0110800	transcription initiation factor TFIIB, putative	unknown	nucleus 1	nucleus 1	0.640967	unknown	unknown	nucleus 1	0.362504	Nucleus	0	0	Common ancestor	MAL1P2.34;PFA0525w	0	0.000908265	1	1	0	0	0.00915	0.00468889	42002.4	367	0	0	0	0	0	-3.59	0.199	0	0	12.3776	10.0966	19.7058	9.80611	GO:0005667
PF3D7_0111000	kinesin-8B, putative	unknown	unknown	nucleus 2	0.417478	NA	NA	NA	NA	Unknown	0	NA	Common ancestor	MAL1P2.36;PFA0535c	0.484848	0.00641026	32	17	16	0	0.1369	0.00856667	191873	1664	5	687	0.412861	0.510917	0.062591	-2.224	1	0	0	18.5915	-21.728	NA	NA
PF3D7_0111300	P-loop containing nucleoside triphosphate hydrolase, putative	unknown	nucleus 2	nucleus 2	0.592452	NA	NA	NA	NA	Nucleus	0	NA	Common ancestor	MAL1P2.38;PFA0545c	1	0.00199943	7	0	7	0	0.08735	0.0242667	139214	1167	5	264	0.226221	0.132576	0.681818	-2.874	0.812	2	0	22.9969	-14.8761	NA	NA		GO:0003677	GO:0006260
PF3D7_0111400	conserved Plasmodium protein, unknown function	unknown	unknown	nucleus 2	0.282949	NA	NA	NA	NA	Unknown	0	NA	Hemosporidia	MAL1P2.39;PFA0550w	0	0	0	0	0	0	0.1431	0.0306556	85035.8	718	2	296	0.412256	0.128378	0	-3.209	0.126	0	0	22.7385	-26.5575	NA	NA
PF3D7_0111500	UMP-CMP kinase, putative	unknown	unknown	cytosol	0.604454	unknown	nucleo-cytoplasm	nucleo-cytoplasm	0.543483	Unknown	3	0	Common ancestor	MAL1P2.40;PFA0555c	0.75	0.00359389	4	1	3	0	0.20355	0.0582444	44244.8	371	0	0	0	0	0	-3.031	0.12	1	0	-2.9435	91.0168	-56.7357	30.1346
PF3D7_0111800	eukaryotic translation initiation factor 4E, putative	unknown	unknown	nucleus 1	0.347419	NA	NA	NA	NA	Unknown	0	NA	Plasmodium	MAL1P2.43;PFA0570w	0.666667	0.0016129	3	1	2	0	0.30475	0.0747667	73030.6	620	4	383	0.617742	0.339426	0.349869	0.607	1	0	0	-15.0983	10.4534	NA	NA
PF3D7_0111900	mitochondrial distribution and morphology protein, putative	unknown	mitochondrion	mitochondrion	0.622461	unknown	unknown	mitochondrion	0.435907	Mitochondrion	0	0	Coccidiomorpha	MAL1P3.01b;PFA0575c	0	0	0	0	0	0	0.04285	0.0215667	9581.76	81	0	0	0	0	0	0	0.121	0	0	-12.9202	-71.5597	28.8079	-59.9186	GO:0005739
PF3D7_0112000	TatD-like deoxyribonuclease	unknown	unknown	nucleo-cytoplasm	0.433017	unknown	unknown	cytosol	0.292805	Unknown	0	0	Common ancestor	MAL1P3.01;PFA0580c	0	0	0	0	0	0	0.16955	0.0595667	52970.6	447	0	0	0	0	0	-3.108	0.121	1	0	7.21407	72.2897	-39.8259	34.7458
PF3D7_0112200	multidrug resistance-associated protein 1	plasma membrane	plasma membrane 1	plasma membrane 1	1	plasma membrane	plasma membrane 1	plasma membrane 1	1	Plasma membrane	0	0	Common ancestor	MAL1P3.03;PFA0590w	1	0.00219539	12	0	12	0	0.1673	0.05823	214441	1822	2	139	0.0762898	0.215827	0	-1.001	1	12	0	17.2517	-71.174	8.8005	-37.2019	GO:0005886,GO:0005887,GO:0016020		GO:0009410,GO:0055085
PF3D7_0112900	Plasmodium exported protein, unknown function	unknown	Maurer's cleft	Maurer's cleft	0.482143	NA	NA	NA	NA	Maurer's cleft	0	NA	Laverania	MAL1P3.05;PFA0615w	0.333333	0.00531915	3	2	1	0	0.2029	NA	21896.7	188	0	0	0	0	0	-2.003	0.995	2	0	56.252	-23.4762	NA	NA	GO:0020036,GO:0043657,GO:0044228
PF3D7_0113000	glutamic acid-rich protein GARP	Maurer's cleft	Maurer's cleft	Maurer's cleft	1	NA	NA	NA	NA	Maurer's cleft	0	NA	Laverania	MAL1P3.06;PFA0620c	0.866667	0.0222883	45	6	39	0	0.647	NA	79795	673	3	581	0.863299	0.194492	0.253012	-2.159	1	0	1	59.1399	-22.1247	NA	NA	GO:0044228	GO:0046789
PF3D7_0113200	Plasmodium exported protein, unknown function	unknown	Maurer's cleft	Maurer's cleft	0.734127	unknown	Maurer's cleft	Maurer's cleft	0.637898	Maurer's cleft	0	1	Laverania	MAL1P3.08;PFA0630c	0.866667	0.0152027	27	4	26	1	0.2573	NA	70110.9	592	2	361	0.609797	0.135734	0.0720222	-1.287	1	2	0	55.675	-23.3339	59.2305	29.2166	GO:0030430,GO:0043657
PF3D7_0113700	heat shock protein 40, type II	unknown	unknown	ER 1	0.160367	unknown	unknown	transport vesicles	0.145926	Unknown	0	0	Common ancestor	MAL1P4.10;PFA0660w	0.714286	0.00497512	6	2	5	0	0.11735	0.036025	46988.5	402	0	0	0	0	0	-0.674	1	1	0	45.1065	-32.7828	4.71344	-54.1165
PF3D7_0113900	CX3CL1-binding protein 1	Maurer's cleft	Maurer's cleft	Maurer's cleft	1	Maurer's cleft	Maurer's cleft	Maurer's cleft	1	Maurer's cleft	0	1	Laverania	MAL1P4.12;PFA0670c	0.4	0.00685871	5	3	2	0	0.364	NA	28233.7	243	0	0	0	0	0	-2.691	0.256	2	1	56.1531	-21.4859	63.4739	30.8735	GO:0020036,GO:0030430,GO:0044228	GO:0005515
PF3D7_0114000	exported protein family 1	unknown	unknown	ER 2	0.182315	NA	NA	NA	NA	Unknown	0	NA	Common ancestor	MAL1P4.13;PFA0675w	0.757143	0.0314422	138	34	106	2	0.47	NA	170981	1463	2	766	0.523582	0.126632	0	-1.456	1	1	0	-38.3817	38.5824	NA	NA
PF3D7_0201500	Plasmodium exported protein (hyp9), unknown function	unknown	erythrocyte membrane	erythrocyte membrane	0.853945	NA	NA	NA	NA	Erythrocyte PM	0	NA	Laverania	PF02_0015;PFB0075c	0.5	0.00262467	2	1	1	0	0.41545	NA	29623.4	254	0	0	0	0	0	-2.845	0.196	2	0	55.8228	-31.2077	NA	NA	GO:0020036,GO:0043657
PF3D7_0201600	PHISTb domain-containing RESA-like protein 1	erythrocyte membrane	erythrocyte membrane	erythrocyte membrane	1	NA	NA	NA	NA	Erythrocyte PM	0	NA	Laverania	PF02_0016;PFB0080c	0.892857	0.0378007	55	6	50	0	0.545	NA	58589.3	485	2	121	0.249485	0.380165	0.53719	-2.037	1	1	0	57.2997	-29.5566	NA	NA	GO:0044228		GO:0020035
PF3D7_0201800	knob associated heat shock protein 40	unknown	unknown	Maurer's cleft	0.258009	NA	NA	NA	NA	Unknown	0	NA	Common ancestor	PF02_0018;PFB0090c	1	0.00158353	2	0	2	0	0.1917	0.0406625	48282.7	421	0	0	0	0	0	-2.465	1	1	0	49.9481	-33.1521	NA	NA
PF3D7_0201900	erythrocyte membrane protein 3	erythrocyte membrane	erythrocyte membrane	erythrocyte membrane	1	erythrocyte membrane	erythrocyte membrane	erythrocyte membrane	1	Erythrocyte PM	0	0	P. falciparum	PF02_0019;PFB0095c	0.708333	0.00983204	72	21	51	0	NA	NA	273647	2441	5	1927	0.789431	0.158277	0.317073	-0.927	1	1	0	55.6772	-34.3865	59.2934	18.3239	GO:0020003,GO:0020036	GO:0005515
PF3D7_0202000	knob-associated histidine-rich protein	erythrocyte membrane	erythrocyte membrane	erythrocyte membrane	1	erythrocyte membrane	erythrocyte membrane	erythrocyte membrane	1	Erythrocyte PM	0	0	Mammal inf. s.l.	PF02_0020;PFB0100c	0.888889	0.00458716	9	1	8	0	0.4828	NA	71302.8	654	2	462	0.706422	0.168831	0.354978	-1.359	1	1	0	54.9973	-35.6084	59.0694	16.7762	GO:0020030,GO:0020036	GO:0005515	GO:0020035
PF3D7_0202100	liver stage associated protein 2	unknown	unknown	micronemes 1	0.176397	unknown	unknown	micronemes 1	0.213529	Unknown	0	0	Laverania	PF02_0021;PFB0105c	1	0.0209713	19	0	19	0	0.4001	NA	35326.8	302	1	38	0.125828	0	0	-2.163	0.383	1	0	-17.223	58.7303	-22.5146	3.59229
PF3D7_0202200	EMP1-trafficking protein	Maurer's cleft	Maurer's cleft	Maurer's cleft	1	Maurer's cleft	Maurer's cleft	Maurer's cleft	1	Maurer's cleft	0	1	Laverania	PF02_0022;PFB0106c	1	0.00114943	1	0	1	0	0.2365	NA	33741.8	290	1	45	0.155172	0	0	-3.049	0.65	2	0	54.0769	-17.5034	61.3451	26.9622	GO:0020036,GO:0030430
PF3D7_0202400	translation-enhancing factor	unknown	erythrocyte membrane	erythrocyte membrane	0.933392	unknown	erythrocyte membrane	erythrocyte membrane	0.570587	Erythrocyte PM	0	0	Laverania	PF02_0024;PFB0115w	1	0.00727069	26	0	24	2	0.4454	NA	141849	1192	4	891	0.747483	0.262626	0.122334	-2.252	1	0	0	58.6866	-35.093	57.6167	16.4768	GO:0020003,GO:0030430,GO:0043657
PF3D7_0202500	early transcribed membrane protein 2	PVM	PVM	PVM	1	PVM	PVM	PVM	1	PVM	0	0	Plasmodium	PF02_0025;PFB0120w	0	0	0	0	0	0	0.2231	0.15478	11516.5	106	0	0	0	0	0	0	1	1	1	-63.9194	-22.4448	-15.4364	-58.9842	GO:0020005,GO:1903561
PF3D7_0202600	nucleic acid-binding protein, putative	unknown	unknown	nucleus 2	0.270338	NA	NA	NA	NA	Unknown	0	NA	Plasmodium	PF02_0026;PF3D7_0202600.1;PF3D7_0202600.2;PFB0125c	0.808511	0.0116828	47	9	38	0	0.39065	0.0875333	158802	1341	6	776	0.578673	0.298969	0.177835			0	0	19.8895	21.0323	NA	NA
PF3D7_0203000	repetitive organellar protein, putative	unknown	unknown	ER 1	0.391155	unknown	unknown	ER 1	0.181679	Unknown	0	0	Plasmodium	PF02_0029;PFB0145c	0.571429	0.00471619	28	12	16	0	0.1657	0.0451556	237747	1979	2	105	0.0530571	1	0	-1.887	1	0	0	-2.80078	-50.3991	17.3031	-12.4164
PF3D7_0203300	ERCC1 nucleotide excision repair protein, putative	unknown	nucleus 1	nucleus 1	0.57266	NA	NA	NA	NA	Nucleus	0	NA	Common ancestor	PF02_0031;PFB0160w	0	0	0	0	0	0	0.02635	0.00646667	28287.7	242	0	0	0	0	0	-3.229	0.156	0	0	0.781149	-5.54808	NA	NA
PF3D7_0203400	conserved protein, unknown function	unknown	cytosol	cytosol	0.933766	unknown	cytosol	cytosol	0.884128	Cytosol	0	0	Coccidiomorpha	PF02_0032;PFB0161c	0.5	0.00732601	2	1	1	0	0.1908	0.0918778	9830.75	91	1	91	1	0.241758	0.252747	-2.427	0.998	0	0	-18.2981	85.1583	-69.539	35.4517
PF3D7_0203600	conserved Plasmodium protein, unknown function	unknown	nucleus 2	nucleus 2	0.578102	NA	NA	NA	NA	Nucleus	0	NA	Hematozoa + Neph.	PF02_0033;PFB0170w	0.8	0.00262467	5	1	4	0	0.10535	0.0196111	75209.1	635	2	222	0.349606	0.166667	0	-1.784	0.81	1	0	34.8093	-9.92431	NA	NA
PF3D7_0203700	protein MAK16, putative	unknown	unknown	nucleus 1	0.470016	NA	NA	NA	NA	Unknown	0	NA	Common ancestor	PF02_0034;PFB0175c	0.833333	0.00911162	12	2	10	0	0.07315	0.0185556	51457.7	439	2	215	0.489749	0	0.427907	-2.522	0.391	0	0	-29.9226	24.0867	NA	NA
PF3D7_0204100	Sel1 repeat-containing protein, putative	unknown	ER 1	ER 1	0.581862	unknown	ER 1	ER 1	0.550956	ER	11	11	Common ancestor	PF02_0039;PFB0190c	0.860465	0.00624546	43	6	37	0	0.1308	0.0211667	271490	2295	5	681	0.296732	0.370044	0.223201	-2.863	0.146	0	1	2.23769	-38.8754	29.964	-18.8178
PF3D7_0204200	translocation protein SEC66, putative	unknown	unknown	mitochondrion	0.298823	unknown	unknown	ER 1	0.338476	Unknown	0	0	Hemosporidia	PF02_0040;PFB0194w	0	0.00120773	1	1	0	0	0.07585	0.0264333	33414.5	276	0	0	0	0	0	-2.589	0.689	1	0	-40.2196	-61.9775	23.6743	-49.7671
PF3D7_0204500	aspartate transaminase	cytosol	cytosol	cytosol	1	cytosol	cytosol	cytosol	1	Cytosol	0	3	Coccidiomorpha	PF02_0042;PFB0200c	0.142857	0.00576132	7	6	1	0	0.0866	0.02498	47005.2	405	0	0	0	0	0	0.461	0.736	0	0	-7.48982	93.4811	-62.7292	40.5366		GO:0003824
PF3D7_0204700	hexose transporter	plasma membrane	plasma membrane 1	plasma membrane 1	1	plasma membrane	plasma membrane 1	plasma membrane 1	1	Plasma membrane	0	0	Common ancestor	PF02_0044;PFB0210c	0	0.00198413	3	3	0	0	0.02565	0.0166222	56416.7	504	0	0	0	0	0	-2.474	0.294	12	0	22.7206	-70.5535	10.4846	-36.428	GO:0005886,GO:0005887,GO:0009986,GO:0016020	GO:0022857	GO:0009410,GO:0055085
PF3D7_0204900	2-methoxy-6-polyprenyl-1,4-benzoquinol methylase, mitochondrial, putative	unknown	unknown	ER 1	0.338759	unknown	unknown	mitochondrion	0.276164	Unknown	0	0	Common ancestor	PF02_0046;PFB0220w	0	0.00188324	2	1	0	0	0.0761	0.0239	41169.1	354	0	0	0	0	0	-2.529	0.321	0	0	-28.8844	-57.2358	39.3694	-34.9299
PF3D7_0205400	PCI domain-containing protein, putative	unknown	unknown	nucleus 1	0.308825	unknown	transport vesicles	transport vesicles	0.376276	Unknown	0	0	Common ancestor	PF02_0050;PFB0240w	1	0.00145879	2	0	2	0	0.0241	0.0087	54351.3	457	0	0	0	0	0	-2.907	0.131	0	0	40.5359	13.2814	-11.759	0.89775
PF3D7_0205500	DNA-directed RNA polymerase II 16 kDa subunit, putative	unknown	transport vesicles	transport vesicles	0.481177	unknown	unknown	transport vesicles	0.315216	Transport vesicles	0	0	Coccidiomorpha	PF02_0051;PFB0245c	0.5	0.00505051	2	1	1	0	0.0203	0.0102	15113.5	132	0	0	0	0	0	-3.578	0.409	0	0	27.8272	58.5228	-19.236	37.0536	GO:0005665	GO:0003899	GO:0006366
PF3D7_0205600	conserved Plasmodium protein, unknown function	unknown	nucleus 1	nucleus 1	0.785633	unknown	nucleus 2	nucleus 2	0.422819	Nucleus	0	0	Hematozoa	PF02_0052;PFB0250w	0	0	0	0	0	0	0.02745	0.0082125	76449.8	635	1	65	0.102362	0	1	-3.187	0.149	1	0	-13.7938	15.5816	-4.59648	5.8901
PF3D7_0205900	26S proteasome regulatory subunit RPN1, putative	20s proteasome	20s proteasome	20s proteasome	1	20s proteasome	20s proteasome	20s proteasome	1	Proteasome	2	6	Common ancestor	PF02_0055;PFB0260w	0.5	0.000690131	2	1	1	0	0.0353	0.0151	108358	966	1	67	0.0693582	0	0	-3.218	0.127	1	0	28.696	72.8625	-10.7608	42.3331	GO:0000502,GO:0005838		GO:0006511,GO:0043161
PF3D7_0206000	DNA repair protein RAD2, putative	unknown	apicoplast	apicoplast	0.593213	unknown	unknown	apicoplast	0.34559	Apicoplast	0	0	Common ancestor	PF02_0056;PFB0265c	0.363636	0.00241865	11	7	4	0	0.21065	0.0260444	178731	1516	4	567	0.374011	0.259259	0	-2.445	1	0	0	-55.0674	-60.2933	26.272	-60.5701
PF3D7_0206200	pantothenate transporter	unknown	micronemes 2	micronemes 2	0.407812	unknown	micronemes 1	micronemes 1	0.383062	Micronemes	0	0	Common ancestor	PF02_0058;PFB0275w	0.5	0.00117994	2	1	1	0	0.058	0.0144556	62662.4	565	0	0	0	0	0	-2.212	1	11	0	34.2958	-65.4505	-9.41151	-43.6061	GO:0005886,GO:0020009,GO:0044310		GO:0035891
PF3D7_0206700	adenylosuccinate lyase	unknown	unknown	nucleo-cytoplasm	0.484912	unknown	unknown	nucleo-cytoplasm	0.24287	Unknown	0	0	Coccidiomorpha	PF02_0063;PFB0295w	0	0.00212314	3	3	0	0	0.042	0.0146667	55176.2	471	0	0	0	0	0	-2.994	0.121	0	0	14.8673	59.9447	-34.0933	39.8877
PF3D7_0206800	merozoite surface protein 2	plasma membrane	plasma membrane 2	plasma membrane 2	1	plasma membrane	plasma membrane 2	plasma membrane 2	1	Plasma membrane	0	0	Laverania	PF02_0064;PFB0300c	0.971831	0.0784314	64	2	69	0	0.82975	NA	27956.9	272	1	189	0.694853	0.126984	0.153439	-2.005	0.988	1	0	-58.8731	-28.4658	-9.21024	-49.4626	GO:0005886,GO:0016020
PF3D7_0206900	merozoite surface protein 5	unknown	unknown	micronemes 1	0.258117	unknown	unknown	micronemes 1	0.239922	Unknown	0	0	Mammal inf. s.l.	PF02_0065;PF3D7_0206900.1;PF3D7_0206900.2;PFB0305c	0	0.00367647	3	3	0	0	0.5132	0.38115	30974.1	272	1	137	0.503676	0.218978	0			2	0	34.3366	-68.1255	-7.18572	-44.3033
PF3D7_0207000	merozoite surface protein 4	plasma membrane	plasma membrane 2	plasma membrane 2	1	plasma membrane	plasma membrane 2	plasma membrane 2	1	Plasma membrane	0	0	Mammal inf. s.l.	PF02_0066;PFB0310c	0.92	0.0294118	24	2	23	0	0.9112	0.268213	30548.5	272	1	168	0.617647	0.178571	0.0119048	-2.64	0.251	2	0	-58.7278	-28.6671	-9.26688	-49.3166	GO:0005886
PF3D7_0207100	conserved Plasmodium protein, unknown function	unknown	unknown	nucleus 1	0.227274	unknown	unknown	mitochondrion	0.144762	Unknown	0	0	Plasmodium	PF02_0067;PFB0315w	0.7	0.00382044	20	6	14	0	0.27725	0.0645222	207845	1745	2	108	0.0618911	0	0	-2.608	1	0	0	-1.63466	-55.5674	12.9661	-12.01
PF3D7_0207200	iron-sulfur assembly protein, putative	unknown	unknown	ER 1	0.352701	unknown	unknown	ER 1	0.267124	Unknown	0	0	Coccidiomorpha	PF02_0068;PFB0320c	0	0	0	0	0	0	0.1688	0.0445667	18402.5	160	0	0	0	0	0	-3.514	0.195	0	0	-17.005	-58.1232	32.2057	-39.1483
PF3D7_0207400	serine repeat antigen 7	unknown	unknown	transport vesicles	0.150893	unknown	unknown	nucleo-cytoplasm	0.195775	Unknown	0	0	Hematozoa + Neph.	PF02_0070;PFB0330c	0.916667	0.00422833	12	1	11	0	0.21105	0.0598125	109639	946	2	133	0.140592	0.736842	0.263158	-1.186	1	0	1	-25.0101	63.1458	-70.8981	20.7544
PF3D7_0207500	serine repeat antigen 6	PVM	PVM	PVM	1	PVM	PVM	PVM	1	PVM	0	0	Hematozoa + Neph.	PF02_0071;PFB0335c	0.923077	0.00420304	13	1	12	0	0.15445	0.0422889	118836	1031	3	265	0.257032	0.592453	0.113208	-2.761	0.252	0	1	-65.1661	-12.4503	-27.4978	-57.9229	GO:0005615,GO:0005764,GO:0020003,GO:0020005	GO:0004197,GO:0005515,GO:0008234	GO:0051603
PF3D7_0207600	serine repeat antigen 5	unknown	unknown	cytosol	0.526609	unknown	unknown	nucleo-cytoplasm	0.318422	Unknown	0	0	Hematozoa + Neph.	PF02_0072;PFB0340c	0.68	0.0250752	75	24	51	1	0.23795	NA	111768	997	2	154	0.154463	0.980519	0	-2.737	0.2	0	1	-27.4683	79.6207	-73.9172	19.761
PF3D7_0207700	serine repeat antigen 4	unknown	PVM	PVM	0.492881	unknown	unknown	PVM	0.201199	PVM	0	0	Hematozoa + Neph.	PF02_0073;PFB0345c	0.848485	0.0107415	31	5	28	0	0.37	NA	108681	962	2	202	0.209979	0.415842	0.584158	0.947	1	0	1	-20.854	65.6106	-27.1474	-48.9595	GO:0005615,GO:0005764,GO:0020003	GO:0004197,GO:0008234	GO:0051603
PF3D7_0207800	serine repeat antigen 3	unknown	unknown	nucleo-cytoplasm	0.307741	unknown	nucleo-cytoplasm	nucleo-cytoplasm	0.445181	Unknown	0	0	Hematozoa + Neph.	PF02_0074;PFB0350c	1	0.00143369	4	0	4	0	0.233	NA	105423	930	2	119	0.127957	0.722689	0.277311	-2.533	1	0	1	-24.9357	63.2731	-71.0485	20.8407
PF3D7_0207900	serine repeat antigen 2	unknown	unknown	cytosol	0.0960578	NA	NA	NA	NA	Unknown	0	NA	Hematozoa + Neph.	PF02_0075;PFB0355c	0.804348	0.0135747	45	9	37	0	0.31795	NA	124895	1105	2	306	0.276923	0.506536	0.493464	-0.99	1	0	1	-21.1509	74.0601	NA	NA
PF3D7_0208100	C2 domain-containing protein 5, putative	unknown	unknown	ER 1	0.262861	unknown	unknown	plasma membrane 1	0.258507	Unknown	8	11	Plasmodium	PF02_0077;PF3D7_0208100.1;PF3D7_0208100.2;PFB0365w	0.909091	0.00409912	22	2	20	0	0.078	0.0313	211887	1789	6	649	0.362772	0	0.160247			0	0	12.5212	-62.9713	12.9519	-25.8739
PF3D7_0208200	KRR1 small subunit processome component, putative	unknown	unknown	nucleus 1	0.24514	NA	NA	NA	NA	Unknown	0	NA	Common ancestor	PF02_0078;PFB0370c	0	0	0	0	0	0	0.0135	0.00455556	36075.1	300	0	0	0	0	0	-2.666	0.372	0	0	-27.4072	27.3007	NA	NA
PF3D7_0208400	histidine phosphatase, putative	unknown	nucleus 1	nucleus 1	0.538879	unknown	unknown	nucleus 2	0.306101	Nucleus	0	0	Coccidiomorpha	PF02_0080;PFB0380c	1	0.00331675	20	0	20	0	0.32965	0.0401556	241792	2010	9	679	0.337811	0.281296	0.349043	-1.355	1	2	0	-29.8401	0.912967	-22.3544	-13.3827
PF3D7_0208500	acyl carrier protein	unknown	apicoplast	apicoplast	0.663239	unknown	apicoplast	apicoplast	0.544369	Apicoplast	0	0	Coccidiomorpha	PF02_0081;PFB0385w	1	0.00243309	1	0	1	0	0.1554	0.0429556	15809.2	137	0	0	0	0	0	-3.465	0.231	0	1	-59.9001	-65.944	9.39132	-69.2068	GO:0020011
PF3D7_0208600	ribosome-recycling factor	unknown	unknown	apicoplast	0.474976	unknown	apicoplast	apicoplast	0.559865	Unknown	0	0	Plasmodium	PF02_0082;PFB0390w	0.8	0.00334672	5	1	4	0	0.2865	0.0395	60532.2	498	1	204	0.409639	0.0588235	0	-2.794	0.183	1	0	-58.9785	-43.5303	14.3329	-66.5336
PF3D7_0208700	SHS2 domain-containing protein, putative	unknown	unknown	nucleus 1	0.196777	unknown	unknown	transport vesicles	0.158532	Unknown	0	0	Plasmodium	PF02_0083;PF3D7_0208700.1;PF3D7_0208700.2;PFB0391c	0	0	0	0	0	0	0.1148	0.0585333	26371	222	0	0	0	0	0			0	0	46.4849	27.2473	-21.9079	6.8853
PF3D7_0208800	protein P22, putative	unknown	ER 1	ER 1	0.552416	unknown	ER 1	ER 1	0.632541	ER	0	11	Plasmodium	PF02_0084;PFB0395w	0.5	0.00283688	2	1	1	0	0.1279	0.0381222	28163.5	235	0	0	0	0	0	-2.83	0.156	1	0	-9.37628	-35.332	34.8575	-20.0412
PF3D7_0209000	6-cysteine protein P230	unknown	unknown	nucleus 1	0.163491	NA	NA	NA	NA	Unknown	0	NA	Hemosporidia	PF02_0086;PFB0405w	0.844156	0.00808081	76	12	65	0	0.0848	0.0200625	363218	3135	1	205	0.0653907	1	0	-0.851	1	0	1	19.6386	-2.69284	NA	NA
PF3D7_0209100	patatin-like phospholipase 1	unknown	transport vesicles	transport vesicles	0.493567	unknown	transport vesicles	transport vesicles	0.500358	Transport vesicles	0	0	Coccidiomorpha	PF02_0087;PFB0410c	1	0.00147275	3	0	3	0	0.0554	0.0329222	78304.9	679	3	123	0.181149	0.487805	0	-1.821	1	0	0	26.024	45.8923	-25.8593	37.4216
PF3D7_0209300	2C-methyl-D-erythritol 2,4-cyclodiphosphate synthase	unknown	unknown	apicoplast	0.479595	unknown	unknown	apicoplast	0.346532	Unknown	0	0	Coccidiomorpha	PF02_0089;PFB0420w	0	0.00138889	1	1	0	0	0.0825	0.0431125	27160.7	240	0	0	0	0	0	-2.98	0.135	0	1	-57.6495	-48.8481	17.8497	-64.7292
PF3D7_0209400	ARMT1-like domain-containing protein, putative	cytosol	cytosol	cytosol	1	cytosol	cytosol	cytosol	1	Cytosol	3	3	Coccidiomorpha	PF02_0090;PFB0423c;PFB0425c	0.5	0.00148148	2	1	1	0	0.07775	0.0317222	54468.2	450	0	0	0	0	0	-2.677	0.993	0	0	0.380759	103.704	-64.3856	53.6596
PF3D7_0209600	transporter, putative	unknown	unknown	plasma membrane 1	0.326008	unknown	unknown	ER 1	0.258684	Unknown	8	11	Coccidiomorpha	PF02_0091;PFB0435c	0.666667	0.00176678	6	2	4	0	0.1381	0.0265222	133698	1132	1	145	0.128092	1	0	-2.867	0.136	12	0	12.8159	-61.5118	11.9244	-23.2108
PF3D7_0209800	ATP-dependent RNA helicase UAP56	unknown	nucleo-cytoplasm	nucleo-cytoplasm	0.604769	unknown	nucleo-cytoplasm	nucleo-cytoplasm	0.581209	Nucleo-cytoplasm	0	0	Common ancestor	PF02_0093;PFB0445c	0	0.000729395	1	1	0	0	0.02	0.00664444	52223.7	457	1	51	0.111597	1	0	-2.606	0.257	0	0	4.46777	66.8365	-42.8691	26.1719	GO:0005737
PF3D7_0210100	60S ribosomal protein L37ae, putative	unknown	ribosomes	ribosomes	0.749763	unknown	ribosomes	ribosomes	0.692446	Ribosomes	0	0	Common ancestor	PF02_0095;PF3D7_0210100.1;PF3D7_0210100.2;PFB0455w	0	0	0	0	0	0	0.001	0.00501111	10799	96	0	0	0	0	0			0	0	-24.276	-0.778887	-15.5457	-22.0846	GO:0005840	GO:0003735	GO:0006412
PF3D7_0210200	conserved Plasmodium protein, unknown function	unknown	unknown	nucleus 2	0.360893	NA	NA	NA	NA	Unknown	0	NA	Coccidiomorpha	PF02_0096;PFB0460c	0.85567	0.012236	95	14	83	0	0.1195	0.01554	310026	2588	3	217	0.0838485	0.829493	0	-2.859	1	0	0	-22.6679	30.3535	NA	NA
PF3D7_0210300	monocarboxylate transporter, putative	unknown	plasma membrane 1	plasma membrane 1	0.492643	unknown	unknown	plasma membrane 1	0.281077	Plasma membrane	0	0	Common ancestor	PF02_0097;PFB0465c	0	0.00291758	4	4	0	0	0.0309	0.0155889	51861	457	0	0	0	0	0	-2.961	0.12	12	0	10.7785	-65.2054	51.6516	-28.6815	GO:0016020	GO:0022857	GO:0055085
PF3D7_0210600	protein CERLI1	unknown	rhoptries	rhoptries	0.435963	unknown	rhoptries	rhoptries	0.281203	Rhoptries	0	0	Common ancestor	PF02_0099;PFB0475c	0.5	0.00224215	3	1	1	0	0.0654	0.0258444	53674.8	446	0	0	0	0	0	-2.616	0.234	0	1	-3.29483	-60.4318	45.3152	-26.5883	GO:0020008		GO:0044409
PF3D7_0210700	syntaxin, Qa-SNARE family	unknown	unknown	plasma membrane 1	0.209813	unknown	unknown	plasma membrane 1	0.311537	Unknown	0	0	Common ancestor	PF02_0100;PFB0480w	1	0.00106157	1	0	1	0	0.0713	0.0162222	37127.1	314	0	0	0	0	0	-3.264	0.21	1	0	-32.2581	-35.6421	-2.32859	-39.8673
PF3D7_0210900	conserved Plasmodium protein, unknown function	unknown	ribosomes	ribosomes	0.699855	unknown	unknown	nucleus 1	0.348091	Ribosomes	0	0	Hemosporidia	PF02_0102;PFB0490c	0	0	0	0	0	0	0.05965	0.0511667	32541.5	284	3	118	0.415493	0.245763	0.20339	-1.794	0.822	0	0	-24.0942	-5.82784	-21.0833	-21.7209			GO:0006412
PF3D7_0211200	ras-related protein Rab-5A	unknown	unknown	ER 1	0.30507	unknown	unknown	plasma membrane 1	0.157749	Unknown	0	0	Common ancestor	PF02_0104;PFB0500c	1	0.00141844	1	0	1	0	0.09805	0.0387444	26671.1	235	0	0	0	0	0	-2.515	0.385	0	0	-25.8388	-28.3923	33.1557	-4.13655
PF3D7_0211800	asparagine--tRNA ligase	unknown	nucleo-cytoplasm	nucleo-cytoplasm	0.6819	unknown	cytosol	cytosol	0.772338	Nucleo-cytoplasm	0	0	Common ancestor	PF02_0110;PFB0525w	0	0.000546448	1	1	0	0	0.0755	0.0154778	70498.1	610	1	45	0.0737705	0	0	-2.765	0.184	0	0	9.1064	80.4697	-57.6342	39.1881
PF3D7_0212100	conserved Plasmodium protein, unknown function	unknown	unknown	nucleus 1	0.384408	unknown	nucleus 1	nucleus 1	0.561187	Unknown	0	0	Plasmodium	PF02_0113;PFB0540w	0.655172	0.0155459	86	30	57	0	0.3834	0.3401	214680	1844	8	1593	0.863883	0.219083	0.215317	-2.686	0.234	0	0	11.9977	20.7772	-1.37801	20.8737
PF3D7_0212200	ribosomal protein L12, mitochondrial, putative	unknown	mitochondrion	mitochondrion	0.706618	unknown	mitochondrion	mitochondrion	0.733719	Mitochondrion	0	0	Coccidiomorpha	PF02_0114;PFB0545c	0	0	0	0	0	0	0.0941	0.0433667	29546.8	255	0	0	0	0	0	-2.93	0.125	0	0	-24.6807	-61.5248	40.0679	-38.7416	GO:0005739
PF3D7_0212300	eukaryotic peptide chain release factor subunit 1, putative	unknown	nucleus 1	nucleus 1	0.744003	unknown	unknown	nucleus 2	0.234649	Nucleus	0	0	Common ancestor	PF02_0115;PFB0550w	0	0.00078064	1	1	0	0	0.001	0.00358889	48064.1	427	0	0	0	0	0	-3.662	0.122	0	0	-19.6402	8.32417	-17.6614	-0.380971
PF3D7_0212400	nucleoporin NUP390, putative	unknown	unknown	ER 1	0.319288	unknown	unknown	ER 1	0.296449	Unknown	11	11	Hemosporidia	PF02_0116;PFB0555c	0.785714	0.0056221	69	15	55	0	0.12445	0.0252333	494213	4091	3	190	0.0464434	0	0.589474	-2.893	0.91	7	0	7.8868	-43.7179	19.9286	-18.0686
PF3D7_0212500	nucleoporin NUP434, putative	unknown	unknown	ER 1	0.322206	unknown	ER 1	ER 1	0.393985	Unknown	11	11	Hemosporidia	PF02_0117;PFB0560w	0.652174	0.00568087	68	24	45	1	0.1148	0.0179556	477854	3990	6	449	0.112531	0.487751	0.162584	-3.048	0.12	2	0	8.11159	-47.3692	28.7684	-15.5265
PF3D7_0212600	secreted protein with altered thrombospondin repeat domain	micronemes	micronemes 1	micronemes 1	1	micronemes	micronemes 1	micronemes 1	1	Micronemes	0	0	Coccidiomorpha	PF02_0118;PFB0570w	0	0.00133333	1	1	0	0	0.0411	0.0460444	29218.1	250	0	0	0	0	0	-2.553	0.966	0	1	-46.0136	-29.6531	-13.535	-39.3103	GO:0009986,GO:0020008,GO:0020009,GO:0045177		GO:0098609
PF3D7_0212900	arginyl-tRNA--protein transferase	unknown	unknown	nucleus 1	0.371911	unknown	unknown	transport vesicles	0.222694	Unknown	0	0	Coccidiomorpha	PF02_0121;PFB0585w	0	0	0	0	0	0	0.08075	0.0208556	42939.6	365	1	47	0.128767	1	0	-0.947	0.999	0	0	-23.5854	13.4317	-6.90219	0.559354
PF3D7_0213000	conserved protein, unknown function	unknown	unknown	ER 1	0.364962	NA	NA	NA	NA	Unknown	0	NA	Hematozoa + Neph.	PF02_0122;PFB0590w	0	0	0	0	0	0	0.13525	0.0462667	19953.1	166	0	0	0	0	0	-3.027	0.135	1	0	-14.894	-36.1029	NA	NA
PF3D7_0213100	protein SIS1	unknown	unknown	nucleus 1	0.395637	unknown	unknown	nucleus 2	0.292161	Unknown	0	0	Common ancestor	PF02_0123;PFB0595w	0	0	0	0	0	0	0.00285	0.00327778	37356.4	328	0	0	0	0	0	-2.617	0.238	0	0	-0.857907	-3.83787	20.4937	5.22718
PF3D7_0213500	tetratricopeptide repeat protein, putative	unknown	unknown	nucleus 1	0.328826	unknown	transport vesicles	transport vesicles	0.371639	Unknown	0	0	Plasmodium	PF02_0126;PFB0610c	1	0.00144928	2	0	2	0	0.24875	0.0584333	55225	460	2	68	0.147826	0.0588235	0	-1.843	1	0	0	26.946	26.4387	-27.9593	15.5373
PF3D7_0213700	conserved protein, unknown function	unknown	unknown	mitochondrion	0.462469	unknown	mitochondrion	mitochondrion	0.615531	Unknown	0	0	Common ancestor	PF02_0128;PFB0620w	0	0	0	0	0	0	0.001	0.00725556	17808.2	154	0	0	0	0	0	-2.087	0.976	0	0	-11.5277	-64.1989	30.591	-50.9574
PF3D7_0213900	RTR1 domain-containing protein, putative	unknown	unknown	20s proteasome	0.224049	NA	NA	NA	NA	Unknown	0	NA	Hemosporidia	PF02_0130;PFB0630c	0.586207	0.00857633	30	12	17	0	0.34385	0.0605556	139390	1166	5	462	0.396226	0.0670996	0.214286	-2.747	0.184	1	0	40.9241	63.4787	NA	NA
PF3D7_0214000	T-complex protein 1 subunit theta	nucleo-cytoplasm	nucleo-cytoplasm	nucleo-cytoplasm	1	nucleo-cytoplasm	nucleo-cytoplasm	nucleo-cytoplasm	1	Nucleo-cytoplasm	0	0	Common ancestor	PF02_0131;PFB0635w	0	0.000615006	1	1	0	0	0.0361	0.0129778	60958.8	542	0	0	0	0	0	-3.405	0.182	0	0	6.11698	70.4757	-37.1891	36.991	GO:0005829	GO:0051082	GO:0006457
PF3D7_0214100	protein transport protein SEC31	unknown	unknown	transport vesicles	0.162304	unknown	unknown	nucleus 1	0.206897	Unknown	0	0	Common ancestor	PF02_0132;PFB0640c	0.4	0.00113302	5	3	2	0	0.093	0.0247333	166709	1471	4	543	0.369137	0	0.414365	-2.744	0.209	0	0	32.9146	16.1322	-17.7155	8.28968
PF3D7_0214400	protein LTV1, putative	unknown	unknown	ribosomes	0.361465	unknown	unknown	transport vesicles	0.173497	Unknown	0	0	Coccidiomorpha	PF02_0135;PFB0655c	0.75	0.00215401	4	1	3	0	0.2716	0.0590444	73716.1	619	3	142	0.229402	0.246479	0.549296	-2.768	0.227	0	0	-35.5457	26.569	-26.3609	-17.2536
PF3D7_0214700	conserved Plasmodium protein, unknown function	unknown	mitochondrion	mitochondrion	0.619695	unknown	unknown	mitochondrion	0.365036	Mitochondrion	0	0	Plasmodium	PF02_0138;PFB0670c	0.25	0.00442968	4	3	1	0	0.2502	0.06485	35698.6	301	0	0	0	0	0	-2.578	0.378	0	0	-38.4073	-73.9264	53.5384	-43.2992
PF3D7_0214800	conserved Plasmodium membrane protein, unknown function	unknown	unknown	plasma membrane 1	0.416732	unknown	plasma membrane 1	plasma membrane 1	0.357357	Unknown	0	0	Plasmodium	PF02_0139;PFB0675w	1	0.00291758	12	0	13	0	0.1574	0.0328	160635	1371	4	378	0.275711	0.148148	0.0343915	-3.051	0.123	11	0	14.9704	-61.7383	9.30481	-29.8181
PF3D7_0214900	rhoptry neck protein 6	rhoptries	rhoptries	rhoptries	0.761975	rhoptries	rhoptries	rhoptries	1	Rhoptries	0	0	Common ancestor	PF02_0140;PFB0680w	0.666667	0.0115789	33	11	22	0	0.26495	0.124775	112200	950	3	556	0.585263	0.357914	0	-2.316	0.937	0	1	-33.4872	-57.3109	59.4888	-12.0705	GO:1990225		GO:0044409
PF3D7_0215000	acyl-CoA synthetase	PVM	PVM	PVM	1	PVM	PVM	PVM	1	PVM	0	0	Common ancestor	PF02_0141;PFB0685c	0.882353	0.00640301	17	2	15	0	0.1448	0.0233364	102147	885	1	126	0.142373	0.0396825	0	0.232	1	0	1	-65.1729	-17.175	-23.3433	-57.7501
PF3D7_0215100	RING zinc finger protein, putative	unknown	unknown	nucleus 1	0.103417	unknown	unknown	mitochondrion	0.0980442	Unknown	0	0	Common ancestor	PF02_0142;PFB0687c	1	0.00223714	2	0	2	0	0.24415	0.0764556	34401.4	298	1	41	0.137584	1	0	0	0.363	0	0	-29.0742	-24.7419	19.5618	-33.727
PF3D7_0215300	acyl-CoA synthetase	unknown	unknown	erythrocyte membrane	0.308475	NA	NA	NA	NA	Unknown	0	NA	Common ancestor	PF02_0144;PFB0695c	1	0.0112613	30	0	31	0	0.18955	0.0301273	102657	888	1	134	0.150901	0	1	-1.796	1	0	1	49.6534	-41.183	NA	NA
PF3D7_0215400	WD repeat-containing protein, putative	unknown	nucleus 1	nucleus 1	0.733227	unknown	nucleus 2	nucleus 2	0.451387	Nucleus	0	0	Coccidiomorpha	PF02_0145;PFB0700c	0.685714	0.0120027	35	11	24	0	0.1229	0.0384222	110765	972	4	437	0.449588	0.228833	0.107551	-1.789	1	0	0	7.11862	1.88959	0.724301	7.01218
PF3D7_0215500	conserved Plasmodium protein, unknown function	unknown	unknown	nucleus 1	0.326137	NA	NA	NA	NA	Unknown	0	NA	Coccidiomorpha	PF02_0146;PFB0705w	0.727273	0.0047993	11	3	8	0	0.2089	0.0481667	89327.2	764	3	312	0.408377	0.179487	0.301282	-0.99	1	0	0	-7.5845	41.3102	NA	NA
PF3D7_0215600	Golgi to ER traffic protein 2	unknown	ER 1	ER 1	0.540948	NA	NA	NA	NA	ER	0	NA	Plasmodium	PF02_0147;PFB0710c	0.772727	0.0181969	22	5	17	0	0.24015	0.090375	48273.5	403	1	228	0.565757	0.438596	0	-2.467	0.539	3	0	33.8998	6.63763	NA	NA
PF3D7_0215700	DNA-directed RNA polymerase II subunit RPB2, putative	unknown	unknown	20s proteasome	0.281262	unknown	unknown	transport vesicles	0.184167	Unknown	0	0	Common ancestor	PF02_0148;PFB0715w	0	0.000995025	4	4	0	0	0.01935	0.0136625	151723	1340	2	143	0.106716	0	0.300699	-2.783	0.166	0	0	31.3218	61.3666	-19.9719	45.7038
PF3D7_0215800	origin recognition complex subunit 5	nucleus	nucleus 2	nucleus 2	1	NA	NA	NA	NA	Nucleus	0	NA	Common ancestor	PF02_0149;PFB0720c	0.555556	0.00333704	9	4	5	0	0.0697	0.0192111	103992	899	3	255	0.283648	0.705882	0	-2.848	0.128	0	0	24.375	-12.6114	NA	NA		GO:0003688	GO:0006260,GO:0006270
PF3D7_0216200	Alba domain-containing protein, putative	unknown	nucleus 1	nucleus 1	0.542006	unknown	unknown	nucleus 1	0.339596	Nucleus	0	0	Plasmodium	PF02_0152;PFB0735c	0.25	0.00587372	4	3	1	0	0.4387	0.192363	27214.1	227	0	0	0	0	0	-2.444	0.335	0	0	-4.54714	2.96624	36.647	20.1568
PF3D7_0216400	vacuolar protein sorting-associated protein 45	transport vesicles	transport vesicles	transport vesicles	1	transport vesicles	transport vesicles	transport vesicles	1	Transport vesicles	0	0	Common ancestor	PF02_0154;PFB0750w	1	0.000461681	1	0	1	0	0.0753	0.0199667	86256	722	0	0	0	0	0	-2.861	0.122	0	0	37.9523	29.7455	-19.8933	11.8865	GO:0000139		GO:0006886,GO:0015031,GO:0016192
PF3D7_0216600	sugar transporter, putative	unknown	plasma membrane 1	plasma membrane 1	0.556483	NA	NA	NA	NA	Plasma membrane	0	NA	Coccidiomorpha	PF02_0156;PFB0760w	0.75	0.00194363	4	1	3	0	0.12135	0.0411125	77594.1	686	2	302	0.440233	0.39404	0	-2.821	0.178	7	1	19.8305	-74.6735	NA	NA	GO:0016020
PF3D7_0216800	TMEM121 domain-containing protein, putative	unknown	unknown	mitotic apparatus	0.297225	NA	NA	NA	NA	Unknown	0	NA	Common ancestor	PF02_0158;PFB0770c	0.7	0.0199049	67	21	49	0	0.11735	0.0239889	132221	1122	3	174	0.15508	0	0.195402	-2.547	0.399	14	0	46.2805	-4.26867	NA	NA
PF3D7_0217100	ATP synthase subunit alpha, mitochondrial	mitochondrion	mitochondrion	mitochondrion	1	mitochondrion	mitochondrion	mitochondrion	1	Mitochondrion	12	11	Common ancestor	PF02_0161;PFB0795w	0	0.00120992	2	1	0	0	0.03945	0.0105	61770.3	551	0	0	0	0	0	-2.779	0.141	0	0	-29.7418	-75.5304	40.5264	-47.6551	GO:0005739		GO:0015986
PF3D7_0217500	calcium-dependent protein kinase 1	plasma membrane	plasma membrane 2	plasma membrane 2	1	plasma membrane	plasma membrane 2	plasma membrane 2	1	Plasma membrane	0	0	Common ancestor	PF02_0166;PFB0815w	0	0.000636132	1	1	0	0	0.0125	0.00586667	60799.5	524	0	0	0	0	0	-2.631	0.27	0	0	-62.0213	-22.7541	-17.583	-56.6178	GO:0005886,GO:0016020		GO:0035891,GO:0044409
PF3D7_0217600	conserved Plasmodium protein, unknown function	unknown	unknown	apicoplast	0.307167	NA	NA	NA	NA	Unknown	0	NA	Plasmodium	PF02_0167;PFB0820c	0.791667	0.00467836	24	5	19	0	0.25305	0.0421889	203917	1710	7	691	0.404094	0.0303907	0.274964	-2.811	0.172	3	0	-36.7394	-44.7184	NA	NA
PF3D7_0217700	E2F-associated phosphoprotein, putative	unknown	unknown	nucleo-cytoplasm	0.319732	unknown	unknown	transport vesicles	0.282386	Unknown	0	0	Coccidiomorpha	PF02_0168;PFB0826c	1	0.0014245	1	0	1	0	0.207	0.0389778	27598.4	234	1	31	0.132479	0.322581	0	-3.009	0.668	0	0	24.8143	46.1337	-59.3329	7.21721
PF3D7_0217800	40S ribosomal protein S26	ribosomes	ribosomes	ribosomes	1	ribosomes	ribosomes	ribosomes	1	Ribosomes	0	0	Common ancestor	PF02_0169;PFB0830w	1	0.00311526	1	0	1	0	0.001	0.0055875	12508.6	107	0	0	0	0	0	-2.899	0.169	0	0	-14.9841	1.0805	-15.7242	-25.9187	GO:0005840,GO:0022627	GO:0003735	GO:0006412
PF3D7_0217900	thioesterase/thiol ester dehydrase-isomerase, putative	cytosol	cytosol	cytosol	1	cytosol	cytosol	cytosol	1	Cytosol	0	3	Coccidiomorpha	PF02_0170;PFB0835c	1	0.00449583	7	0	7	0	0.15875	0.0491333	60597.6	519	1	43	0.0828516	0.860465	0	-2.997	0.123	0	0	-5.7954	83.8887	-58.6686	37.9317
PF3D7_0218000	replication factor C subunit 2, putative	unknown	unknown	nucleus 1	0.393262	unknown	unknown	nucleus 1	0.425109	Unknown	0	9	Common ancestor	PF02_0171;PFB0840w	0	0.0010101	1	0	0	0	0.01395	0.00971111	37922.8	330	0	0	0	0	0	-3.168	0.12	0	0	3.4992	7.94513	26.1486	16.9462
PF3D7_0218200	SUZ domain-containing protein, putative	unknown	unknown	nucleus 2	0.299046	unknown	unknown	ribosomes	0.225968	Unknown	0	0	Plasmodium	PF02_0173;PFB0850c;PFB0855c	0.875	0.00330442	8	1	7	0	0.3999	0.111367	94691.2	807	3	621	0.769517	0.323671	0.26087	-1.565	1	0	0	-8.90009	5.66618	38.1735	23.5698
PF3D7_0218400	ATP-dependent RNA helicase DDX47, putative	unknown	unknown	nucleus 2	0.355724	NA	NA	NA	NA	Unknown	0	NA	Common ancestor	PF02_0174;PFB0860c	1	0.00059312	1	0	1	0	0.04625	0.0117111	65191.8	562	1	102	0.181495	0.931373	0	-3.044	0.126	0	0	-30.6921	28.7887	NA	NA
PF3D7_0218500	small nuclear ribonucleoprotein Sm D2, putative	unknown	nucleus 1	nucleus 1	0.577086	unknown	unknown	nucleus 1	0.279862	Nucleus	0	0	Common ancestor	PF02_0175;PFB0865w	0	0	0	0	0	0	0.01715	0.00573333	11713.8	101	0	0	0	0	0	-3.319	0.165	1	0	-10.1324	30.2797	-10.8594	-13.0311	GO:0005681,GO:0005682,GO:0005685,GO:0005686,GO:0046540,GO:0071011,GO:0071013	GO:0003723	GO:0000375,GO:0000387,GO:0008380
PF3D7_0218600	patatin-like phospholipase 4	unknown	unknown	nucleus 1	0.245163	unknown	unknown	nucleus 2	0.258317	Unknown	0	0	Coccidiomorpha	PF02_0176;PFB0870w	0.733333	0.00420168	30	8	22	0	0.15725	0.0246889	283619	2380	11	1091	0.458403	0.405133	0.308891	-3.005	0.84	3	0	4.99566	-12.7977	3.64695	-20.0585
PF3D7_0218700	pre-mRNA-processing protein 45, putative	unknown	nucleus 1	nucleus 1	0.764269	unknown	nucleus 1	nucleus 1	0.621394	Nucleus	0	0	Common ancestor	PF02_0177;PFB0875c	0	0	0	0	0	0	0.03135	0.0138667	57526.1	482	0	0	0	0	0	-3.175	0.127	0	0	10.7199	17.6836	3.50908	24.1125	GO:0005681		GO:0000398
PF3D7_0219400	ribosome associated membrane protein RAMP4, putative	unknown	unknown	mitochondrion	0.319227	unknown	unknown	mitochondrion	0.417608	Unknown	0	0	Mammal inf. s.l.	PF02_0181;PF3D7_0219400.1;PF3D7_0219400.2;PFB0888w	1	0.00990099	3	0	3	0	0.0148	0.036325	11576	101	0	0	0	0	0			1	0	-18.187	-11.6927	52.6543	-47.7835
PF3D7_0219600	replication factor C subunit 1	unknown	nucleus 1	nucleus 1	0.563196	unknown	nucleus 1	nucleus 1	0.500679	Nucleus	10	9	Common ancestor	PF02_0183;PFB0895c	0.6	0.00184366	5	2	3	0	0.05835	0.0168556	104185	904	3	207	0.228982	0.792271	0	-2.912	0.125	1	0	2.02508	6.63401	28.1573	17.0822
PF3D7_0219800	Plasmodium exported protein (PHISTc), unknown function	unknown	unknown	ER 1	0.291112	NA	NA	NA	NA	Unknown	0	NA	Laverania	PF02_0185;PFB0905c	0.6	0.00522466	5	2	3	0	0.62475	NA	38539.6	319	1	69	0.216301	0	0	-2.084	1	1	0	-6.36997	-18.1913	NA	NA
PF3D7_0219900	Plasmodium exported protein, unknown function	unknown	unknown	apicoplast	0.216074	unknown	unknown	plasma membrane 1	0.302073	Unknown	0	0	Mammal inf. s.l.	PF02_0186;PFB0910w	0.75	0.0057971	4	1	3	0	0.242	0.0700375	27034.9	230	0	0	0	0	0	-3.439	0.228	3	0	-42.6099	-40.5583	-33.6296	-31.1736
PF3D7_0220000	liver stage antigen 3	PVM	PVM	PVM	1	PVM	PVM	PVM	1	PVM	0	0	Mammal inf. s.l.	PF02_0187;PFB0915w	0.765306	0.0203252	95	23	75	0	0.29905	0.152275	175659	1558	5	547	0.351091	0.442413	0.221207	-0.002	1	2	0	-64.9243	-19.0487	-19.8883	-58.2148	GO:0020026
PF3D7_0220100	DnaJ protein, putative	unknown	unknown	erythrocyte membrane	0.250895	NA	NA	NA	NA	Unknown	0	NA	Common ancestor	PF02_0188;PFB0920w	0.842105	0.00568372	17	3	16	0	0.3169	0.0589778	117289	997	3	229	0.229689	0	0	-3.131	0.125	1	0	54.0285	-27.8284	NA	NA
PF3D7_0220200	Plasmodium exported protein, unknown function	unknown	unknown	erythrocyte membrane	0.423566	NA	NA	NA	NA	Unknown	0	NA	Laverania	PF02_0189;PFB0921c	0.5	0.0037037	2	1	1	0	0.3899	NA	21453.5	180	0	0	0	0	0	-3.604	0.339	2	0	52.7397	-33.5616	NA	NA
PF3D7_0220600	Plasmodium exported protein (hyp9), unknown function	unknown	unknown	erythrocyte membrane	0.44048	unknown	unknown	Maurer's cleft	0.358931	Unknown	0	0	Laverania	PF02_0193;PFB0930w	0	0.00296296	2	2	0	0	0.4297	NA	25881.1	225	0	0	0	0	0	-3.046	0.132	2	0	50.7542	-31.4128	56.7092	24.0172
PF3D7_0220700	Plasmodium exported protein (hyp9), unknown function	Maurer's cleft	Maurer's cleft	Maurer's cleft	1	NA	NA	NA	NA	Maurer's cleft	0	NA	P.rei + P.fal	PF02_0194;PFB0932w	0.6	0.00661376	5	2	3	0	0.2728	NA	29650.2	252	0	0	0	0	0	-2.734	0.124	2	0	50.739	-20.6525	NA	NA	GO:0043657
PF3D7_0220800	cytoadherence linked asexual protein 2	rhoptries	rhoptries	rhoptries	0.692448	rhoptries	rhoptries	rhoptries	1	Rhoptries	0	0	Plasmodium	PF02_0195;PFB0935w	0.549133	0.0361111	156	78	95	1	0.26325	0.08752	171161	1440	2	72	0.05	0.555556	0.444444	0.04	1	1	1	-22.681	11.0857	60.6261	-18.8204
PF3D7_0300100	erythrocyte membrane protein 1, PfEMP1	erythrocyte membrane	erythrocyte membrane	erythrocyte membrane	1	NA	NA	NA	NA	Erythrocyte PM	0	NA	P.rei + P.fal	MAL3P8.1;PFC0005w	0.744307	0.358382	2375	786	2288	58	0.2865	NA	250477	2209	8	615	0.278407	0	0.58374	0.144	1	1	0	61.7525	-28.6781	NA	NA
PF3D7_0300900	stevor	erythrocyte membrane	erythrocyte membrane	erythrocyte membrane	1	erythrocyte membrane	erythrocyte membrane	erythrocyte membrane	1	Erythrocyte PM	0	0	Laverania	MAL3P8.8;PFC0045w	0.9	0.0185185	12	1	9	2	0.3865	NA	25776	216	0	0	0	0	0	-2.663	0.274	0	1	53.2467	-33.034	54.1933	20.6747
PF3D7_0301400	Plasmodium exported protein, unknown function	unknown	Maurer's cleft	Maurer's cleft	0.557599	unknown	Maurer's cleft	Maurer's cleft	0.602191	Maurer's cleft	0	1	Laverania	MAL3P8.12;PFC0070c	1	0.00960219	7	0	10	0	0.38595	NA	29638.5	243	0	0	0	0	0	-2.773	0.171	1	0	53.0283	-19.5886	62.0521	33.5989	GO:0043657
PF3D7_0301600	Plasmodium exported protein (hyp1), unknown function	unknown	unknown	transport vesicles	0.288112	unknown	unknown	Maurer's cleft	0.228764	Unknown	0	0	Laverania	MAL3P8.14;PFC0080c	0.928571	0.00637523	14	1	13	0	0.2316	NA	87508.4	732	4	279	0.381148	0.0967742	0.172043	-2.439	0.996	1	0	49.6986	35.4082	49.6243	36.7268
PF3D7_0301700	EMP1 trafficking protein PTP7	Maurer's cleft	Maurer's cleft	Maurer's cleft	1	Maurer's cleft	Maurer's cleft	Maurer's cleft	1	Maurer's cleft	0	1	Mammal inf. s.l.	MAL3P8.15;PFC0085c	1	0.00315457	3	0	3	0	0.20035	0.17605	37389.4	317	2	74	0.233438	0	0.554054	-2.273	0.898	2	0	57.3674	-22.3103	58.5088	31.4808	GO:0020036,GO:0030430,GO:0043657,GO:1903561	GO:0005515
PF3D7_0301800	Plasmodium exported protein, unknown function	unknown	unknown	nucleus 1	0.27718	unknown	unknown	nucleus 2	0.29679	Unknown	0	0	Mammal inf. s.l.	MAL3P8.16;PFC0090w	0.625	0.0103761	8	3	5	0	0.2629	0.191325	30785.2	257	0	0	0	0	0	-2.725	0.32	1	0	43.6321	8.85709	-21.9093	-0.450976
PF3D7_0302000	pre-mRNA-splicing factor PRP46, putative	unknown	nucleus 1	nucleus 1	0.87943	unknown	nucleus 1	nucleus 1	0.755426	Nucleus	0	10	Common ancestor	MAL3P8.18;PFC0100c	0.307692	0.00722222	13	9	4	0	0.0438	0.0169889	69572.8	600	1	43	0.0716667	0	0	-3.009	0.124	0	0	-0.828353	28.1565	9.73328	33.885	GO:0000974,GO:0005681,GO:0071013		GO:0000398
PF3D7_0302100	serine/threonine protein kinase	unknown	unknown	transport vesicles	0.309542	unknown	transport vesicles	transport vesicles	0.562265	Unknown	0	0	Common ancestor	MAL3P1.1;PFC0105w	0.733333	0.00373692	15	4	11	0	0.1997	0.0703111	157372	1338	7	723	0.540359	0.174274	0.33195	-2.546	0.991	0	0	37.9598	36.3287	-14.6476	17.6756
PF3D7_0302200	cytoadherence linked asexual protein 3.2	rhoptries	rhoptries	micronemes 1	0.161122	rhoptries	rhoptries	rhoptries	1	Rhoptries	0	0	Plasmodium	MAL3P1.2;PFC0110w	0.444759	0.0774482	329	196	157	5	0.0791667	0.0350455	167489	1416	1	34	0.0240113	0	1	-2.926	0.932	1	1	-1.6793	-93.4659	63.1138	-20.6561	GO:0020008		GO:0020035
PF3D7_0302500	cytoadherence linked asexual protein 3.1	rhoptries	rhoptries	micronemes 1	0.254933	rhoptries	rhoptries	rhoptries	1	Rhoptries	0	0	Plasmodium	MAL3P1.5;PFC0120w	0.498715	0.0806869	343	195	194	3	0.0733333	0.0306364	167242	1417	1	54	0.0381087	0	1	-2.547	1	1	1	-40.4321	-22.9352	62.7806	-20.2122	GO:0020008,GO:1903561		GO:0020035
PF3D7_0302700	CDGSH iron-sulfur domain-containing protein, putative	unknown	unknown	mitochondrion	0.332736	unknown	unknown	mitochondrion	0.38935	Unknown	0	0	Coccidiomorpha	PFC0126c	0	0	0	0	0	0	0.1951	0.0557556	18359.2	152	0	0	0	0	0	-2.948	0.12	0	0	-3.38835	-71.133	38.4591	-30.9231
PF3D7_0302800	RNA-binding protein, putative	unknown	unknown	nucleus 1	0.406451	unknown	unknown	nucleus 1	0.34301	Unknown	0	0	Coccidiomorpha	MAL3P1.8;PFC0130c	0.5	0.00318218	4	2	2	0	0.06535	0.021025	48080.1	419	2	106	0.252983	0	0.358491	-3.069	0.12	0	0	9.05298	27.6246	3.06062	29.1245
PF3D7_0302900	exportin-1, putative	nucleo-cytoplasm	nucleo-cytoplasm	nucleo-cytoplasm	1	nucleo-cytoplasm	nucleo-cytoplasm	nucleo-cytoplasm	1	Nucleo-cytoplasm	3	5	Common ancestor	MAL3P1.9;PFC0135c	0.5	0.00212653	8	4	4	0	0.01145	0.00414444	147938	1254	1	57	0.0454545	0	0	-3.224	0.127	0	0	-1.01202	85.9192	-52.0501	21.9997	GO:0005737
PF3D7_0303000	N-ethylmaleimide-sensitive fusion protein	unknown	unknown	ER 1	0.330208	unknown	unknown	transport vesicles	0.150199	Unknown	0	0	Common ancestor	MAL3P1.10;PFC0140c	0.666667	0.00127714	3	1	2	0	0.04255	0.0133111	89134.4	783	0	0	0	0	0	-3.241	0.186	0	0	9.55903	-35.6846	-15.0371	5.11481
PF3D7_0303100	CLP1 P-loop domain-containing protein, putative	unknown	unknown	transport vesicles	0.221906	unknown	unknown	transport vesicles	0.329279	Unknown	0	0	Plasmodium	MAL3P1.11;PFC0145c	0.8	0.00346981	15	3	12	0	0.17865	0.03845	170175	1441	6	528	0.366412	0.160985	0.251894	-0.478	1	2	0	35.9187	29.3013	-17.0537	12.0472
PF3D7_0303200	lipin, putative	unknown	unknown	nucleus 1	0.36012	unknown	unknown	nucleus 2	0.364707	Unknown	0	12	Common ancestor	MAL3P1.12;PFC0150w	0.7	0.00286862	10	3	7	0	0.0651	0.0190556	134738	1162	5	511	0.439759	0.307241	0.0469667	-2.458	0.409	0	0	-11.4927	1.01177	5.25649	-2.36969
PF3D7_0303300	DNA-directed RNA polymerases I, II, and III subunit RPABC2, putative	unknown	transport vesicles	transport vesicles	0.441625	unknown	unknown	transport vesicles	0.330607	Transport vesicles	0	0	Common ancestor	MAL3P1.13;PFC0155c	0	0.00217865	1	1	0	0	0.0072	0.00767778	17834.4	153	1	33	0.215686	1	0	-3.103	0.147	0	0	31.572	58.0958	-21.2016	43.226	GO:0005665,GO:0005666	GO:0003899	GO:0006351,GO:0006366
PF3D7_0303400	palmitoyltransferase DHHC1	unknown	ER 1	ER 1	0.481258	unknown	unknown	ER 1	0.202563	ER	0	0	Common ancestor	MAL3P2.1;PFC0160w	0	0.000541126	1	1	0	0	0.08165	0.03155	73862.6	616	0	0	0	0	0	-3.224	0.127	5	0	18.3773	-56.411	13.4281	-27.6051
PF3D7_0303500	spindle pole body protein, putative	unknown	unknown	nucleus 2	0.307066	NA	NA	NA	NA	Unknown	0	NA	Common ancestor	MAL3P2.2;PFC0165w	0.538462	0.00194669	13	6	7	0	0.1464	0.0219	267976	2226	9	1059	0.475741	0.245515	0.29745	-2.943	0.124	0	0	27.548	-18.2151	NA	NA
PF3D7_0303700	lipoamide acyltransferase component of branched-chain alpha-keto acid dehydrogenase complex	mitochondrion	mitochondrion	mitochondrion	1	mitochondrion	mitochondrion	mitochondrion	1	Mitochondrion	0	0	Coccidiomorpha	MAL3P2.3;PFC0170c	0.833333	0.00446429	6	1	5	0	0.20555	0.0556667	50990.3	448	0	0	0	0	0	-3.123	0.576	0	0	-21.6648	-74.0608	40.8383	-55.5026	GO:0005739
PF3D7_0303800	IBR domain protein, putative	unknown	unknown	nucleus 1	0.286361	unknown	unknown	transport vesicles	0.288834	Unknown	0	0	Coccidiomorpha	MAL3P2.4;PFC0175w	1	0.00224845	4	0	4	0	0.28675	0.0512556	71872.9	593	2	72	0.121417	0.416667	0	-2.875	0.96	0	0	29.835	5.1648	-45.4204	9.40452
PF3D7_0304100	inner membrane complex protein 1e	unknown	unknown	inner membrane complex	0.282366	unknown	unknown	inner membrane complex	0.249432	Unknown	0	0	Coccidiomorpha	MAL3P2.6;PFC0185w	0.833333	0.00380952	6	1	5	0	0.09575	0.0292625	61765.2	525	2	224	0.426667	0.330357	0.580357	-2.319	0.858	0	0	-39.8698	-73.9659	27.9041	-40.555
PF3D7_0304200	EH domain-containing protein	unknown	unknown	plasma membrane 1	0.189131	unknown	unknown	plasma membrane 1	0.199538	Unknown	0	0	Coccidiomorpha	MAL3P2.7;PFC0190c	1	0.00187617	3	0	2	0	0.00405	0.0100556	62302.6	533	0	0	0	0	0	0.766	0.73	0	0	-25.2511	-26.8783	-27.3874	-7.26796
PF3D7_0304400	60S ribosomal protein L44	unknown	unknown	ribosomes	0.514636	unknown	ribosomes	ribosomes	0.590239	Unknown	0	0	Coccidiomorpha	PFC0200w	0	0	0	0	0	0	0.001	0.00451111	12156.7	104	0	0	0	0	0			0	0	-36.5588	-1.28299	-25.1703	-15.6266
PF3D7_0304500	1-cys-glutaredoxin-like protein-1	unknown	mitochondrion	mitochondrion	0.817606	unknown	mitochondrion	mitochondrion	0.783024	Mitochondrion	0	0	Common ancestor	MAL3P2.10;PFC0205c	0	0.00194932	1	1	0	0	0.16945	0.0684333	19920	171	0	0	0	0	0	-2.494	0.418	0	0	-13.6825	-72.5135	36.8666	-61.9562	GO:0005739,GO:0005759
PF3D7_0304900	conserved protein, unknown function	unknown	nucleus 1	nucleus 1	0.798289	unknown	nucleus 1	nucleus 1	0.592766	Nucleus	0	0	Hemosporidia	PFC0221c	0	0.00196078	1	1	0	0	0.04335	0.0134667	20837.9	170	0	0	0	0	0	-2.864	0.2	0	0	8.00525	19.0766	13.2135	24.1556
PF3D7_0305200	GRIP domain-containing protein, putative	nucleo-cytoplasm	nucleo-cytoplasm	nucleo-cytoplasm	1	nucleo-cytoplasm	nucleo-cytoplasm	nucleo-cytoplasm	1	Nucleo-cytoplasm	0	0	Hemosporidia	MAL3P2.16;PFC0235w	0.482759	0.00848698	29	15	14	0	0.1284	0.030225	135795	1139	3	295	0.258999	0.610169	0.389831	-0.894	1	0	0	-1.89192	77.2317	-48.3276	29.5702
PF3D7_0305300	transporter, putative	unknown	unknown	nucleus 1	0.454003	unknown	unknown	nucleus 2	0.297403	Unknown	0	0	Hemosporidia	MAL3P2.17;PFC0240c	0.571429	0.00244073	7	3	4	0	0.09555	0.00811111	114503	956	2	319	0.333682	0.677116	0	-1.973	1	11	0	9.41385	-41.5216	15.3851	-7.29966
PF3D7_0305500	protein dopey homolog, putative	unknown	nucleus 1	nucleus 1	0.54662	unknown	nucleus 2	nucleus 2	0.450614	Nucleus	0	12	Common ancestor	MAL3P2.18;PFC0245c	0.690476	0.00355962	42	13	29	0	0.1018	0.0119375	467882	3933	5	213	0.0541571	0.352113	0	-3.068	0.12	21	0	1.97858	-10.8603	10.7906	-7.56657
PF3D7_0305600	DNA-(apurinic or apyrimidinic site) endonuclease	unknown	unknown	nucleus 1	0.469319	unknown	unknown	nucleus 2	0.229787	Unknown	0	0	Coccidiomorpha	MAL3P2.19;PFC0250c	1	0.00216099	4	0	4	0	0.14915	0.0262889	72443.1	617	2	148	0.23987	0.216216	0	-2.904	0.166	0	0	14.4657	5.20567	0.350179	15.0567
PF3D7_0305700	ubiquitin-conjugating enzyme MMS2, putative	cytosol	cytosol	cytosol	1	cytosol	cytosol	cytosol	1	Cytosol	3	3	Common ancestor	MAL3P2.20;PFC0255c	0	0.00469484	2	2	0	0	0.001	0.00288889	16140.2	142	0	0	0	0	0	0	0.202	0	0	-4.19958	91.7625	-62.6978	43.0629			GO:0000209
PF3D7_0306000	cytochrome b-c1 complex subunit 8, putative	unknown	mitochondrion	mitochondrion	0.869944	unknown	mitochondrion	mitochondrion	0.917052	Mitochondrion	0	0	Coccidiomorpha	MAL3P2.21c;PFC0262c	0	0	0	0	0	0	0.12315	0.0544556	17019.9	137	0	0	0	0	0	-2.849	0.91	1	0	-12.8212	-78.4546	40.7997	-65.3576	GO:0005739,GO:0005743
PF3D7_0306100	conserved Plasmodium protein, unknown function	unknown	unknown	nucleus 1	0.29794	unknown	nucleus 1	nucleus 1	0.464525	Unknown	0	0	Hemosporidia	MAL3P2.22;PFC0265c	1	0.00265393	5	0	5	0	0.51165	0.127525	74327.5	628	3	356	0.566879	0.426966	0	-2.924	0.125	0	0	26.8806	16.401	14.8945	19.3095
PF3D7_0306200	activator of Hsp90 ATPase	unknown	unknown	nucleo-cytoplasm	0.516849	unknown	nucleo-cytoplasm	nucleo-cytoplasm	0.512091	Unknown	3	0	Common ancestor	MAL3P2.23;PFC0270w	0	0	0	0	0	0	0.177	0.0578222	41590.6	349	0	0	0	0	0	-3.363	0.854	0	0	-2.20923	86.7566	-55.0017	26.9564
PF3D7_0306300	glutaredoxin 1	unknown	cytosol	cytosol	0.939698	unknown	cytosol	cytosol	0.929511	Cytosol	0	0	Common ancestor	PFC0271c	1	0.003003	1	0	1	0	0.1517	0.053925	12418.5	111	0	0	0	0	0	-3.137	0.134	0	0	-17.9962	85.5957	-68.7099	36.8666
PF3D7_0306400	FAD-dependent glycerol-3-phosphate dehydrogenase, putative	mitochondrion	mitochondrion	mitochondrion	1	mitochondrion	mitochondrion	mitochondrion	1	Mitochondrion	12	11	Coccidiomorpha	MAL3P2.24;PFC0275w	0	0	0	0	0	0	0.05775	0.0163667	74688.4	653	1	42	0.0643185	0	0	-2.349	0.988	0	1	-25.6942	-76.5197	41.6646	-49.3417	GO:0005739	GO:0016491
PF3D7_0306500	cytochrome c oxidase subunit 6c, putative	unknown	mitochondrion	mitochondrion	0.824074	unknown	mitochondrion	mitochondrion	0.821334	Mitochondrion	0	0	Coccidiomorpha	MAL3P2.25;PFC0280c	0	0	0	0	0	0	0.11295	0.0384556	36391.3	299	0	0	0	0	0	-2.693	0.174	1	0	-30.1302	-59.7783	33.8183	-52.6744	GO:0005739
PF3D7_0306700	ER membrane protein complex subunit 5, putative	unknown	unknown	ER 1	0.301183	unknown	ER 1	ER 1	0.57127	Unknown	0	0	Plasmodium	PFC0282w	1	0.00287356	1	0	1	0	0.08795	0.0519444	13267.3	116	0	0	0	0	0	-3.391	0.449	1	1	-17.9819	-55.6763	-32.992	-15.1333
PF3D7_0306800	T-complex protein 1 subunit beta	nucleo-cytoplasm	nucleo-cytoplasm	nucleo-cytoplasm	1	nucleo-cytoplasm	nucleo-cytoplasm	nucleo-cytoplasm	1	Nucleo-cytoplasm	4	4	Common ancestor	MAL3P2.26;PFC0285c	0	0.00187617	3	3	0	0	0.01	0.00631111	59199.1	533	0	0	0	0	0	-2.7	0.191	0	0	12.2297	68.1844	-37.5307	38.1204	GO:0005829	GO:0051082	GO:0006457
PF3D7_0306900	40S ribosomal protein S23, putative	unknown	ribosomes	ribosomes	0.576093	unknown	ribosomes	ribosomes	0.65814	Ribosomes	0	12	Common ancestor	MAL3P2.27;PFC0290w	0	0	0	0	0	0	0.001	0.0015	16129.9	145	0	0	0	0	0	-2.925	0.139	0	0	-22.1115	2.87229	-15.5513	-13.8087	GO:0005840,GO:0015935,GO:0022627	GO:0003735	GO:0006412
PF3D7_0307100	40S ribosomal protein S12, putative	unknown	nucleus 1	nucleus 1	0.633346	unknown	unknown	ribosomes	0.361926	Nucleus	0	0	Common ancestor	MAL3P2.28;PFC0295c	0	0.00236407	1	1	0	0	0.0396	0.0148556	15396.5	141	0	0	0	0	0	-2.312	0.474	0	0	-13.8591	29.4867	-18.5822	55.0318
PF3D7_0307200	60S ribosomal protein L7, putative	unknown	ribosomes	ribosomes	0.688291	unknown	ribosomes	ribosomes	0.72722	Ribosomes	0	12	Common ancestor	MAL3P2.29;PFC0300c	0	0	0	0	0	0	0.071	0.0316556	30523	257	0	0	0	0	0	-3.165	0.137	0	0	-26.4262	-5.22789	-19.907	-20.6047	GO:0022625	GO:0003723,GO:0003735	GO:0006412
PF3D7_0307400	ATP-dependent Clp protease proteolytic subunit	unknown	apicoplast	apicoplast	0.749423	unknown	unknown	apicoplast	0.22988	Apicoplast	0	0	Coccidiomorpha	MAL3P2.31;PFC0310c	0	0.000900901	1	1	0	0	0.16345	0.0402889	43321	370	0	0	0	0	0	-3.078	0.12	1	1	-49.5266	-46.602	7.95466	-67.4307	GO:0020011
PF3D7_0307500	spindle and kinetochore-associated protein 2, putative	unknown	unknown	nucleus 1	0.318167	unknown	unknown	nucleus 2	0.211531	Unknown	0	0	Coccidiomorpha	MAL3P2.32;PFC0315c	0.625	0.0145673	17	6	10	0	0.1777	0.0627667	46329.5	389	1	115	0.29563	0	0	-2.971	0.12	0	0	-9.02092	-20.186	10.1393	10.359
PF3D7_0307700	apicomplexan kinetochore protein 10, putative	mitotic apparatus	mitotic apparatus	mitotic apparatus	1	NA	NA	NA	NA	Mitotic apparatus	0	NA	Hemosporidia	MAL3P3.1;PFC0325c	0.47619	0.00693684	38	22	20	0	0.15605	0.0490125	216259	1826	7	1499	0.82092	0.289526	0.15944	-2.472	0.776	0	0	16.1991	-35.0404	NA	NA	GO:0000776
PF3D7_0308000	DNA polymerase delta small subunit, putative	unknown	unknown	20s proteasome	0.419893	unknown	unknown	20s proteasome	0.440364	Unknown	0	0	Common ancestor	MAL3P3.4;PFC0340w	0	0.00200803	3	3	0	0	0.0559	0.0254556	57721.6	498	0	0	0	0	0	-2.834	0.129	0	0	26.6043	48.6673	-27.7777	38.2591
PF3D7_0308100	zinc finger protein, putative	unknown	ER 1	ER 1	0.471036	unknown	unknown	ER 1	0.273821	ER	11	11	Coccidiomorpha	MAL3P3.5;PFC0345w	0.711111	0.0087668	45	13	32	0	0.30325	0.0684444	202145	1711	6	814	0.475745	0.194103	0.382064	0.095	1	0	0	-3.77635	-52.1237	42.7884	-28.1392	GO:0016020
PF3D7_0308200	T-complex protein 1 subunit eta	nucleo-cytoplasm	nucleo-cytoplasm	nucleo-cytoplasm	1	nucleo-cytoplasm	nucleo-cytoplasm	nucleo-cytoplasm	1	Nucleo-cytoplasm	4	4	Common ancestor	MAL3P3.6;PFC0350c	0	0.00618429	10	10	0	0	0.0093	0.00638889	59577.3	539	0	0	0	0	0	-3.235	0.134	0	0	12.8981	68.4965	-38.2137	38.599	GO:0005829	GO:0051082	GO:0006457
PF3D7_0308300	PhIL1-interacting candidate PIC4	unknown	unknown	mitochondrion	0.203964	unknown	unknown	mitochondrion	0.203521	Unknown	0	0	Plasmodium	MAL3P3.7;PFC0355c	1	0.00593472	6	0	6	0	0.1404	0.05986	38943.9	337	1	41	0.121662	0	1	-2.985	0.122	0	0	-29.7893	-48.7158	0.034664	-45.4513
PF3D7_0308500	activator of Hsp90 ATPase, putative	unknown	cytosol	cytosol	0.951084	unknown	cytosol	cytosol	0.933172	Cytosol	0	0	Common ancestor	MAL3P3.21;PFC0360w	0	0	0	0	0	0	0.04135	0.0310778	16156.4	140	0	0	0	0	0	-2.208	0.46	0	0	-0.519606	105.663	-66.2351	52.9481
PF3D7_0308600	pre-mRNA-processing factor 19, putative	unknown	nucleus 1	nucleus 1	0.789859	unknown	nucleus 1	nucleus 1	0.757326	Nucleus	0	0	Common ancestor	MAL3P3.8;PFC0365w	0	0.000626566	1	1	0	0	0.06625	0.0207	60754.2	532	1	35	0.0657895	0	0	-2.928	0.145	0	0	-1.46015	31.4332	12.865	39.4163	GO:0000974,GO:0071013		GO:0000398
PF3D7_0308700	conserved protein, unknown function	unknown	rhoptries	ER 1	0.317783	unknown	rhoptries	rhoptries	0.481618	Rhoptries	11	0	Plasmodium	MAL3P3.9;PFC0370w	0.5	0.00271003	4	2	2	0	0.1356	0.0500375	57958.9	492	2	114	0.231707	0.578947	0	-2.862	0.121	0	0	-31.9253	-63.0486	57.0302	-21.8183
PF3D7_0308900	splicing factor 3B subunit 1, putative	nucleus	nucleus 1	nucleus 1	1	nucleus	nucleus 1	nucleus 1	1	Nucleus	0	10	Common ancestor	MAL3P3.10;PFC0375c	0.652174	0.00553151	23	8	15	0	0.05745	0.0132889	160046	1386	4	340	0.24531	0.758824	0	-2.922	0.12	2	0	0.586114	27.9078	21.0401	33.181	GO:0005686,GO:0071004,GO:0071013	GO:0003723,GO:0003729	GO:0000398
PF3D7_0309000	dual specificity protein phosphatase	unknown	unknown	nucleus 1	0.35469	unknown	unknown	nucleus 2	0.168823	Unknown	0	0	Hematozoa	MAL3P3.11;PFC0380w	0.142857	0.00405797	7	6	1	0	0.0938	0.0294778	67786.8	575	3	138	0.24	0.34058	0	-2.824	0.13	1	0	-4.18491	-5.3829	5.4993	-6.85802
PF3D7_0309200	aurora-related kinase ARK2, putative	unknown	mitotic apparatus	mitotic apparatus	0.555607	NA	NA	NA	NA	Mitotic apparatus	0	NA	Common ancestor	MAL3P3.12;PFC0385c	0.689655	0.0113131	56	18	40	0	0.3771	0.0817111	193787	1650	9	887	0.537576	0.333709	0.0811725	-2.77	0.199	0	0	42.4287	21.7417	NA	NA	GO:0000776
PF3D7_0309300	N2227-like protein, putative	unknown	unknown	transport vesicles	0.222296	unknown	unknown	transport vesicles	0.325355	Unknown	0	0	Common ancestor	MAL3P3.13;PFC0390w	0.325	0.0139616	40	27	13	0	0.26305	0.04358	112248	955	3	242	0.253403	0.417355	0	-0.694	1	0	0	16.6609	6.70728	-10.8336	17.6331
PF3D7_0309500	asparagine synthetase [glutamine-hydrolyzing], putative	unknown	unknown	cytosol	0.758859	unknown	cytosol	cytosol	0.764788	Unknown	0	0	Coccidiomorpha	MAL3P3.14;PFC0395w	0	0.0010929	2	2	0	0	0.03755	0.0179222	69864.3	610	1	32	0.052459	0	0	-2.521	1	0	0	11.2907	85.9978	-52.1375	44.456
PF3D7_0309600	60S acidic ribosomal protein P2	unknown	ribosomes	ribosomes	0.710754	unknown	ribosomes	ribosomes	0.592819	Ribosomes	0	0	Common ancestor	MAL3P3.19;PFC0400w	0	0.00595238	2	2	0	0	0.0806	0.0492444	11948.4	112	0	0	0	0	0	-3.225	0.132	0	0	-23.1473	-10.3574	-23.3513	-23.7849	GO:0005840	GO:0003723,GO:0003735
PF3D7_0310000	50S ribosomal protein L9, apicoplast, putative	apicoplast	apicoplast	apicoplast	1	unknown	unknown	apicoplast	0.367361	Apicoplast	0	0	Plasmodium	PFC0416w	0.75	0.00676819	4	1	3	0	0.2796	0.0835111	23374.3	197	0	0	0	0	0	-2.751	0.137	0	1	-44.2556	-46.6082	4.11385	-62.2864	GO:0020011
PF3D7_0310200	phd finger protein, putative	unknown	nucleus 1	nucleus 1	0.579965	NA	NA	NA	NA	Nucleus	0	NA	Plasmodium	MAL3P3.18;PFC0425w	0.925926	0.00791209	108	8	100	1	0.2065	0.04215	534114	4550	7	573	0.125934	0.371728	0.0575916	-2.583	1	1	0	5.51647	16.0238	NA	NA
PF3D7_0310300	phosphoglycerate mutase, putative	unknown	nucleus 1	nucleus 1	0.769952	unknown	nucleus 2	nucleus 2	0.40191	Nucleus	0	12	Plasmodium	MAL3P4.27;PFC0430w	0.7	0.00343348	12	3	7	0	0.11345	0.023	138308	1165	5	374	0.32103	0.449198	0.131016	0.153	1	1	0	-21.6045	13.5995	-2.24279	-3.09063		GO:0003729
PF3D7_0310400	parasite-infected erythrocyte surface protein	unknown	unknown	ER 2	0.290987	unknown	unknown	ER 2	0.248499	Unknown	0	0	Plasmodium	MAL3P4.26;PFC0435w	0.818182	0.00283359	11	2	9	0	0.0876	0.0129333	154089	1294	4	299	0.231066	0	0.625418	-2.732	0.192	0	1	18.8503	30.3368	36.1768	-18.7976
PF3D7_0310500	ATP-dependent RNA helicase DHX57, putative	nucleus	nucleus 1	nucleus 1	1	nucleus	nucleus 2	nucleus 2	1	Nucleus	0	0	Coccidiomorpha	MAL3P4.25;PFC0440c	0.7	0.00440723	30	9	21	1	0.12425	0.03654	267235	2269	7	919	0.405024	0.508161	0.237214	-2.667	0.979	4	0	-18.4771	19.4251	2.48902	-0.205013	GO:0005730	GO:0003676,GO:0003723,GO:0003724,GO:0004386
PF3D7_0310600	eukaryotic translation initiation factor 3 subunit K, putative	unknown	eIF3	eIF3	0.438789	unknown	eIF3	eIF3	0.452831	eIF3	0	0	Coccidiomorpha	PF3D7_0310600.1;PF3D7_0310600.2;PFC0441c	1	0.00283688	2	0	2	0	0.0467	0.0181333	28035.2	235	0	0	0	0	0			0	0	58.7542	24.895	4.98332	45.7751	GO:0005852,GO:0016282,GO:0033290	GO:0003743	GO:0001732,GO:0006446
PF3D7_0310700	trafficking protein particle complex subunit 4, putative	transport vesicles	transport vesicles	transport vesicles	1	transport vesicles	transport vesicles	transport vesicles	1	Transport vesicles	0	0	Common ancestor	MAL3P4.24;PFC0445w	0	0	0	0	0	0	0.04485	0.0332375	17018.5	145	0	0	0	0	0	-2.731	0.133	0	0	41.1579	49.1228	-16.3856	22.8794			GO:0006888,GO:0016192
PF3D7_0310800	conserved Plasmodium protein, unknown function	unknown	unknown	ER 1	0.373635	unknown	unknown	plasma membrane 1	0.137304	Unknown	0	0	Plasmodium	MAL3P4.23;PFC0450w	1	0.0030581	1	0	1	0	0.1788	0.0974778	12738.2	109	0	0	0	0	0	-3.06	0.138	2	0	-20.4199	-32.1756	20.9236	-6.22387
PF3D7_0310900	conserved Plasmodium protein, unknown function	unknown	unknown	mitotic apparatus	0.334528	NA	NA	NA	NA	Unknown	0	NA	Hemosporidia	MAL3P4.22;PFC0455w	1	0.00127226	3	0	3	0	0.0815	0.0311778	92847.8	786	5	368	0.468193	0.0815217	0.326087	-2.707	0.191	0	0	29.136	-22.8154	NA	NA
PF3D7_0311100	pre-mRNA splicing factor, putative	unknown	unknown	ribosomes	0.410467	unknown	unknown	nucleus 2	0.372893	Unknown	0	0	Coccidiomorpha	MAL3P4.20;PFC0465c	0.571429	0.00777778	14	6	8	0	0.1399	0.03606	71663.3	600	2	379	0.631667	0	0.306069	-2.076	1	0	0	-13.6791	1.90287	-17.7692	-30.8195
PF3D7_0311300	phosphatidylinositol 3- and 4-kinase, putative	unknown	nucleus 1	nucleus 1	0.573765	unknown	unknown	nucleus 2	0.242429	Nucleus	0	0	Common ancestor	MAL3P4.18;PFC0475c	1	0.00104932	3	0	3	0	0.0887	0.00404444	110559	953	3	313	0.328437	0	0.440895	-2.974	0.134	0	0	-23.091	13.4731	-7.09761	0.894576
PF3D7_0311600	dolichyl-diphosphooligosaccharide--protein glycosyltransferase subunit OST1, putative	unknown	ER 1	ER 1	0.614501	unknown	unknown	ER 1	0.356019	ER	11	0	Common ancestor	MAL3P4.15;PFC0490w	0.5	0.00569801	12	6	6	0	0.1359	0.0326	84019.8	702	1	43	0.0612536	0	0	-3.075	0.136	1	1	-0.431606	-36.302	35.3373	-16.9955
PF3D7_0311800	ATP synthase F0 subunit d-like protein, putative	mitochondrion	mitochondrion	mitochondrion	1	mitochondrion	mitochondrion	mitochondrion	1	Mitochondrion	0	11	Coccidiomorpha	MAL3P4.13;PFC0500w	0.4	0.00273673	5	3	2	0	0.1599	0.0448889	73524.3	609	0	0	0	0	0	-3.078	0.12	0	0	-30.2707	-74.7707	38.4198	-42.0844	GO:0005739
PF3D7_0312100	E3 ubiquitin-protein ligase	unknown	unknown	plasma membrane 1	0.241142	NA	NA	NA	NA	Unknown	0	NA	Common ancestor	MAL3P4.11;PFC0510w	0.5	0.00598086	15	8	8	0	0.1468	0.0327556	98719.1	836	2	181	0.216507	0.375691	0	-2.759	0.169	6	0	9.99358	-71.0964	NA	NA
PF3D7_0312300	26S proteasome regulatory subunit RPN12, putative	20s proteasome	20s proteasome	20s proteasome	1	20s proteasome	20s proteasome	20s proteasome	1	Proteasome	2	6	Common ancestor	MAL3P4.9;PFC0520w	0	0	0	0	0	0	0.1073	0.0322625	35103.8	304	0	0	0	0	0	-3.194	0.129	0	0	23.3705	71.8546	-11.7157	43.0222	GO:0005838	GO:0016787	GO:0006508,GO:0006511,GO:0043161
PF3D7_0312400	glycogen synthase kinase-3 beta	nucleo-cytoplasm	nucleo-cytoplasm	nucleo-cytoplasm	1	nucleo-cytoplasm	nucleo-cytoplasm	nucleo-cytoplasm	1	Nucleo-cytoplasm	3	6	Common ancestor	MAL3P4.8;PFC0525c	1	0.00227273	3	0	3	0	0.0569	0.0181778	51615.7	440	1	31	0.0704545	1	0	-2.791	0.152	0	0	-0.614992	80.3086	-53.4428	20.9551	GO:0005737
PF3D7_0312500	multidrug-resistant modulator MFR3	plasma membrane	plasma membrane 1	plasma membrane 1	1	plasma membrane	plasma membrane 1	plasma membrane 1	1	Plasma membrane	0	0	Plasmodium	MAL3P4.7;PFC0530w	0.666667	0.00172712	3	1	2	0	0.1312	0.0325889	67769	579	0	0	0	0	0	-1.543	1	12	0	12.4506	-72.1673	8.92653	-33.0804	GO:0005886	GO:0022857	GO:0009410,GO:0055085
PF3D7_0312800	60S ribosomal protein L26, putative	unknown	unknown	ribosomes	0.320171	unknown	unknown	ribosomes	0.371102	Unknown	0	0	Common ancestor	MAL3P4.28;PFC0535w	0	0.0026455	1	0	0	0	0.001	0.0158667	14812.5	126	0	0	0	0	0	-3.099	0.119	0	1	-36.5464	-1.27749	-25.6783	-15.5832
PF3D7_0313000	conserved Plasmodium protein, unknown function	unknown	unknown	nucleus 1	0.412413	unknown	unknown	nucleus 2	0.23122	Unknown	0	0	Plasmodium	MAL3P4.29;PFC0545c	1	0.00963391	10	0	10	0	0.166	0.0339125	40583.4	346	2	182	0.526012	0.434066	0	-1.935	0.999	0	0	3.4652	43.4829	-13.3167	51.9881
PF3D7_0313400	conserved Plasmodium protein, unknown function	unknown	unknown	nucleus 1	0.258457	unknown	unknown	nucleus 2	0.165629	Unknown	0	0	Plasmodium	MAL3P4.3;PFC0560c	0.88	0.0106293	25	3	22	0	0.3046	0.07525	94883.8	784	3	260	0.331633	0.576923	0.269231	-2.815	0.155	0	0	31.0745	-5.83062	7.42339	-13.6858
PF3D7_0313800	conserved Plasmodium protein, unknown function	unknown	apicoplast	apicoplast	0.633123	unknown	unknown	apicoplast	0.401601	Apicoplast	7	0	Plasmodium	MAL3P5.1;PFC0575w;PFC0575w:exon:7	0.333333	0.00151286	3	2	1	0	0.17045	0.0450222	79922.4	661	4	140	0.2118	0.242857	0.214286	-3.084	0.126	1	0	-50.1015	-54.7204	13.4928	-56.7334	GO:0020011
PF3D7_0314000	HSP20-like chaperone, putative	ER	ER 2	ER 2	1	ER	ER 2	ER 2	1	ER	0	0	Common ancestor	PFC0581w	0	0	0	0	0	0	0.0829	0.0157625	32610.8	275	0	0	0	0	0	-2.312	0.682	0	1	-9.44734	-29.4996	38.1171	-21.7222			GO:0006457
PF3D7_0314100	vesicle transport v-SNARE protein, putative	unknown	unknown	ER 1	0.214845	unknown	unknown	nucleus 2	0.202101	Unknown	0	0	Hemosporidia	PF3D7_0314100.1;PF3D7_0314100.2;PFC0582c	1	0.003367	2	0	2	0	0.105925	0.0542091	23774.3	198	0	0	0	0	0			1	0	31.8081	6.25302	23.1455	-0.617586
PF3D7_0314300	DER1-like protein	unknown	unknown	ER 2	0.242331	unknown	unknown	mitochondrion	0.267015	Unknown	0	0	Hematozoa + Neph.	MAL3P5.4;PFC0590c	0	0	0	0	0	0	0.2092	0.0322889	55219.1	452	0	0	0	0	0	-3.281	0.141	4	1	47.5028	-3.33192	24.7873	-43.2632
PF3D7_0314400	serine/threonine protein phosphatase 6, putative	unknown	unknown	transport vesicles	0.168929	unknown	unknown	transport vesicles	0.265469	Unknown	0	0	Common ancestor	MAL3P5.5;PFC0595c	0	0	0	0	0	0	0.00965	0.00526667	35765	308	0	0	0	0	0	-3.016	0.12	0	0	-15.7599	49.6054	-32.6692	-1.26432
PF3D7_0314700	RING finger protein RNF1	unknown	unknown	transport vesicles	0.341973	NA	NA	NA	NA	Unknown	0	NA	Coccidiomorpha	MAL3P5.8;PFC0610c	0.583333	0.00338696	12	5	7	0	0.664	0.155125	135638	1181	6	844	0.714649	0.267773	0.172986	-0.196	1	0	0	41.2072	56.2141	NA	NA
PF3D7_0315100	eukaryotic translation initiation factor 4E	unknown	unknown	nucleus 1	0.491202	unknown	unknown	nucleus 2	0.270475	Unknown	0	0	Common ancestor	MAL3P5.13;PFC0635c	0	0	0	0	0	0	0.001	0.0171778	26947.8	227	0	0	0	0	0	-2.613	0.335	0	0	8.7502	10.9355	0.330738	18.0158
PF3D7_0315400	conserved Plasmodium protein, unknown function	unknown	unknown	ER 1	0.289874	unknown	unknown	rhoptries	0.290235	Unknown	0	0	Plasmodium	MAL3P5.18;PFC0670c	0.5	0.00260417	2	1	1	0	0.13075	0.0723556	30521.8	256	1	65	0.253906	0	0	-3.044	0.119	1	0	6.98493	-20.0988	26.2733	-6.3477
PF3D7_0315600	male development protein MD3	nucleus	nucleus 2	nucleus 2	1	NA	NA	NA	NA	Nucleus	0	NA	Hematozoa + Neph.	MAL3P5.20;PFC0680w	0.5	0.00274914	4	2	2	0	1.15	0.241133	57072	485	2	266	0.548454	0.120301	0.18797	0.353	1	0	0	24.365	-17.5353	NA	NA
PF3D7_0315800	zinc finger protein, putative	unknown	unknown	nucleus 1	0.32293	unknown	nucleus 1	nucleus 1	0.440932	Unknown	0	0	Plasmodium	MAL3P5.22;PFC0690c	1	0.00182648	2	0	2	0	0.2854	0.0537889	41983.4	365	2	172	0.471233	0	0.505814	0.28	0.998	0	0	31.9001	63.9416	-18.6442	43.2123
PF3D7_0316200	conserved Plasmodium protein, unknown function	unknown	unknown	plasma membrane 1	0.295433	NA	NA	NA	NA	Unknown	0	NA	Plasmodium	MAL3P6.2;PFC0705c	0.744186	0.00577796	42	11	32	0	0.41875	0.0719667	293713	2423	11	846	0.349154	0.381797	0.130024	-1.923	1	3	0	29.8517	-69.7679	NA	NA
PF3D7_0316300	inorganic pyrophosphatase, putative, inorganic pyrophosphatase	unknown	unknown	cytosol	0.493089	unknown	unknown	cytosol	0.394465	Unknown	0	0	Common ancestor	MAL3P6.3;PF3D7_0316300.1;PF3D7_0316300.2;PFC0710w	1	0.000877193	1	0	1	0	0.06695	0.01665	45232	380	0	0	0	0	0			0	0	-21.9456	81.4973	-70.2951	31.1487
PF3D7_0316400	CS domain-containing protein, putative	unknown	unknown	apicoplast	0.30932	NA	NA	NA	NA	Unknown	0	NA	Coccidiomorpha	MAL3P6.4;PFC0715c	1	0.00165344	5	0	5	0	0.23985	0.0376778	120286	1008	6	404	0.400794	0.373762	0.0371287	-2.514	0.381	1	1	-50.7005	-45.4912	NA	NA
PF3D7_0316500	kinetochore protein NUF2, putative	mitotic apparatus	mitotic apparatus	mitotic apparatus	1	mitotic apparatus	mitotic apparatus	mitotic apparatus	1	Mitotic apparatus	0	0	Coccidiomorpha	MAL3P6.5;PFC0720w	0	0	0	0	0	0	0.1938	0.0504	54677.3	461	0	0	0	0	0	-3.327	0.202	0	0	23.311	-30.7648	25.9097	-28.3192	GO:0000776
PF3D7_0316600	formate-nitrite transporter	unknown	unknown	plasma membrane 1	0.357044	unknown	plasma membrane 1	plasma membrane 1	0.367851	Unknown	0	0	Coccidiomorpha	MAL3P6.6;PFC0725c	0.666667	0.00323625	3	1	2	0	0.067	0.0266889	34458.4	309	0	0	0	0	0	-2.06	0.869	7	0	23.8314	-70.052	10.7035	-39.4955
PF3D7_0316700	protein YOP1, putative	unknown	ER 1	ER 1	0.561528	unknown	ER 1	ER 1	0.50166	ER	0	0	Common ancestor	MAL3P6.7;PFC0730w	0.5	0.00301659	2	1	1	0	0.0832	0.0310889	26040.7	221	0	0	0	0	0	-3.11	0.121	3	0	13.6416	-32.9369	30.9736	-10.2226	GO:0005783
PF3D7_0316800	40S ribosomal protein S15A, putative	unknown	ribosomes	ribosomes	0.55743	unknown	ribosomes	ribosomes	0.581312	Ribosomes	9	12	Common ancestor	MAL3P6.30;PFC0735w	0	0	0	0	0	0	0.001	0.00305	14873.6	130	0	0	0	0	0	-3.103	0.133	0	0	-15.8631	-0.929824	-12.1057	-18.5943	GO:0005840,GO:0022627	GO:0003723,GO:0003735	GO:0006412
PF3D7_0316900	E3 ubiquitin-protein ligase, putative	unknown	unknown	plasma membrane 1	0.35299	NA	NA	NA	NA	Unknown	0	NA	Common ancestor	MAL3P6.8;PFC0740c	0.666667	0.00333333	6	2	4	0	0.0538	0.0114111	71008.7	600	3	130	0.216667	0	0.0923077	-2.411	1	1	0	-23.3362	-45.1383	NA	NA
PF3D7_0317000	proteasome subunit alpha type-3, putative	19s proteasome	19s proteasome	19s proteasome	1	19s proteasome	19s proteasome	19s proteasome	1	Proteasome	1	2	Common ancestor	MAL3P6.31;PFC0745c	0	0.00132275	1	1	0	0	0.03755	0.0140444	29289.3	252	0	0	0	0	0	-2.809	0.191	0	0	29.8585	88.5798	-44.0507	62.2949	GO:0005737,GO:0005839	GO:0004175	GO:0006511,GO:0010498,GO:0010499,GO:0043161,GO:0051603
PF3D7_0317200	cdc2-related protein kinase 4	nucleus	nucleus 2	nucleus 2	1	NA	NA	NA	NA	Nucleus	0	NA	Common ancestor	MAL3P6.10;PFC0755c	0.625	0.00343421	16	6	10	0	0.17935	0.0235667	182219	1553	6	599	0.385705	0.492487	0.0934891	-2.565	0.325	0	0	25.3984	-18.5885	NA	NA			GO:0006260
PF3D7_0317300	nucleoporin NUP335, putative	unknown	unknown	mitotic apparatus	0.260111	unknown	unknown	ER 1	0.323311	Unknown	0	0	Hemosporidia	MAL3P6.11;PFC0760c	0.76378	0.0119819	122	30	97	1	0.12085	0.0196	402952	3394	8	591	0.174131	0.123519	0.774958	-3.118	0.12	0	0	16.7784	-42.1523	24.8345	-17.2859
PF3D7_0317500	kinesin-5	unknown	unknown	mitotic apparatus	0.254705	NA	NA	NA	NA	Unknown	0	NA	Common ancestor	MAL3P6.13;PFC0770c	0.611111	0.0109121	53	21	33	0	0.11035	0.022	191785	1619	6	482	0.297715	0.159751	0.701245	-0.249	1	0	0	12.6119	-26.393	NA	NA
PF3D7_0317600	40S ribosomal protein S11, putative	unknown	ribosomes	ribosomes	0.722272	unknown	ribosomes	ribosomes	0.753825	Ribosomes	0	12	Coccidiomorpha	MAL3P6.14;PFC0775w	1	0.00207039	1	0	1	0	0.0606	0.0211444	18760.1	161	0	0	0	0	0	-2.687	0.987	0	0	-23.4376	2.766	-13.2518	-24.2485	GO:0005840,GO:0022627,GO:1903561	GO:0003735	GO:0006412
PF3D7_0317700	CPSF (cleavage and polyadenylation specific factor), subunit A, putative	nucleus	nucleus 1	nucleus 1	1	nucleus	nucleus 1	nucleus 1	1	Nucleus	0	0	Hemosporidia	MAL3P6.15;PFC0780w	0.464286	0.00325203	28	15	13	0	0.25335	0.0544333	338532	2870	4	185	0.0644599	0.627027	0.189189	-2.51	0.408	0	0	13.731	5.38056	-5.31145	14.3241		GO:0003676
PF3D7_0317800	26S proteasome non-ATPase regulatory subunit 9, putative	unknown	nucleo-cytoplasm	nucleo-cytoplasm	0.78541	unknown	nucleo-cytoplasm	nucleo-cytoplasm	0.754472	Nucleo-cytoplasm	0	0	Common ancestor	MAL3P6.16;PFC0785c	0.5	0.00296296	2	1	1	0	0.0974	0.0273778	26466.2	225	0	0	0	0	0	-2.987	0.12	0	0	-2.3125	75.9298	-50.8119	34.1359	GO:0005737
PF3D7_0318100	stomatin-like protein, putative	mitochondrion	mitochondrion	mitochondrion	1	mitochondrion	mitochondrion	mitochondrion	1	Mitochondrion	0	0	Coccidiomorpha	MAL3P6.19;PFC0800w	0.5	0.00178253	2	1	1	0	0.03865	0.0134111	43083.5	374	0	0	0	0	0	-2.4	0.926	0	0	-35.8682	-72.9972	40.0653	-41.9416	GO:0005739
PF3D7_0318200	DNA-directed RNA polymerase II subunit RPB1	unknown	unknown	transport vesicles	0.327491	unknown	unknown	transport vesicles	0.217711	Unknown	0	0	Common ancestor	MAL3P6.20;PFC0805w	0.487179	0.00529101	39	20	19	0	0.0488	0.0205	278676	2457	4	924	0.376068	0	0.431818	-2.838	0.144	0	0	31.3936	60.7732	-19.9148	45.1595
PF3D7_0318300	conserved Plasmodium protein, unknown function	unknown	unknown	plasma membrane 1	0.144087	unknown	unknown	plasma membrane 1	0.20338	Unknown	0	0	Plasmodium	MAL3P6.21;PFC0810c	0.75	0.00714924	24	6	18	0	0.1122	0.0155778	132983	1119	1	124	0.110813	0	0.532258	-2.963	0.996	1	0	-57.4439	-15.5151	-24.3064	-51.0862
PF3D7_0318500	conserved Plasmodium protein, unknown function	unknown	unknown	nucleus 1	0.489628	unknown	unknown	nucleus 2	0.353095	Unknown	0	0	Common ancestor	MAL3P6.23;PFC0820w	0.711111	0.00301144	45	13	32	0	0.2777	0.0530667	593259	4981	9	422	0.0847219	0	0.127962	-1.816	1	2	0	6.82854	-2.18089	12.7257	-4.21211
PF3D7_0318600	cleavage and polyadenylation specificity factor, putative	unknown	nucleus 1	nucleus 1	0.609939	NA	NA	NA	NA	Nucleus	0	NA	Common ancestor	MAL3P6.24;PFC0825c	1	0.000327761	1	0	1	0	0.14705	0.0179778	118851	1017	3	287	0.282203	0.28223	0.526132	-2.812	0.138	0	0	-18.906	35.7394	NA	NA		GO:0003729
PF3D7_0318700	conserved Plasmodium protein, unknown function	unknown	inner membrane complex	inner membrane complex	0.81533	unknown	inner membrane complex	inner membrane complex	0.719777	IMC	0	0	Plasmodium	PFC0830w	1	0.0112045	4	0	4	0	0.48115	NA	13752.6	119	0	0	0	0	0	-1.256	0.975	0	0	-48.5766	-64.7177	25.5496	-70.8347
PF3D7_0318900	PAT complex subunit CCDC47, putative	unknown	ER 1	ER 1	0.511433	unknown	ER 1	ER 1	0.398417	ER	0	0	Coccidiomorpha	MAL3P6.26;PFC0835c	1	0.000757576	1	0	1	0	0.05195	0.0162111	53115.4	440	2	80	0.181818	0	0.4	-2.902	0.12	1	1	-5.17317	-26.1141	35.7327	-21.62	GO:0005783
PF3D7_0319000	P4-type ATPase ATP7, putative	unknown	plasma membrane 1	plasma membrane 1	0.57732	unknown	plasma membrane 1	plasma membrane 1	0.488037	Plasma membrane	0	11	Common ancestor	MAL3P6.27;PFC0840w	0.636364	0.00214592	12	4	7	0	0.09345	0.00733	218020	1864	3	374	0.200644	0.518717	0	-0.599	1	10	0	13.7423	-63.2861	6.51669	-29.5194	GO:0005886,GO:0005887
PF3D7_0319100	E3 ubiquitin-protein ligase RBX1	unknown	unknown	nucleo-cytoplasm	0.277832	unknown	unknown	nucleo-cytoplasm	0.300815	Unknown	0	0	Common ancestor	MAL3P6.28;PFC0845c	0	0	0	0	0	0	0.10605	0.0460667	12419.1	107	0	0	0	0	0	-1.971	0.987	0	0	-10.7062	64.4508	-21.4445	-5.71987
PF3D7_0319200	CCR4 domain-containing protein 4, putative	unknown	nucleo-cytoplasm	nucleo-cytoplasm	0.728796	unknown	nucleo-cytoplasm	nucleo-cytoplasm	0.755462	Nucleo-cytoplasm	0	0	Common ancestor	MAL3P6.29;PFC0850c	0.8	0.00367918	10	2	8	0	0.19665	0.0542	108306	906	2	133	0.146799	0.819549	0	-1.786	1	1	0	3.19421	70.7666	-53.9707	17.2342
PF3D7_0319400	kinesin-8X	unknown	mitotic apparatus	mitotic apparatus	0.538804	NA	NA	NA	NA	Mitotic apparatus	0	NA	Common ancestor	MAL3P7.1;PFC0860w	0.619048	0.00513573	21	8	13	0	0.22165	0.0392556	157396	1363	4	617	0.452678	0.52188	0.382496	0.037	1	0	0	20.6535	-25.657	NA	NA	GO:0005874	GO:0008017
PF3D7_0319500	RNA-binding protein, putative	unknown	unknown	nucleus 1	0.317363	unknown	unknown	nucleus 1	0.419033	Unknown	0	0	Common ancestor	MAL3P7.2;PFC0865w	1	0.00647249	6	0	6	0	0.12215	0.0485111	36611.4	309	1	118	0.381877	0	0.661017	-2.193	0.869	0	0	10.6911	-15.5779	26.7155	22.5783
PF3D7_0319600	elongation factor 1-delta, putative	unknown	nucleo-cytoplasm	nucleo-cytoplasm	0.773694	unknown	nucleo-cytoplasm	nucleo-cytoplasm	0.742329	Nucleo-cytoplasm	0	0	Common ancestor	MAL3P7.3;PFC0870w	0.666667	0.00641026	3	1	2	0	0.1229	0.0604222	17706	156	0	0	0	0	0	-2.75	0.155	0	0	-7.57283	58.9227	-40.0215	1.0056	GO:0005829
PF3D7_0319700	ABC transporter I family member 1, putative	unknown	unknown	nucleus 1	0.329235	unknown	unknown	ER 1	0.268126	Unknown	0	0	Coccidiomorpha	MAL3P7.4;PFC0875w	0.727273	0.00234067	22	6	16	0	0.17545	0.01965	375808	3133	1	38	0.0121289	1	0	-3.154	0.547	13	0	4.07564	-50.5773	30.2175	-5.2513
PF3D7_0319900	conserved protein, unknown function	unknown	nucleo-cytoplasm	nucleo-cytoplasm	0.637463	unknown	nucleo-cytoplasm	nucleo-cytoplasm	0.774675	Nucleo-cytoplasm	0	0	Coccidiomorpha	MAL3P7.6;PFC0885c	0	0.00106157	1	1	0	0	0.18535	0.0398889	36143.2	314	1	49	0.156051	0	0	-2.675	0.156	0	0	-2.53854	80.2752	-54.5387	20.8605
PF3D7_0320000	protein phosphatase inhibitor 2	unknown	unknown	cytosol	0.777751	unknown	unknown	cytosol	0.578774	Unknown	0	0	Common ancestor	PFC0886w	0	0	0	0	0	0	0.08725	0.0202444	16701.5	144	0	0	0	0	0	0	0.513	0	0	5.43007	94.281	-53.3925	33.3134
PF3D7_0320100	protein transport protein SEC22	ER	ER 1	ER 1	1	unknown	ER 1	ER 1	0.408305	ER	0	0	Common ancestor	MAL3P7.7;PFC0890w	0	0	0	0	0	0	0.0075	0.00681111	25934.4	221	0	0	0	0	0	-3.721	0.163	1	0	-13.522	-32.918	31.6912	-18.9858	GO:0005783,GO:0005789
PF3D7_0320300	T-complex protein 1 subunit epsilon	nucleo-cytoplasm	nucleo-cytoplasm	nucleo-cytoplasm	1	nucleo-cytoplasm	nucleo-cytoplasm	nucleo-cytoplasm	1	Nucleo-cytoplasm	4	4	Common ancestor	MAL3P7.9;PFC0900w	0	0.000623053	1	1	0	0	0.01165	0.00518889	59175.8	535	0	0	0	0	0	-3.368	0.119	0	0	13.2816	68.0378	-37.275	38.9518	GO:0005829	GO:0051082	GO:0006457
PF3D7_0320500	nicotinamidase, putative	unknown	cytosol	cytosol	0.902169	unknown	nucleo-cytoplasm	nucleo-cytoplasm	0.720238	Cytosol	3	0	Coccidiomorpha	MAL3P7.11;PFC0910w	1	0.001554	2	0	1	0	0.1635	0.0339444	50151.3	429	1	42	0.0979021	0	0	-3.167	0.145	0	0	-6.08783	96.1077	-55.3458	30.2247	GO:0005737
PF3D7_0320600	conserved protein, unknown function	unknown	unknown	transport vesicles	0.246226	NA	NA	NA	NA	Unknown	0	NA	Coccidiomorpha	PFC0911c	0	0	0	0	0	0	0.0433	0.0225333	16143.6	132	0	0	0	0	0	-3.221	0.608	0	0	-29.5164	32.2248	NA	NA
PF3D7_0320700	signal peptidase complex subunit 2	ER	ER 1	ER 1	1	ER	ER 1	ER 1	1	ER	0	0	Coccidiomorpha	PFC0912w	1	0.0018622	1	0	1	0	0.1907	0.062275	21011.6	179	0	0	0	0	0	0	0.5	2	0	-11.41	-35.6621	35.4883	-23.7876	GO:0005783
PF3D7_0320800	ATP-dependent RNA helicase DDX6	nucleus	nucleus 1	nucleus 1	1	nucleus	nucleus 2	nucleus 2	1	Nucleus	0	12	Common ancestor	MAL3P7.12;PFC0915w	0	0	0	0	0	0	0.006	0.0049	49413.2	433	0	0	0	0	0	-1.795	1	0	0	6.54263	1.72215	11.8247	-6.41445		GO:0003676,GO:0003724,GO:0003729,GO:0004386
PF3D7_0320900	histone H2A.Z	nucleus - histones	nucleus - histones	nucleus - histones	1	nucleus - histones	nucleus - histones	nucleus - histones	1	Nucleus	0	0	Common ancestor	MAL3P7.13;PFC0920w	0	0.0021097	1	1	0	0	0.001	0.0126667	16453.5	158	0	0	0	0	0	-3.448	0.16	0	0	30.8861	2.70495	31.5594	14.0956		GO:0003677,GO:0003723,GO:0046982
PF3D7_0321100	conserved Plasmodium protein, unknown function	unknown	unknown	nucleus 1	0.302451	unknown	unknown	nucleus 2	0.222674	Unknown	0	0	Plasmodium	MAL3P7.15;PFC0930c	0.75	0.00506146	28	7	21	0	0.2669	0.0564286	221496	1844	8	988	0.535792	0.357287	0.129555	-2.053	1	1	0	-14.1273	-16.7896	28.9915	3.01809
PF3D7_0321400	pseudo protein kinase 1, putative	unknown	inner membrane complex	inner membrane complex	0.307879	unknown	unknown	inner membrane complex	0.232745	IMC	0	0	Common ancestor	MAL3P7.18;PFC0945w	0	0.00104493	1	1	0	0	0.0608	0.037075	38016.5	319	0	0	0	0	0	-2.59	0.31	1	0	-44.1621	-64.4867	24.9913	-67.058
PF3D7_0321500	peptidase, putative	unknown	unknown	nucleus 1	0.249587	NA	NA	NA	NA	Unknown	0	NA	Common ancestor	MAL3P7.19;PFC0950c	0.736842	0.00589696	19	5	14	0	0.13465	0.0262889	125894	1074	3	222	0.206704	0	0	0.011	1	3	0	15.1221	1.55046	NA	NA
PF3D7_0321600	ATP-dependent RNA helicase DDX42, putative	unknown	nucleus 1	nucleus 1	0.813998	unknown	unknown	nucleus 2	0.271226	Nucleus	0	0	Common ancestor	MAL3P7.20;PFC0955w	0.428571	0.00408163	9	4	3	0	0.16425	0.0410222	86645.9	735	3	101	0.137415	0.70297	0.29703	0.124	1	0	0	-16.7957	8.98239	-4.98593	-2.47275		GO:0003676,GO:0003723,GO:0003724
PF3D7_0321700	conserved Plasmodium protein, unknown function	unknown	unknown	mitotic apparatus	0.346479	NA	NA	NA	NA	Unknown	0	NA	Plasmodium	MAL3P7.21;PFC0960c	0.813953	0.00736554	43	8	35	0	0.001	0.0028375	231793	1946	8	791	0.406475	0.443742	0	-2.773	0.163	0	0	18.7373	-26.3803	NA	NA
PF3D7_0321800	WD repeat-containing protein, putative	unknown	nucleus 1	nucleus 1	0.706931	NA	NA	NA	NA	Nucleus	0	NA	Plasmodium	MAL3P7.22;PFC0965w	0.707692	0.00788372	64	19	46	0	0.1733	0.02235	322245	2706	5	358	0.132299	0	0.469274	-2.635	0.243	0	0	6.36069	-9.31553	NA	NA	GO:0071011		GO:0008380
PF3D7_0321900	cyclic amine resistance locus protein	unknown	unknown	ER 1	0.296736	unknown	ER 1	ER 1	0.457291	Unknown	0	0	Common ancestor	MAL3P7.23;PFC0970w	0.727273	0.00285789	11	3	8	0	0.14875	0.03691	153405	1283	5	422	0.328917	0.279621	0.00947867	-2.781	0.187	7	0	-4.61363	-16.8661	35.8006	4.2649
PF3D7_0322000	peptidyl-prolyl cis-trans isomerase	cytosol	cytosol	cytosol	1	cytosol	cytosol	cytosol	1	Cytosol	0	3	Common ancestor	MAL3P7.25;PFC0975c	0	0.00194932	1	1	0	0	0.01415	0.0167889	18952.6	171	0	0	0	0	0	0	1	0	0	-3.91077	88.9886	-58.8584	45.7324	GO:0005737,GO:0005829
PF3D7_0322100	mRNA-capping enzyme subunit beta	unknown	unknown	transport vesicles	0.290663	unknown	unknown	nucleus 1	0.220188	Unknown	0	0	Common ancestor	MAL3P7.26;PFC0980c	0.4	0.00282008	5	3	2	0	0.1087	0.0325222	69663.9	591	3	162	0.274112	0.240741	0.407407	-2.393	0.901	0	0	11.9945	33.2316	2.57699	37.1827
PF3D7_0322300	diacylglycerol O-acyltransferase	unknown	ER 1	ER 1	0.458134	NA	NA	NA	NA	ER	0	NA	Common ancestor	MAL3P7.29;PFC0995c	0.666667	0.00153139	3	1	2	0	0.0848	0.0202111	78114.2	653	1	65	0.0995406	0.138462	0	-2.812	0.199	9	0	3.65641	-28.4682	NA	NA	GO:0005783,GO:0005789
PF3D7_0322400	regulator of initiation factor 2 (eIF2)	unknown	unknown	transport vesicles	0.202521	unknown	unknown	transport vesicles	0.275927	Unknown	0	0	Plasmodium	MAL3P7.30;PFC1000w	0.809524	0.00807382	21	4	17	0	0.32865	0.0632111	104776	867	2	127	0.146482	0	0	-2.823	0.146	1	0	12.3634	77.3686	-45.4867	16.4628
PF3D7_0322500	iron-sulfur assembly protein, putative	unknown	mitochondrion	mitochondrion	0.668369	NA	NA	NA	NA	Mitochondrion	0	NA	Hemosporidia	PFC1005c	0.730769	0.0214521	26	7	19	0	0.5519	0.039825	49217.2	404	1	86	0.212871	0.837209	0	-2.083	0.987	0	0	-33.9348	-84.4379	NA	NA	GO:0005739	GO:0051537
PF3D7_0322900	40S ribosomal protein S3A, putative	unknown	ribosomes	ribosomes	0.694297	unknown	ribosomes	ribosomes	0.66026	Ribosomes	9	12	Common ancestor	MAL3P7.35;PFC1020c	0	0.00254453	2	2	0	0	0.0026	0.00647778	30047.5	262	0	0	0	0	0	-2.796	0.13	0	0	-23.8216	-2.71573	-16.4455	-18.3918	GO:0005840,GO:0022627,GO:1903561	GO:0003723,GO:0003735	GO:0006412
PF3D7_0323000	translation machinery-associated protein 7, putative	unknown	unknown	plasma membrane 1	0.461616	unknown	unknown	plasma membrane 1	0.216523	Unknown	0	0	P. falciparum	MAL3P7.36;PFC1025w	0	0	0	0	0	0	NA	NA	6065.27	54	0	0	0	0	0	-3.031	0.178	0	0	-9.84293	-16.2015	44.0822	10.7369
PF3D7_0323100	conserved Plasmodium protein, unknown function	unknown	unknown	ER 1	0.216326	NA	NA	NA	NA	Unknown	0	NA	Hematozoa + Neph.	MAL3P7.37;PFC1030w	0.785714	0.00302637	14	3	11	0	0.2501	0.0521667	184461	1542	9	543	0.35214	0.440147	0.211786	-2.925	0.131	1	0	-4.89637	-88.526	NA	NA
PF3D7_0323400	Rh5 interacting protein	micronemes	micronemes 1	micronemes 1	1	micronemes	micronemes 1	micronemes 1	1	Micronemes	0	0	Hemosporidia	MAL3P7.40;PFC1045c	0.933333	0.00460405	15	1	14	0	0.1404	0.0442111	125893	1086	1	72	0.0662983	0	0	-2.702	0.988	0	1	-43.0294	-31.4259	-13.2374	-36.0351	GO:0005886,GO:0020002,GO:0020009,GO:0031410,GO:0032991,GO:0033644	GO:0046812	GO:0044409
PF3D7_0323500	survival motor neuron-like protein	unknown	nucleus 1	nucleus 1	0.790443	unknown	nucleus 1	nucleus 1	0.689287	Nucleus	0	0	Common ancestor	MAL3P7.41;PFC1050w	0	0.0010582	1	1	0	0	0.05835	0.0308222	37460.7	315	0	0	0	0	0	-2.931	0.122	0	0	-3.86915	18.0064	20.3301	20.4082	GO:0005681	GO:0003723
PF3D7_0323600	BSD domain-containing protein, putative	unknown	unknown	ribosomes	0.363353	unknown	unknown	nucleus 2	0.302324	Unknown	0	0	Coccidiomorpha	MAL3P7.42;PFC1055w	0.2	0.00248756	5	4	1	0	0.11675	0.0302	80693.8	670	2	84	0.125373	0.357143	0	-3.309	0.2	0	0	-17.1224	-3.59021	-12.9336	-14.407
PF3D7_0323700	U4/U6.U5 tri-snRNP-associated protein 1, putative	unknown	nucleus 1	nucleus 1	0.811937	unknown	nucleus 1	nucleus 1	0.738023	Nucleus	0	0	Coccidiomorpha	MAL3P7.43;PFC1060c	0.8	0.00529101	11	2	8	1	0.1683	0.0413667	82899.9	693	5	247	0.356421	0.453441	0	-2.425	0.432	0	0	1.18952	18.4721	14.5799	29.4759	GO:0046540		GO:0000398
PF3D7_0323800	conserved Plasmodium protein, unknown function	unknown	nucleus 1	nucleus 1	0.529391	NA	NA	NA	NA	Nucleus	0	NA	Hemosporidia	MAL3P7.44;PFC1065w	0	0	0	0	0	0	0.10105	0.0240111	114842	977	7	627	0.64176	0.162679	0.274322	-2.909	1	0	0	-13.736	12.9534	NA	NA		GO:0003729
PF3D7_0324800	rifin	erythrocyte membrane	erythrocyte membrane	erythrocyte membrane	1	NA	NA	NA	NA	Erythrocyte PM	0	NA	P.rei + P.fal	MAL3P7.54;PFC1115w	0.698529	0.375562	418	164	380	4	NA	NA	41280.1	371	0	0	0	0	0	-2.954	1	1	1	57.3331	-29.0999	NA	NA	GO:0020002,GO:0020003,GO:0020036	GO:0005515	GO:0020033,GO:0020035
PF3D7_0401600	rifin	erythrocyte membrane	erythrocyte membrane	erythrocyte membrane	1	NA	NA	NA	NA	Erythrocyte PM	0	NA	Laverania	MAL4P1.14;PF3D7_0401600.1;PF3D7_0401600.2;PFD0070c	0.798319	0.105668	110	24	95	2	0.260886	NA	40143.8	347	0	0	0	0	0			1	1	60.4097	-34.9649	NA	NA	GO:0020036
PF3D7_0401800	Plasmodium exported protein (PHISTb), unknown function	erythrocyte membrane	erythrocyte membrane	erythrocyte membrane	1	erythrocyte membrane	erythrocyte membrane	erythrocyte membrane	1	Erythrocyte PM	0	1	Laverania	MAL4P1.16;PFD0080c	0.862745	0.0303571	51	7	44	3	0.3108	NA	60270.2	560	1	250	0.446429	0.26	0	-2.347	0.837	1	0	57.291	-34.2573	56.0203	18.3958	GO:0020036,GO:0044228,GO:0044538	GO:0005515
PF3D7_0402000	Plasmodium exported protein (PHISTa), unknown function	erythrocyte membrane	erythrocyte membrane	erythrocyte membrane	1	erythrocyte membrane	erythrocyte membrane	erythrocyte membrane	1	Erythrocyte PM	0	1	Laverania	MAL4P1.18;PFD0090c	0.791667	0.0179128	23	5	19	0	0.4197	NA	49743.4	428	2	197	0.46028	0.152284	0.543147	-2.787	0.202	1	0	56.0445	-36.4796	57.9313	18.8253	GO:0020036,GO:0044538	GO:0005515
PF3D7_0402100	Plasmodium exported protein (PHISTb), unknown function	unknown	unknown	ER 1	0.206532	unknown	unknown	nucleus 2	0.117073	Unknown	0	0	Plasmodium	MAL4P1.19;PFD0095c	1	0.00521739	9	0	9	0	0.38635	0.161667	67788	575	2	88	0.153043	0.375	0.625	-0.876	1	1	0	-4.08795	-24.35	-11.0629	-7.64002
PF3D7_0402300	reticulocyte binding protein homologue 1	micronemes	micronemes 2	micronemes 2	1	micronemes	micronemes 2	micronemes 2	1	Micronemes	0	0	Plasmodium	MAL4P1.22;PFD0110w	0.782609	0.00987322	88	20	72	1	0.2243	0.0324912	357669	2971	1	53	0.0178391	0	1	-2.533	1	1	1	36.7453	-63.1017	60.6432	8.46097		GO:0046789	GO:0098609
PF3D7_0402400	Plasmodium exported protein, unknown function	unknown	Maurer's cleft	Maurer's cleft	0.597787	unknown	Maurer's cleft	Maurer's cleft	0.633975	Maurer's cleft	0	1	P.rei + P.fal	MAL4P1.23;PFD0115c	1	0.0144357	11	0	11	1	0.3809	NA	31019	254	1	37	0.145669	0	0	-2.989	0.813	1	0	55.2852	-24.3592	57.928	28.5533	GO:0043657
PF3D7_0403100	regulator of chromosome condensation, putative	unknown	mitochondrion	mitochondrion	0.852319	unknown	unknown	mitochondrion	0.534956	Mitochondrion	0	0	Common ancestor	MAL4P1.29;PFD0145c;PFD1075w	0.5	0.00106496	2	1	1	0	0.199	0.0568444	73135.6	626	2	138	0.220447	0.34058	0	-2.908	0.141	1	0	-31.3396	-74.2723	31.2591	-43.5941	GO:0005739
PF3D7_0403200	pre-mRNA splicing factor CWC25, putative	unknown	nucleus 1	nucleus 1	0.6456	unknown	unknown	nucleus 1	0.300113	Nucleus	0	0	Hemosporidia	MAL4P1.30;PFD0150w	0.615385	0.0077381	13	5	8	0	0.10955	0.0225889	69422.9	560	3	331	0.591071	0.0996979	0.422961	-0.513	1	0	0	-3.13782	8.12448	22.3905	13.113
PF3D7_0403600	conserved Plasmodium protein, unknown function	unknown	transport vesicles	transport vesicles	0.611078	NA	NA	NA	NA	Transport vesicles	0	NA	Plasmodium	MAL4P1.34;PFD0170c	0.8	0.00651042	15	3	12	0	0.15105	0.0463778	89432	768	3	315	0.410156	0.238095	0.161905	-1.816	0.944	0	0	50.0942	40.9041	NA	NA
PF3D7_0403700	pre-mRNA-splicing factor CLF1, putative	unknown	nucleus 1	nucleus 1	0.894782	unknown	nucleus 1	nucleus 1	0.491239	Nucleus	0	0	Common ancestor	MAL4P1.36;PFD0180c	0.970588	0.0149573	35	1	33	0	0.1109	0.0148333	94017.7	780	1	113	0.144872	0	1	-2.886	0.979	0	0	-1.95807	25.333	10.8974	34.916	GO:0000974,GO:0071004,GO:0071013	GO:0003723	GO:0000398,GO:0006396
PF3D7_0403800	alpha/beta hydrolase, putative	unknown	unknown	nucleus 1	0.182202	unknown	unknown	nucleus 2	0.164164	Unknown	0	0	Common ancestor	MAL4P1.37;PFD0185c	0.571429	0.00317893	7	3	4	0	0.06915	0.0335667	83376.7	734	4	362	0.493188	0	0.38674	-2.948	0.128	0	0	-3.3835	-19.4481	30.2999	-3.47064
PF3D7_0404300	Ran-binding protein, putative	unknown	unknown	ribosomes	0.477623	unknown	unknown	ribosomes	0.574059	Unknown	0	12	Plasmodium	MAL4P1.41b;PFD0207c	0.72093	0.022187	42	12	31	0	0.17245	0.0504556	74182.8	631	2	432	0.684628	0.328704	0	-1.699	0.999	0	0	-15.4774	-1.25675	-11.2633	-17.9695
PF3D7_0404700	dipeptidyl aminopeptidase 3	unknown	rhoptries	ER 1	0.155738	unknown	rhoptries	rhoptries	0.498158	Rhoptries	0	0	Common ancestor	MAL4P1.45;PFD0225c;PFD0230c	1	0.00496983	14	0	14	0	0.153	0.0273667	110479	939	5	244	0.259851	0.151639	0.311475	-2.81	0.166	0	1	-25.8582	-31.9833	60.0772	-13.1003			GO:0044409
PF3D7_0404900	6-cysteine protein P41	plasma membrane	plasma membrane 1	plasma membrane 1	1	plasma membrane	plasma membrane 2	plasma membrane 2	1	Plasma membrane	0	0	Hemosporidia	MAL4P1.47;PFD0240c	0.833333	0.00529101	6	1	5	0	0.2113	0.08	43088.1	378	0	0	0	0	0	-3.133	0.799	0	1	16.3478	-79.1042	-15.668	-48.3829	GO:0009986
PF3D7_0405000	ATP-dependent RNA helicase DDX51, putative	unknown	nucleus 1	nucleus 1	0.783772	unknown	unknown	nucleus 2	0.329343	Nucleus	0	0	Common ancestor	MAL4P1.48;PFD0245c	0.5	0.00117578	2	1	1	0	0.0952	0.0348778	67688.5	567	0	0	0	0	0	-3.135	0.131	0	0	-4.66084	22.8412	9.05738	24.7496		GO:0003676,GO:0003724
PF3D7_0405100	protein transport protein Sec24B, putative	transport vesicles	transport vesicles	transport vesicles	1	transport vesicles	transport vesicles	transport vesicles	1	Transport vesicles	0	0	Common ancestor	MAL4P1.49;PFD0250c	0.555556	0.00222222	9	4	5	0	0.13165	0.0271778	155937	1350	2	443	0.328148	0.742664	0	-2.636	0.318	1	0	37.7576	32.3949	-15.892	29.7138	GO:0000139		GO:0006886,GO:0006888
PF3D7_0405200	protein CERLI2	unknown	rhoptries	rhoptries	0.145601	unknown	rhoptries	rhoptries	0.168027	Rhoptries	0	0	Common ancestor	MAL4P1.50;PFD0250w;PFD0255w	0.823529	0.00978699	17	3	14	0	0.2025	0.0320125	69103.4	579	0	0	0	0	0	-2.366	0.513	0	0	-3.44433	-54.901	47.0768	-21.4758	GO:0020008		GO:0044409
PF3D7_0405400	pre-mRNA-processing-splicing factor 8, putative	unknown	unknown	nucleus 1	0.473959	unknown	nucleus 1	nucleus 1	0.48298	Unknown	0	0	Common ancestor	MAL4P1.52;PFD0260w;PFD0265w	0.692308	0.00276361	26	8	18	0	0.05215	0.0118111	366398	3136	3	242	0.0771684	0.00413223	0.198347	-2.781	0.17	0	0	6.52264	33.1542	6.17942	35.7751
PF3D7_0405500	conserved Plasmodium protein, unknown function	unknown	unknown	nucleus 1	0.220308	unknown	unknown	nucleus 1	0.202087	Unknown	0	0	Hemosporidia	MAL4P1.53;PFD0265c;PFD0270c	1	0.0014881	1	0	1	0	0.17665	0.0336875	26851.2	224	1	35	0.15625	0	1	-0.532	0.581	0	0	-10.3723	8.82419	23.9403	44.7209
PF3D7_0405600	TMEM33 domain-containing protein, putative	unknown	unknown	ER 1	0.257494	unknown	unknown	ER 1	0.237297	Unknown	0	0	Common ancestor	MAL4P1.54;PFD0270w;PFD0275w;PFD0280w	1	0.0010582	1	0	1	0	0.0165	0.0191111	37813.5	315	0	0	0	0	0	-3.091	0.122	4	0	4.06378	-22.1827	43.541	-10.8161
PF3D7_0405700	amino acid decarboxylase AAD, putative	unknown	unknown	nucleus 2	0.251008	NA	NA	NA	NA	Unknown	0	NA	Coccidiomorpha	MAL4P1.56;PFD0280c;PFD0285c	0.675676	0.00496894	36	12	25	0	0.1333	0.0247556	280732	2415	7	1359	0.562733	0.190581	0.421634	-1.317	1	0	0	37.2261	21.4592	NA	NA
PF3D7_0405800	conserved protein, unknown function	unknown	mitochondrion	mitochondrion	0.60419	NA	NA	NA	NA	Mitochondrion	0	NA	Hemosporidia	MAL4P1.57;PFD0285w;PFD0290w	0	0	0	0	0	0	0.22925	0.0706556	11835.5	102	0	0	0	0	0	-2.867	0.12	0	0	-13.7671	-74.9565	NA	NA	GO:0005739
PF3D7_0405900	apical sushi protein	unknown	rhoptries	rhoptries	0.806682	unknown	rhoptries	rhoptries	0.702011	Rhoptries	0	0	Plasmodium	MAL4P1.58;PFD0290c;PFD0295c	0.777778	0.00364797	8	2	7	0	0.1791	0.075025	85460.7	731	4	317	0.433653	0.233438	0.0504732	-1.636	1	1	1	-27.9604	-67.4209	58.5804	-10.4866	GO:1990225
PF3D7_0406000	conserved protein, unknown function	unknown	nucleus 1	nucleus 1	0.689321	unknown	nucleus 2	nucleus 2	0.598365	Nucleus	0	0	Coccidiomorpha	MAL4P1.59;PFD0300w	0.6	0.00328084	5	2	3	0	0.1889	0.0438556	60614.3	508	2	67	0.13189	0.447761	0	-2.811	0.165	0	0	-6.99936	-7.66894	8.85625	6.02128
PF3D7_0406100	V-type proton ATPase subunit B	unknown	unknown	transport vesicles	0.209109	unknown	unknown	nucleo-cytoplasm	0.206469	Unknown	0	0	Common ancestor	MAL4P1.60;PFD0300c;PFD0305c	0	0.00134953	2	2	0	0	0.002	0.0023	55788.8	494	0	0	0	0	0	-2.635	0.353	0	0	16.1438	47.4993	-29.2238	0.280961
PF3D7_0406200	parasitophorous vacuole membrane protein S16	PVM	PVM	PVM	1	PVM	PVM	PVM	1	PVM	0	0	Plasmodium	MAL4P1.61;PFD0310w	1	0.00849257	4	0	4	0	0.479	0.1927	16625.9	157	1	44	0.280255	0.204545	0	0	0.158	1	1	-66.6116	-18.5074	-22.2621	-59.6812	GO:0020005
PF3D7_0406400	cytosolic glyoxalase II	cytosol	cytosol	cytosol	1	cytosol	cytosol	cytosol	1	Cytosol	3	3	Coccidiomorpha	MAL4P1.62b;PFD0311w	1	0.00253485	2	0	2	0	0.0481	0.028075	30528.1	263	0	0	0	0	0	-1.357	0.592	0	0	-1.65678	91.2004	-61.1764	43.5512	GO:0005829
PF3D7_0406500	NYN domain-containing protein, putative	unknown	nucleus 1	nucleus 1	0.697587	unknown	unknown	nucleus 2	0.182127	Nucleus	0	0	Hemosporidia	MAL4P1.63;PFD0320c	0.735714	0.0143258	138	37	103	0	0.3157	NA	383846	3211	7	693	0.215821	0.266955	0.4329	-1.598	1	0	0	-28.1962	14.2682	7.08868	8.72409
PF3D7_0406700	KLRAQ domain-containing protein, putative	unknown	unknown	nucleus 1	0.191438	unknown	unknown	nucleus 1	0.216223	Unknown	0	0	Hemosporidia	MAL4P2.03;PFD0330w	1	0.00118064	3	0	3	0	0.2522	0.0992111	102294	847	1	32	0.0377804	0	0	-3.106	0.119	0	0	30.6241	21.5192	-10.3963	12.5701
PF3D7_0407200	peptidyl-tRNA hydrolase 2, putative	unknown	unknown	plasma membrane 1	0.291683	unknown	unknown	plasma membrane 1	0.274674	Unknown	0	0	Common ancestor	MAL4P2.08;PFD0355c	0	0	0	0	0	0	0.3344	0.1099	21746.7	189	0	0	0	0	0	-2.499	0.297	1	0	-28.2599	-28.4146	-2.80277	-32.7913
PF3D7_0407700	TH1 domain-containing protein, putative	unknown	nucleus 1	nucleus 1	0.537535	unknown	unknown	nucleus 2	0.345727	Nucleus	0	0	Common ancestor	MAL4P2.13;PFD0380c	0.5	0.00306937	15	7	7	0	0.2275	0.0409111	197413	1629	7	597	0.366483	0.179229	0.142379	-1.61	1	1	0	7.91736	-3.02085	46.1522	-14.3898		GO:0003723
PF3D7_0407800	protein CINCH	unknown	unknown	mitochondrion	0.476491	unknown	unknown	mitochondrion	0.385425	Unknown	0	0	Plasmodium	MAL4P2.14;PFD0385w	0.612245	0.00782313	46	19	30	0	0.2115	0.0374875	230124	1960	9	1320	0.673469	0.341667	0.318939	-2.733	0.22	0	0	-2.83894	-64.0097	27.8577	-42.5116
PF3D7_0407900	AAA family ATPase, putative	unknown	unknown	20s proteasome	0.19456	NA	NA	NA	NA	Unknown	0	NA	Common ancestor	MAL4P2.15;PFD0385c;PFD0390c	0.2	0.00249875	5	4	1	0	0.0635	0.0139111	77811.2	667	2	169	0.253373	0.295858	0	-1.68	1	0	0	23.3033	73.8819	NA	NA
PF3D7_0408000	conserved Plasmodium protein, unknown function	unknown	inner membrane complex	inner membrane complex	0.496603	unknown	inner membrane complex	inner membrane complex	0.266589	IMC	0	0	Plasmodium	MAL4P2.16;PFD0395c	1	0.00389864	2	0	2	0	0.1094	0.0418375	20863	171	0	0	0	0	0	-2.249	0.418	0	0	-47.2163	-68.8643	53.4338	-53.8183
PF3D7_0408100	conserved Plasmodium protein, unknown function	unknown	unknown	nucleus 1	0.245153	unknown	unknown	transport vesicles	0.246152	Unknown	0	0	Plasmodium	MAL4P2.17;PFD0400w	0.909091	0.00327089	11	1	10	0	0.2964	0.0726375	133601	1121	6	364	0.32471	0.318681	0.453297	-1.888	1	1	0	0.206921	47.2893	-43.1615	15.6679
PF3D7_0408300	zinc finger Ran-binding domain-containing protein 2, putative	unknown	nucleus 1	nucleus 1	0.527833	unknown	unknown	ribosomes	0.362576	Nucleus	0	0	Coccidiomorpha	MAL4P2.19;PFD0405c;PFD0405w	0	0.00193798	2	2	0	0	0.27285	0.0605667	42214.7	344	2	247	0.718023	0	0.348178	-1.863	1	0	0	-11.6997	12.3692	23.4265	24.225
PF3D7_0408500	flap endonuclease 1	unknown	nucleus 1	nucleus 1	0.740508	unknown	nucleus 1	nucleus 1	0.638635	Nucleus	0	0	Common ancestor	MAL4P2.21;PFD0420c	0.8	0.00545635	11	2	8	1	0.10335	0.0183222	76680.8	672	1	268	0.39881	0	0.522388	-0.586	0.999	0	0	-7.15723	46.1753	27.433	19.2381	GO:0005730
PF3D7_0409100	U4/U6 small nuclear ribonucleoprotein PRP31, putative	unknown	eIF3	eIF3	0.367427	unknown	unknown	eIF3	0.370858	eIF3	0	0	Common ancestor	MAL4P2.27;PFD0450c	0	0.00062422	1	1	0	0	0.0589	0.0210111	61475.1	534	0	0	0	0	0	-3.04	0.125	0	0	-5.14902	30.1668	5.39871	32.7053
PF3D7_0409400	chaperone protein DnaJ	unknown	mitochondrion	mitochondrion	0.74706	NA	NA	NA	NA	Mitochondrion	0	NA	Common ancestor	MAL4P2.30;PFD0462w;PFD0465w	1	0.0014881	3	0	3	0	0.0783	0.0273222	75916.1	672	1	216	0.321429	0	0.699074	-0.609	1	0	0	-35.5834	-74.1165	NA	NA	GO:0005739
PF3D7_0409500	3-ketodihydrosphingosine reductase, putative	unknown	unknown	mitotic apparatus	0.346716	NA	NA	NA	NA	Unknown	0	NA	Coccidiomorpha	MAL4P2.31;PFD0465c;PFD0466c	0	0.00167504	2	2	0	0	0.03045	0.0224556	46789.9	398	0	0	0	0	0	-2.948	0.127	3	0	19.9884	-38.308	NA	NA
PF3D7_0409600	replication protein A1, large subunit	unknown	transport vesicles	transport vesicles	0.363586	unknown	transport vesicles	transport vesicles	0.503297	Transport vesicles	0	0	Common ancestor	MAL4P2.32;PFD0470c;PFD0475c	0.857143	0.00203785	7	1	6	0	0.06815	0.0119	134202	1145	1	514	0.448908	0.305447	0	-2.586	0.434	0	0	37.1565	55.831	-24.7691	28.8389
PF3D7_0409800	zinc finger protein, putative	unknown	nucleus 1	nucleus 1	0.617986	unknown	nucleus 2	nucleus 2	0.460347	Nucleus	0	0	Common ancestor	MAL4P2.34;PFD0485w	0.545455	0.00637681	11	5	6	0	0.15795	0.0313222	68532.7	575	3	234	0.406957	0.316239	0.111111	-3.047	0.119	0	0	-20.6247	11.9727	4.12716	-3.20501	GO:0030687
PF3D7_0410000	erythrocyte vesicle protein 1	unknown	unknown	ER 1	0.198233	unknown	unknown	plasma membrane 1	0.0906627	Unknown	0	0	Plasmodium	MAL4P2.36;PFD0495c	0.538462	0.0156062	39	18	21	0	0.23965	0.06965	100543	833	3	282	0.338535	0.407801	0	-2.864	0.859	1	0	0.691773	-56.741	-37.3148	-16.9703
PF3D7_0410300	protein phosphatase PPM1, putative	unknown	unknown	nucleus 1	0.268901	unknown	transport vesicles	transport vesicles	0.383686	Unknown	0	0	Common ancestor	MAL4P2.37;PFD0505c;PFD0510c	0.958333	0.00883002	24	1	23	0	0.1586	0.0335444	105199	906	5	207	0.228477	0.15942	0	-2.399	1	0	0	37.5186	24.5559	-2.84509	19.5062
PF3D7_0410400	exosome complex component RRP4	unknown	transport vesicles	transport vesicles	0.556821	unknown	transport vesicles	transport vesicles	0.607835	Transport vesicles	0	0	Common ancestor	MAL4P2.38;PFD0515w	0	0	0	0	0	0	0.05345	0.0173667	38760.7	338	0	0	0	0	0	-2.939	0.154	0	0	43.8158	40.8604	-14.2339	27.7476
PF3D7_0410600	armadillo-type repeat protein ATRP	unknown	nucleo-cytoplasm	nucleo-cytoplasm	0.628953	unknown	nucleo-cytoplasm	nucleo-cytoplasm	0.519372	Nucleo-cytoplasm	0	0	Common ancestor	MAL4P2.40;PFD0525w	0	0	0	0	0	0	0.0036	0.00343333	37064.6	326	0	0	0	0	0	-3.223	0.16	0	0	4.4474	83.3635	-51.4248	36.3054	GO:0005737
PF3D7_0410800	apicomplexan kinetochore protein 3, putative	mitotic apparatus	mitotic apparatus	mitotic apparatus	1	NA	NA	NA	NA	Mitotic apparatus	0	NA	Hemosporidia	MAL4P2.42;PFD0535w	0.864865	0.00924499	36	5	32	0	0.2049	0.0446333	150270	1298	9	807	0.621726	0.325898	0.148699	-2.926	0.131	0	0	29.9498	-39.1738	NA	NA	GO:0000776
PF3D7_0410900	apicomplexan kinetochore protein 7, putative	unknown	transport vesicles	transport vesicles	0.541411	unknown	transport vesicles	transport vesicles	0.432463	Transport vesicles	0	0	Common ancestor	MAL4P2.43;PFD0540c	0.833333	0.00921187	27	5	25	0	0.2206	0.0324444	117528	977	4	241	0.246673	0.19917	0.19917	-2.419	0.996	0	0	37.4033	55.4765	-23.0539	41.5931
PF3D7_0411100	mediator of RNA polymerase II transcription subunit 8, putative	unknown	unknown	nucleo-cytoplasm	0.192458	unknown	unknown	nucleo-cytoplasm	0.171231	Unknown	0	0	Hemosporidia	MAL4P2.45;PFD0535c;PFD0550c	1	0.00162602	1	0	1	0	0.1447	0.0340111	23965	205	0	0	0	0	0	-3.056	0.12	0	0	23.5538	56.4239	-12.2704	35.2513
PF3D7_0411900	DNA polymerase alpha catalytic subunit A	nucleus	nucleus 2	nucleus 2	1	NA	NA	NA	NA	Nucleus	0	NA	Common ancestor	MAL4P2.51;PFD0590c	0.321429	0.00488145	28	19	9	0	0.0811	0.0177	225401	1912	7	504	0.263598	0.388889	0.136905	-2.963	0.13	0	0	21.5631	-8.98268	NA	NA		GO:0003677,GO:0003688	GO:0006260
PF3D7_0412000	LITAF-like zinc finger protein, putative	unknown	unknown	plasma membrane 1	0.365782	unknown	unknown	plasma membrane 1	0.169244	Unknown	0	0	Common ancestor	MAL4P2.52;PFD0595w	0.704545	0.0188518	44	13	31	0	0.11985	0.0328333	92196	778	5	440	0.565553	0.3	0.393182	-2.729	0.967	2	0	17.1996	-74.8046	16.0948	-34.8209
PF3D7_0412200	conserved Plasmodium protein, unknown function	unknown	unknown	transport vesicles	0.327506	unknown	unknown	transport vesicles	0.31289	Unknown	0	0	Hemosporidia	MAL4P2.54;PFD0605c	0.2	0.00502008	5	4	1	0	0.05765	0.02185	39101.4	332	0	0	0	0	0	-1.531	1	1	0	37.157	68.6782	-12.0811	49.0279
PF3D7_0412700	erythrocyte membrane protein 1, PfEMP1	unknown	Maurer's cleft	Maurer's cleft	0.763844	NA	NA	NA	NA	Maurer's cleft	0	NA	P.rei + P.fal	MAL4P2.58;PFD0625c	0.756765	0.361733	2471	791	2461	56	0.3011	NA	256124	2277	10	561	0.246377	0.0659537	0.625668	1.497	1	1	0	54.1606	-23.138	NA	NA		GO:0046789	GO:0098609
PF3D7_0413500	phosphoglucomutase-2	unknown	mitochondrion	mitochondrion	0.811354	unknown	mitochondrion	mitochondrion	0.902794	Mitochondrion	0	0	Common ancestor	MAL4P1.127;PFD0660w	0.166667	0.00677966	6	5	1	0	0.0108	0.00938889	35232.5	295	0	0	0	0	0	-3.017	0.119	1	0	-32.7705	-79.7604	35.9503	-48.2026	GO:0005739
PF3D7_0413600	26S protease regulatory subunit 6B, putative	20s proteasome	20s proteasome	20s proteasome	1	20s proteasome	20s proteasome	20s proteasome	1	Proteasome	2	6	Common ancestor	MAL4P1.128;PFD0665c	0	0.0042517	5	5	0	0	0.001	0.00202222	44666.4	392	0	0	0	0	0	-2.71	0.191	0	0	28.1798	69.2511	-11.657	39.1807	GO:0005838	GO:0016787,GO:0016887	GO:0006511
PF3D7_0413700	lysine decarboxylase-like protein, putative	nucleo-cytoplasm	nucleo-cytoplasm	nucleo-cytoplasm	1	nucleo-cytoplasm	nucleo-cytoplasm	nucleo-cytoplasm	1	Nucleo-cytoplasm	4	0	Coccidiomorpha	MAL4P1.129;PFD0670c	0	0	0	0	0	0	0.0513	0.0397	39020.8	338	0	0	0	0	0	-2.569	0.971	1	0	9.70002	74.8164	-47.0762	21.9249	GO:0005829
PF3D7_0413900	ubiquitin carboxyl-terminal hydrolase 13, putative	nucleo-cytoplasm	nucleo-cytoplasm	nucleo-cytoplasm	1	nucleo-cytoplasm	nucleo-cytoplasm	nucleo-cytoplasm	1	Nucleo-cytoplasm	3	5	Common ancestor	MAL4P1.131;PFD0655c;PFD0680c	0.3	0.00390778	10	7	3	0	0.07585	0.0269556	98471.3	853	0	0	0	0	0	-2.916	0.121	0	0	1.61633	85.4963	-49.8416	22.651
PF3D7_0414000	structural maintenance of chromosomes protein 3	nucleus	nucleus 2	nucleus 2	1	unknown	unknown	transport vesicles	0.16935	Nucleus	0	0	Common ancestor	MAL4P1.132;PFD0685c	0.25	0.00558815	20	15	5	0	0.05915	0.0224667	141225	1193	0	0	0	0	0	-3.134	0.142	0	0	23.8035	-14.015	-40.2765	-4.03341	GO:0034399
PF3D7_0414300	Rab5-interacting protein, putative	unknown	unknown	ER 1	0.275153	NA	NA	NA	NA	Unknown	0	NA	Plasmodium	MAL4P1.133b;PFD0669c	0	0.00297619	1	1	0	0	0.2083	0.1112	13207.6	112	0	0	0	0	0	-2.141	0.59	3	0	-13.8252	-13.1742	NA	NA
PF3D7_0414600	acylated pleckstrin-homology domain-containing protein, putative	unknown	unknown	nucleus 1	0.244737	unknown	unknown	nucleus 2	0.293846	Unknown	0	0	Coccidiomorpha	MAL4P1.136;PFD0705c	0.666667	0.00425532	3	1	2	0	0.0259	0.00931111	27353.7	235	1	68	0.289362	0.102941	0	-2.209	0.677	0	0	-37.5127	6.1422	-6.29374	-7.30625
PF3D7_0414900	armadillo-domain containing rhoptry protein	unknown	unknown	mitochondrion	0.169892	unknown	unknown	inner membrane complex	0.166153	Unknown	0	0	Common ancestor	MAL4P1.139;PFD0720w	0.333333	0.00242424	2	2	1	0	0.1765	0.0521778	30818.2	275	0	0	0	0	0	-2.214	0.682	0	0	-36.4817	-34.8305	-1.40123	-43.5219
PF3D7_0415000	ATPase GET3	unknown	transport vesicles	transport vesicles	0.441414	unknown	transport vesicles	transport vesicles	0.459126	Transport vesicles	0	0	Common ancestor	MAL4P1.140;PFD0725c	0	0.00175901	2	3	0	0	0.013	0.00515556	43317.3	379	0	0	0	0	0	-3.251	0.158	0	0	27.1577	41.0775	-27.3289	17.442
PF3D7_0415200	conserved Plasmodium protein, unknown function	unknown	nucleus 2	nucleus 2	0.491002	NA	NA	NA	NA	Nucleus	0	NA	Hematozoa + Neph.	MAL4P1.142;PFD0735c	0.769231	0.00964436	64	15	50	0	0.17915	0.0309667	261821	2212	6	1323	0.598101	0.409675	0.111867	-0.623	1	0	0	26.7659	-7.24941	NA	NA
PF3D7_0415300	cdc2-related protein kinase 3	unknown	nucleus 1	nucleus 1	0.838958	unknown	unknown	nucleus 1	0.311262	Nucleus	0	0	Common ancestor	MAL4P1.143;PFD0740w	0.596154	0.012945	52	21	31	0	0.15825	0.0292222	159559	1339	4	534	0.398805	0.155431	0.430712	-2.825	0.138	0	0	-0.409824	26.7178	9.30627	36.6248
PF3D7_0415400	coatomer subunit zeta, putative	unknown	transport vesicles	transport vesicles	0.373104	unknown	unknown	transport vesicles	0.368606	Transport vesicles	6	0	Common ancestor	MAL4P1.144;PFD0745c	0	0	0	0	0	0	0.0192	0.0109667	23791.2	208	0	0	0	0	0	-3.262	0.13	0	0	25.8811	56.5019	-17.7861	35.2948	GO:0000139		GO:0006886,GO:0006890,GO:0006891
PF3D7_0415500	nuclear cap-binding protein subunit 2, putative	unknown	unknown	20s proteasome	0.331268	unknown	unknown	nucleo-cytoplasm	0.337758	Unknown	0	0	Common ancestor	MAL4P1.145;PFD0750w	0	0	0	0	0	0	0.03485	0.0173889	28004.1	234	0	0	0	0	0	0	0.996	0	0	18.5609	64.2029	-29.4431	46.728
PF3D7_0415600	GTP:AMP phosphotransferase	mitochondrion	mitochondrion	mitochondrion	1	mitochondrion	mitochondrion	mitochondrion	1	Mitochondrion	0	0	Common ancestor	MAL4P1.146;PFD0755c	0	0	0	0	0	0	0.0282	0.0170222	26738.1	229	0	0	0	0	0	-2.385	0.91	0	1	-26.83	-61.8422	34.6677	-47.4087	GO:0005739,GO:0005759
PF3D7_0415700	conserved Plasmodium protein, unknown function	unknown	apicoplast	apicoplast	0.746501	unknown	apicoplast	apicoplast	0.616868	Apicoplast	0	0	Hematozoa + Neph.	MAL4P1.147;PFD0760c	0.5	0.00433839	6	3	3	0	0.1194	0.0266444	55987.2	461	1	33	0.0715835	0	0	-3	0.122	0	1	-60.3372	-50.0854	16.8188	-64.4167	GO:0020011
PF3D7_0415800	PhIL1-interacting candidate PIC3	inner membrane complex	inner membrane complex	inner membrane complex	1	inner membrane complex	inner membrane complex	inner membrane complex	1	IMC	0	0	Plasmodium	MAL4P1.148;PFD0765w	0.681818	0.00838095	22	7	15	0	0.1517	0.0532167	106504	875	3	136	0.155429	0.235294	0.272059	-0.641	1	0	0	-46.2713	-62.6457	23.4655	-69.5098	GO:0070258
PF3D7_0415900	60S ribosomal protein L15, putative	unknown	ribosomes	ribosomes	0.714341	unknown	ribosomes	ribosomes	0.706769	Ribosomes	9	12	Common ancestor	MAL4P1.149;PFD0770c	0	0.00162602	1	0	0	0	0.00555	0.00568889	24134.4	205	0	0	0	0	0	-2.823	0.123	0	0	-24.8183	-1.71095	-16.0359	-21.1383	GO:0005840,GO:0022625	GO:0003723,GO:0003735	GO:0002181,GO:0006412
PF3D7_0416000	RNA-binding protein, putative	unknown	unknown	nucleus 1	0.252813	unknown	unknown	nucleus 2	0.219829	Unknown	0	0	Coccidiomorpha	MAL4P1.150;PFD0775c	1	0.00172712	3	0	3	0	0.21845	0.097675	65937.9	579	2	304	0.525043	0.309211	0	0.692	1	0	0	-0.415833	-0.291897	15.1236	-1.7925
PF3D7_0416200	PRKR-interacting protein 1, putative	unknown	transport vesicles	transport vesicles	0.378961	unknown	unknown	transport vesicles	0.191466	Transport vesicles	0	0	Coccidiomorpha	MAL4P1.152;PFD0785c	1	0.00161031	1	0	1	0	0.2205	0.0687111	24416.4	207	1	99	0.478261	0	0.40404	-2.452	0.431	0	0	32.5863	19.3938	-3.42583	23.4693
PF3D7_0416400	histone acetyltransferase, putative	nucleus	nucleus 1	nucleus 1	1	nucleus	nucleus 1	nucleus 1	1	Nucleus	0	0	Common ancestor	MAL4P1.154;PFD0795w	1	0.00185332	7	0	7	0	0.2427	0.0429444	146726	1259	3	525	0.416998	0.0647619	0	-2.625	0.401	1	0	-11.234	21.0987	22.1611	26.007
PF3D7_0416500	repressor of RNA polymerase III transcription MAF1	unknown	nucleo-cytoplasm	nucleo-cytoplasm	0.678343	unknown	nucleo-cytoplasm	nucleo-cytoplasm	0.570757	Nucleo-cytoplasm	0	0	Common ancestor	MAL4P1.155;PFD0800c	0	0	0	0	0	0	0.3659	0.00447778	46497.8	389	2	178	0.457584	0.320225	0	-2.987	0.134	0	0	9.33547	65.7697	-47.9326	19.9322	GO:0005737
PF3D7_0416700	CDGSH iron-sulfur domain-containing protein, putative	unknown	unknown	mitochondrion	0.337579	unknown	unknown	mitochondrion	0.480367	Unknown	0	0	Coccidiomorpha	PFD0807c	0	0.00374532	1	0	0	0	0.00555	0.006525	10238	89	0	0	0	0	0	1.286	0.987	0	0	-1.28312	-60.8514	49.8432	-26.6437
PF3D7_0416800	small GTP-binding protein sar1	unknown	unknown	nucleus 1	0.296516	unknown	unknown	nucleus 2	0.242259	Unknown	0	0	Common ancestor	MAL4P1.157;PFD0810w	0	0	0	0	0	0	0.00585	0.00563333	22020.3	192	0	0	0	0	0	-2.831	0.131	0	0	27.9124	6.52901	-18.7642	3.14605
PF3D7_0416900	conserved Plasmodium protein, unknown function	unknown	nucleus 1	nucleus 1	0.630997	unknown	unknown	nucleus 1	0.223144	Nucleus	0	0	Plasmodium	MAL4P1.158;PFD0815c;PFD0815c:exon:2	0.714286	0.00289017	21	6	15	0	0.2033	0.0322889	289698	2422	9	910	0.375723	0.291209	0.203297	-2.747	0.227	0	0	13.4633	19.9691	-0.733212	9.45153
PF3D7_0417200	bifunctional dihydrofolate reductase-thymidylate synthase	cytosol	cytosol	cytosol	1	cytosol	cytosol	cytosol	1	Cytosol	0	3	Common ancestor	MAL4P1.161;PFD0830w	1	0.00274123	5	0	5	0	0.1194	0.0334333	71737.2	608	0	0	0	0	0	-3.031	0.125	0	0	4.79501	103.403	-60.8893	55.6161	GO:0005737,GO:0005829		GO:0009410
PF3D7_0417300	LETM1-like protein, putative	mitochondrion	mitochondrion	mitochondrion	1	mitochondrion	mitochondrion	mitochondrion	1	Mitochondrion	12	11	Coccidiomorpha	MAL4P1.162;PFD0835c	0.7	0.00415628	10	3	7	0	0.0554	0.0142667	95486.6	802	3	188	0.234414	0.484043	0.265957	-3.298	0.291	1	0	-27.4199	-76.6773	43.6446	-46.3058	GO:0005739
PF3D7_0417500	memo-like protein	unknown	transport vesicles	transport vesicles	0.663829	unknown	unknown	transport vesicles	0.305951	Transport vesicles	0	0	Coccidiomorpha	MAL4P1.165;PFD0850c	0	0	0	0	0	0	0.047	0.0285125	34294.8	296	0	0	0	0	0			0	0	44.8431	29.7651	-23.2039	10.2753
PF3D7_0417800	cdc2-related protein kinase 1	unknown	nucleus 1	nucleus 1	0.893362	unknown	unknown	nucleus 1	0.371192	Nucleus	0	0	Common ancestor	MAL4P1.168;PFD0865c	0.538462	0.00619933	13	6	7	0	0.1719	0.0330667	83503.6	699	2	323	0.462089	0.5387	0	-2.585	1	0	0	-12.7003	32.4259	5.92602	21.1387			GO:0010468
PF3D7_0418100	protein SOC1, putative	unknown	unknown	nucleo-cytoplasm	0.326948	unknown	nucleo-cytoplasm	nucleo-cytoplasm	0.470801	Unknown	0	0	Coccidiomorpha	MAL4P1.170;PFD0875c	0.833333	0.00658436	24	4	20	0	0.1011	0.01855	144834	1215	6	620	0.510288	0	0.362903	-2.648	0.23	1	0	6.17803	74.5179	-42.4894	30.0233
PF3D7_0418200	eukaryotic translation initiation factor 3 subunit M, putative	eIF3	eIF3	eIF3	1	eIF3	eIF3	eIF3	1	eIF3	5	7	Common ancestor	MAL4P1.171;PFD0880w	0	0.002331	3	3	0	0	0.0308	0.011075	51029.7	429	0	0	0	0	0	-3.135	0.121	0	0	56.8987	22.3888	7.92366	49.2486	GO:0005852,GO:0016282,GO:0033290	GO:0003743	GO:0001732
PF3D7_0418300	conserved Plasmodium protein, unknown function	unknown	unknown	ribosomes	0.192108	NA	NA	NA	NA	Unknown	0	NA	Mammal inf. s.l.	MAL4P1.172;PFD0885c	0.571429	0.0047043	14	6	8	0	0.26875	0.103386	114520	992	7	588	0.592742	0.35034	0.113946	0.944	1	0	0	-14.2604	-6.74795	NA	NA
PF3D7_0418500	trafficking protein particle complex subunit 3, putative	unknown	transport vesicles	transport vesicles	0.492427	unknown	transport vesicles	transport vesicles	0.591814	Transport vesicles	0	0	Common ancestor	MAL4P1.174;PFD0895c	0	0.00356506	2	2	0	0	0.0049	0.00562222	21316.5	187	0	0	0	0	0	-3.04	0.12	0	0	13.569	48.4615	-32.3227	2.94485			GO:0006888,GO:0006891
PF3D7_0418600	regulator of chromosome condensation, putative	unknown	nucleus 1	nucleus 1	0.536356	unknown	nucleus 2	nucleus 2	0.438638	Nucleus	0	0	Coccidiomorpha	MAL4P1.175;PFD0900w	0.605263	0.00629869	38	15	23	0	0.084	0.0152	236358	2011	10	903	0.44903	0.253599	0.356589	-2.628	1	0	0	-29.0099	10.421	-2.91831	-4.89401
PF3D7_0418700	RNA-binding protein NOB1, putative	unknown	transport vesicles	transport vesicles	0.382533	NA	NA	NA	NA	Transport vesicles	0	NA	Common ancestor	MAL4P1.176;PFD0905w	0.933333	0.00878735	15	1	14	0	0.21155	0.0239	66543.8	569	2	203	0.356766	0.0738916	0	-2.985	0.119	0	0	50.5138	45.7748	NA	NA
PF3D7_0419400	conserved Plasmodium protein, unknown function	unknown	unknown	ER 1	0.23863	unknown	unknown	transport vesicles	0.232416	Unknown	0	0	Plasmodium	MAL4P1.183;PFD0940w	0.725	0.00539374	40	11	29	0	0.1895	0.0485375	296455	2472	7	400	0.161812	0.2225	0.225	-2.128	1	1	1	34.5663	32.0137	-15.7968	19.7825
PF3D7_0419500	conserved Plasmodium membrane protein, unknown function	unknown	plasma membrane 1	plasma membrane 1	0.543352	unknown	plasma membrane 1	plasma membrane 1	0.399338	Plasma membrane	0	0	Hemosporidia	MAL4P1.184;PFD0945c	0.75	0.00248756	4	1	3	0	0.1858	0.0475	63995.3	536	3	207	0.386194	0.613527	0	-1.237	1	5	0	18.0656	-70.8867	3.48799	-40.9021
PF3D7_0419600	ran-specific GTPase-activating protein 1, putative	cytosol	cytosol	cytosol	1	cytosol	cytosol	cytosol	1	Cytosol	0	0	Common ancestor	MAL4P1.185;PFD0950w	0	0.00238095	2	2	0	0	0.08595	0.0214	33195.6	280	1	120	0.428571	0	0.583333	-1.968	0.998	0	0	-9.36174	90.3827	-66.3874	41.9394	GO:0005737
PF3D7_0419700	apical merozoite protein	rhoptries	rhoptries	rhoptries	0.765892	rhoptries	rhoptries	rhoptries	1	Rhoptries	0	0	Plasmodium	MAL4P1.186;PFD0955w	0.666667	0.00307692	3	1	2	0	0.2097	0.0791778	38834.5	325	0	0	0	0	0	-3.44	0.315	1	1	-25.5232	-62.4865	59.6497	-10.0342	GO:0020008,GO:1990225
PF3D7_0419800	60S ribosomal protein L7ae/L30e, putative	unknown	unknown	nucleus 1	0.470347	unknown	unknown	nucleus 2	0.266525	Unknown	0	0	Common ancestor	MAL4P1.187;PFD0960c	0	0	0	0	0	0	0.0948	0.0221444	27562.9	236	1	50	0.211864	1	0	-3.3	0.208	1	0	-11.361	25.1664	28.3399	35.1553
PF3D7_0419900	phosphatidylinositol 4-kinase, putative	unknown	unknown	nucleus 1	0.406995	unknown	unknown	nucleus 2	0.297904	Unknown	0	0	Coccidiomorpha	MAL4P1.188;PFD0965w	0.70625	0.0103939	157	47	113	0	0.3531	0.0394375	611666	5035	5	197	0.0391261	0.411168	0.401015	-3.011	0.12	13	0	13.19	-53.9113	10.8378	-8.97261
PF3D7_0420000	zinc finger protein, putative	unknown	unknown	nucleus 2	0.311778	NA	NA	NA	NA	Unknown	0	NA	Coccidiomorpha	MAL4P1.189;PFD0970c	0.731481	0.0104847	106	29	79	0	0.2536	0.072675	401144	3370	12	693	0.205638	0.414141	0.343434	-1.265	1	0	0	-28.6276	49.719	NA	NA
PF3D7_0420300	AP2 domain transcription factor, putative	unknown	nucleus 1	nucleus 1	0.612767	unknown	unknown	nucleus 1	0.29049	Nucleus	0	0	Common ancestor	MAL4P1.192;PFD0985w	0.619048	0.00604665	63	24	39	0	0.18965	0.0554778	400169	3473	12	730	0.210193	0.268493	0.238356	-2.563	0.401	0	0	29.4814	14.469	14.275	16.1876		GO:0003700	GO:0006355
PF3D7_0420400	ribosome-recycling factor	unknown	mitochondrion	mitochondrion	0.601263	unknown	mitochondrion	mitochondrion	0.606406	Mitochondrion	0	0	Hematozoa + Neph.	MAL4P1.193;PFD0990w	0.5	0.0100251	8	4	4	0	0.1854	0.0407333	31570.8	266	0	0	0	0	0	-2.754	0.164	0	0	-22.2665	-56.8554	31.0965	-41.2692	GO:0005739
PF3D7_0420600	apicomplexan kinetochore protein 6, putative	mitotic apparatus	mitotic apparatus	mitotic apparatus	1	mitotic apparatus	mitotic apparatus	mitotic apparatus	1	Mitotic apparatus	0	0	Hemosporidia	PFD0994w	0.567568	0.0202361	36	16	21	0	0.14995	0.02485	69678.5	593	3	117	0.197302	0.128205	0.57265	-3.265	0.143	0	0	22.661	-31.7468	25.2277	-29.117	GO:0000776
PF3D7_0422000	steroid dehydrogenase, putative	unknown	unknown	ER 1	0.405909	unknown	unknown	plasma membrane 1	0.153393	Unknown	0	0	Common ancestor	MAL4P1.202;PFD1035w	0.333333	0.00311526	3	2	1	0	0.3791	0.111122	37215.1	321	0	0	0	0	0	-2.969	0.22	1	0	-12.9183	-19.7105	27.0477	3.05771
PF3D7_0422100	transmembrane emp24 domain-containing protein, putative	unknown	unknown	ER 1	0.39662	unknown	unknown	ER 1	0.309231	Unknown	0	0	Common ancestor	MAL4P1.203;PFD1015w;PFD1037w;PFD1040w	0.8	0.004329	5	1	4	0	0.07545	0.0183889	44929.7	385	2	86	0.223377	0.697674	0	-2.978	0.119	1	1	-18.6521	-40.9107	29.5014	-36.119
PF3D7_0422400	40S ribosomal protein S19	ribosomes	ribosomes	ribosomes	1	ribosomes	ribosomes	ribosomes	1	Ribosomes	9	12	Common ancestor	MAL4P1.206;PFD1055w	0	0	0	0	0	0	0.001	0.0139125	19721.9	170	0	0	0	0	0	-2.526	0.408	0	0	-20.5135	-1.33358	-14.4604	-17.6964	GO:0005840,GO:0022627,GO:1903561	GO:0003723,GO:0003735	GO:0006412
PF3D7_0422500	pre-mRNA-splicing helicase BRR2, putative	unknown	nucleus 1	nucleus 1	0.690553	unknown	nucleus 1	nucleus 1	0.659063	Nucleus	0	0	Common ancestor	MAL4P1.207;PFD1060w	0.340909	0.00498724	43	29	15	0	0.0821	0.0150222	337908	2874	6	329	0.114475	0.483283	0.197568	-2.951	0.123	0	0	-2.49112	28.3097	11.2456	36.6653	GO:0005681	GO:0003676,GO:0003724,GO:0003729	GO:0000375
PF3D7_0422600	conserved Plasmodium protein, unknown function	unknown	mitochondrion	mitochondrion	0.822813	unknown	mitochondrion	mitochondrion	0.901474	Mitochondrion	0	0	Hemosporidia	MAL4P1.207b;PFD1065c	0	0.0047619	2	2	0	0	0.0505	0.0258889	16728	140	0	0	0	0	0	1.421	1	0	0	-17.1932	-63.5862	31.5474	-56.8578
PF3D7_0422700	eukaryotic initiation factor 4A-III, putative	unknown	nucleus 1	nucleus 1	0.591148	unknown	unknown	nucleus 2	0.307812	Nucleus	0	0	Common ancestor	MAL4P1.208;PFD1070w	1	0.000854701	1	0	1	0	0.001	0.002125	44799.8	390	0	0	0	0	0	-2.791	0.134	0	0	19.2987	5.18963	-18.4634	-1.45576	GO:0005730,GO:0071013	GO:0003676,GO:0003723,GO:0003724,GO:0003729,GO:0004386
PF3D7_0422800	serpentine receptor 12, putative	unknown	plasma membrane 1	plasma membrane 1	0.549159	NA	NA	NA	NA	Plasma membrane	0	NA	Coccidiomorpha	MAL4P1.209;PFD1045w;PFD1075w	0.5	0.00567376	8	4	4	0	0.13945	0.05065	56052.7	470	0	0	0	0	0	-0.746	1	7	0	20.0209	-71.7596	NA	NA
PF3D7_0423200	BSD-domain protein, putative	unknown	unknown	nucleus 1	0.150049	unknown	unknown	nucleus 2	0.179834	Unknown	0	0	Hematozoa + Neph.	MAL4P1.213;PFD1095w	0	0.00245098	1	1	0	0	0.05295	0.0149444	16582.2	136	0	0	0	0	0	-1.349	1	0	0	-28.7385	-30.5897	-29.3207	-4.2996
PF3D7_0423300	conserved Plasmodium protein, unknown function	unknown	rhoptries	ribosomes	0.444889	unknown	rhoptries	rhoptries	0.741426	Rhoptries	0	0	Mammal inf. s.l.	MAL4P1.214;PFD1100c	0.888889	0.00630252	9	1	8	0	0.23415	0.114075	58350.5	476	2	208	0.436975	0	0.389423	-2.396	0.696	1	0	-21.0288	-4.46648	61.8701	-10.973
PF3D7_0423400	apical asparagine-rich protein AARP	unknown	unknown	nucleo-cytoplasm	0.491013	unknown	unknown	rhoptries	0.361854	Unknown	0	0	Laverania	MAL4P1.216;PFD1105w	1	0.0030722	2	0	2	0	0.28835	NA	24638	217	1	149	0.686636	0.0469799	0.228188	0	0.519	0	1	-5.61849	65.4231	66.8161	-14.4081
PF3D7_0423500	glideosome associated protein with multiple membrane spans 2	unknown	unknown	mitochondrion	0.195606	unknown	unknown	mitochondrion	0.36474	Unknown	0	0	Common ancestor	MAL4P1.217;PFD1110w	0	0.000896057	1	1	0	0	0.02615	0.0223667	42618.3	372	1	51	0.137097	0	1	-2.279	0.773	6	0	2.68722	-59.7552	17.6181	-28.3382
PF3D7_0423600	conserved Plasmodium protein, unknown function	unknown	eIF3	eIF3	0.504734	unknown	unknown	eIF3	0.318725	eIF3	0	0	Coccidiomorpha	MAL4P1.218;PFD1115c	0.346154	0.00537634	26	17	9	0	0.23555	0.0456778	190947	1612	7	360	0.223325	0.219444	0.244444	-2.834	0.126	1	0	58.1923	19.2942	11.2118	45.5687
PF3D7_0423700	early transcribed membrane protein 4	PVM	PVM	PVM	1	PVM	PVM	PVM	1	PVM	0	0	Laverania	MAL4P1.219;PFD1120c	1	0.00980392	4	0	4	0	0.18415	NA	14891.2	136	1	58	0.426471	0	0.586207	0	1	2	0	-63.2246	-15.2958	-26.934	-56.3546	GO:0020005
PF3D7_0423800	cysteine-rich protective antigen	micronemes	micronemes 1	micronemes 1	1	micronemes	micronemes 1	micronemes 1	1	Micronemes	0	0	Plasmodium	MAL4P1.221;PFD1130w	1	0.00460405	5	0	5	0	0.23575	0.0829429	42775.7	362	0	0	0	0	0	-2.623	0.248	0	1	-43.0059	-31.5503	-13.182	-36.0133	GO:0009986,GO:0020002,GO:0020009,GO:0031410,GO:0032991,GO:0045177		GO:0044409
PF3D7_0424100	reticulocyte binding protein homologue 5	micronemes	micronemes 1	micronemes 1	1	micronemes	micronemes 1	micronemes 1	1	Micronemes	0	0	Laverania	MAL4P1.224;PFD1145c	0.888889	0.00570342	9	1	8	0	0.36285	NA	62995.9	526	1	39	0.0741445	0	0	-3.141	0.126	0	1	-44.5232	-30.5607	-13.5227	-37.0743	GO:0009986,GO:0020002,GO:0020008,GO:0031410,GO:0032991,GO:0033644,GO:0045177	GO:0046789	GO:0044409
PF3D7_0424200	reticulocyte binding protein homologue 4	micronemes	micronemes 2	micronemes 2	1	micronemes	micronemes 2	micronemes 2	1	Micronemes	0	0	P.rei + P.fal	MAL4P1.225;PFD1150c	0.823529	0.00330225	17	3	14	0	0.4146	NA	205847	1716	3	336	0.195804	0.184524	0.815476	-2.964	0.12	1	1	35.1683	-64.2782	59.8934	6.91178		GO:0046789	GO:0044409
PF3D7_0424500	serine/threonine protein kinase, FIKK family	unknown	erythrocyte membrane	erythrocyte membrane	0.507709	unknown	unknown	nucleus 2	0.174713	Erythrocyte PM	0	0	Common ancestor	MAL4P1.228;PFD1165w	0.5	0.00107181	2	1	1	0	0.3776	0.0802444	74443.2	622	0	0	0	0	0	0.533	1	1	0	50.358	-41.2405	54.7819	16.8644	GO:0020036,GO:0044538		GO:0020035
PF3D7_0424600	Plasmodium exported protein (PHISTb)	erythrocyte membrane	erythrocyte membrane	erythrocyte membrane	1	unknown	unknown	mitochondrion	0.432344	Erythrocyte PM	0	0	Laverania	MAL4P1.229;PFD1170c	1	0.00970874	9	0	9	0	0.36115	NA	35961.8	309	2	93	0.300971	0.483871	0	-0.203	0.998	1	0	58.1999	-37.555	54.526	15.2656	GO:0044228,GO:0044538		GO:0020035
PF3D7_0424700	serine/threonine protein kinase, FIKK family	unknown	unknown	transport vesicles	0.144343	NA	NA	NA	NA	Unknown	0	NA	Common ancestor	MAL4P1.230;PFD1175w	0.536082	0.0261866	96	45	52	0	0.22275	0.0783667	143049	1222	3	644	0.527005	0.113354	0.0559006	0.721	1	1	0	49.1806	5.65716	NA	NA
PF3D7_0500800	mature parasite-infected erythrocyte surface antigen	erythrocyte membrane	erythrocyte membrane	erythrocyte membrane	1	erythrocyte membrane	erythrocyte membrane	erythrocyte membrane	1	Erythrocyte PM	0	1	P. falciparum	MAL5P1.9;PFE0040c	0.727273	0.0125523	54	15	40	0	NA	NA	168288	1434	8	775	0.540446	0.209032	0.237419	-1.237	1	1	0	55.3431	-35.8156	58.9442	17.6607	GO:0020002,GO:0020030,GO:0020036	GO:0005515
PF3D7_0500900	serine/threonine protein kinase, FIKK family	unknown	rhoptries	nucleus 1	0.427349	unknown	rhoptries	rhoptries	0.472535	Rhoptries	0	0	Common ancestor	MAL5P1.10;PFE0045c	1	0.00388889	7	0	7	0	0.1744	0.0400889	70390.8	600	1	64	0.106667	0.828125	0	-3.095	0.584	1	0	-4.68767	-2.72583	62.2771	-16.4685
PF3D7_0501000	Plasmodium exported protein, unknown function	unknown	Maurer's cleft	Maurer's cleft	0.709306	unknown	Maurer's cleft	Maurer's cleft	0.678808	Maurer's cleft	0	1	Laverania	MAL5P1.11;PFE0050w	0.8	0.00641026	5	1	4	0	1.8154	NA	30715.6	260	0	0	0	0	0	-0.91	0.979	1	0	56.3962	-19.0663	62.7172	29.7366	GO:0020036,GO:1903561
PF3D7_0501100	heat shock protein 40, type II, co-chaperone J domain protein JDP	Maurer's cleft	Maurer's cleft	Maurer's cleft	1	unknown	unknown	nucleus 2	0.212027	Maurer's cleft	0	0	Common ancestor	MAL5P1.12;PF3D7_0501100.1;PF3D7_0501100.2;PFE0055c	0.8	0.00414594	5	1	4	0	0.1181	0.033575	46367.1	402	0	0	0	0	0			1	0	50.5353	-25.3295	18.8312	3.70717	GO:0044164	GO:0005515
PF3D7_0501200	parasite-infected erythrocyte surface protein	Maurer's cleft	Maurer's cleft	Maurer's cleft	1	Maurer's cleft	Maurer's cleft	Maurer's cleft	1	Maurer's cleft	0	1	Laverania	MAL5P1.13;PFE0060w	0.941176	0.0138889	17	1	16	0	0.84795	NA	48720.8	408	2	133	0.32598	0.270677	0	-2.573	0.988	3	0	55.8379	-20.1263	63.1776	32.1092	GO:0020036,GO:0030430,GO:0044228	GO:0005515
PF3D7_0501300	skeleton-binding protein 1	Maurer's cleft	Maurer's cleft	Maurer's cleft	1	Maurer's cleft	Maurer's cleft	Maurer's cleft	1	Maurer's cleft	0	1	Laverania	MAL5P1.14;PFE0065w	0.928571	0.024728	25	2	26	0	0.3709	NA	36298.8	337	1	83	0.246291	0	1	-1.196	1	1	0	54.4691	-21.7688	61.8333	30.6484	GO:0020036,GO:1903561	GO:0005515
PF3D7_0501500	rhoptry-associated protein 3	rhoptries	rhoptries	plasma membrane 1	0.229792	rhoptries	rhoptries	rhoptries	1	Rhoptries	0	0	Hemosporidia	MAL5P1.16;PFE0075c	1	0.0025	3	0	3	0	0.1091	0.0712333	47004.2	400	0	0	0	0	0	-2.948	0.999	0	1	-29.6595	-34.8881	57.5715	-13.8465	GO:0020008,GO:1903561
PF3D7_0501600	rhoptry-associated protein 2	rhoptries	rhoptries	plasma membrane 1	0.241324	rhoptries	rhoptries	rhoptries	1	Rhoptries	0	0	Hemosporidia	MAL5P1.17;PFE0080c	0.875	0.00670017	8	1	7	0	0.37025	0.1412	46738.6	398	0	0	0	0	0	-3.205	0.13	0	1	-29.8278	-36.7079	57.0596	-13.3558	GO:0020008,GO:1903561		GO:0044409
PF3D7_0501800	chromatin assembly factor 1 subunit A	unknown	unknown	nucleus 2	0.415322	NA	NA	NA	NA	Unknown	0	NA	Common ancestor	MAL5P1.19;PFE0090w	0.84375	0.00991326	32	5	27	0	0.19055	0.0405444	125356	1076	4	426	0.395911	0.274648	0.328638	-2.708	0.168	0	0	26.1597	-10.4744	NA	NA
PF3D7_0501900	trafficking protein particle complex subunit 13, putative	unknown	transport vesicles	transport vesicles	0.392287	transport vesicles	transport vesicles	transport vesicles	1	Transport vesicles	0	0	Coccidiomorpha	MAL5P1.20;PFE0095c	1	0.000874891	1	0	1	0	0.1427	0.0400778	45465.1	381	0	0	0	0	0	-2.59	1	0	0	44.07	50.7146	-14.4833	21.0368
PF3D7_0502000	vacuolar protein sorting-associated protein 11, putative	unknown	unknown	nucleus 1	0.344082	unknown	unknown	nucleus 2	0.313159	Unknown	0	0	Common ancestor	MAL5P1.21;PFE0100w	0.7	0.00262055	10	3	7	0	0.2233	0.0367111	151643	1272	2	84	0.0660377	0.52381	0	-3.264	0.154	2	0	6.01556	-12.4772	3.2682	-9.52548
PF3D7_0502100	HCNGP-like protein	unknown	nucleus 1	nucleus 1	0.773487	NA	NA	NA	NA	Nucleus	0	NA	Coccidiomorpha	MAL5P1.22;PFE0105c	1	0.002849	2	0	2	0	0.28405	0.0971444	27839.6	234	1	73	0.311966	0.260274	0	-2.998	0.127	0	0	-0.911541	16.8009	NA	NA			GO:0006355
PF3D7_0502200	protein Mpv17, putative	unknown	unknown	mitochondrion	0.455273	unknown	unknown	mitochondrion	0.191851	Unknown	0	0	Hematozoa + Neph.	MAL5P1.23;PFE0110w	0.5	0.00150489	2	1	1	0	0.31065	0.0464667	53225.6	443	2	136	0.306998	0.264706	0	-2.922	0.137	5	0	-19.6548	-67.4233	-1.57717	-57.8613
PF3D7_0502400	merozoite surface protein 8	plasma membrane	plasma membrane 1	plasma membrane 1	1	plasma membrane	plasma membrane 1	plasma membrane 1	1	Plasma membrane	0	0	Mammal inf. s.l.	MAL5P1.25;PFE0120c	0.8125	0.00893356	16	3	13	0	0.0922	0.033225	69448	597	2	217	0.363484	0.557604	0	0.666	1	1	1	18.1836	-78.4064	6.83317	-40.7171	GO:0005886,GO:0016020
PF3D7_0502900	Tim10/DDP family zinc finger protein, putative	unknown	mitochondrion	mitochondrion	0.720576	unknown	mitochondrion	mitochondrion	0.805172	Mitochondrion	0	0	Coccidiomorpha	MAL5P1.29;PFE0140c	0	0	0	0	0	0	0.001	0.0128444	9582.95	82	0	0	0	0	0	-2.777	0.182	0	0	-11.5585	-73.3281	33.9845	-60.1714	GO:0005739
PF3D7_0503000	50S ribosomal protein L28, apicoplast, putative	unknown	unknown	apicoplast	0.29011	NA	NA	NA	NA	Unknown	0	NA	Coccidiomorpha	MAL5P1.30;PFE0145w	1	0.00127226	1	0	1	0	0.4364	0.135387	31224.8	262	1	31	0.118321	0	1	-2.854	0.12	1	0	-5.76037	-94.0236	NA	NA
PF3D7_0503100	4-diphosphocytidyl-2-C-methyl-D-erythritol kinase, putative	apicoplast	apicoplast	apicoplast	1	unknown	unknown	apicoplast	0.400943	Apicoplast	0	0	Coccidiomorpha	MAL5P1.31;PFE0150c	0.769231	0.00806952	13	3	10	0	0.38975	0.0818667	63375.9	537	0	0	0	0	0	-3.264	0.17	1	0	-54.306	-49.223	5.77299	-66.4091	GO:0020011
PF3D7_0503200	cell division control protein 6, putative	unknown	nucleus 2	nucleus 2	0.50012	NA	NA	NA	NA	Nucleus	0	NA	Coccidiomorpha	MAL5P1.32;PFE0155w	0.588235	0.00578822	17	7	10	0	0.09865	0.0296778	115088	979	4	221	0.225741	0.312217	0	-3.285	0.141	0	0	21.7439	-21.0557	NA	NA		GO:0003688	GO:0006270
PF3D7_0503300	serine/arginine-rich splicing factor 12	unknown	nucleus 1	nucleus 1	0.52037	unknown	unknown	nucleus 1	0.34509	Nucleus	0	0	Common ancestor	MAL5P1.33;PFE0160c	1	0.00108225	1	0	1	0	0.05665	0.0169	37699.4	308	1	187	0.607143	0	0.411765	-2.989	0.866	0	0	-7.94759	27.2291	7.63238	24.8006	GO:0005681	GO:0003676,GO:0003723	GO:0008380
PF3D7_0503400	actin-depolymerizing factor 1	cytosol	cytosol	cytosol	1	cytosol	cytosol	cytosol	1	Cytosol	0	0	Common ancestor	MAL5P1.34;PFE0165w	0	0	0	0	0	0	0.0124	0.00615556	13740.8	122	0	0	0	0	0	-3.113	0.121	0	0	-13.3927	84.0103	-63.8793	35.2637	GO:0005737,GO:0005829
PF3D7_0503500	protein kinase, putative	unknown	unknown	transport vesicles	0.18286	unknown	unknown	transport vesicles	0.259897	Unknown	0	0	Common ancestor	MAL5P1.35;PFE0170c	0.333333	0.00235294	6	4	2	0	0.17275	0.0405333	100343	850	3	219	0.257647	0	0.771689	-0.289	1	0	0	35.1973	27.6774	-18.3408	10.9162
PF3D7_0503600	myosin B	inner membrane complex	inner membrane complex	inner membrane complex	1	inner membrane complex	inner membrane complex	inner membrane complex	1	IMC	0	0	Hemosporidia	MAL5P1.36;PFE0175c	0.285714	0.00291303	7	5	2	0	0.05815	0.0261222	93177.7	801	0	0	0	0	0	-2.544	0.99	0	0	-45.4838	-64.3545	24.6824	-69.1434	GO:0031982	GO:0003779,GO:0005515
PF3D7_0503800	60S ribosomal protein L31	ribosomes	ribosomes	ribosomes	1	ribosomes	ribosomes	ribosomes	1	Ribosomes	9	12	Common ancestor	MAL5P1.38;PFE0185c	1	0.00277778	1	0	1	0	0.001	0.00808889	14064.7	120	0	0	0	0	0	0	0.122	0	0	-26.4208	-1.7994	-17.0797	-16.5059	GO:0005840,GO:0022625	GO:0003735	GO:0002181,GO:0006412
PF3D7_0503900	conserved Plasmodium protein, unknown function	unknown	mitochondrion	mitochondrion	0.665437	unknown	mitochondrion	mitochondrion	0.615295	Mitochondrion	0	0	Coccidiomorpha	MAL5P1.39;PFE0190c	0.714286	0.00352467	7	2	5	0	0.1845	0.0303111	78418	662	1	30	0.0453172	0	0	-3.021	0.66	1	0	-23.4375	-74.4709	30.2755	-46.146	GO:0005739
PF3D7_0504000	cation transporting P-ATPase	unknown	unknown	apicoplast	0.355474	unknown	unknown	apicoplast	0.29674	Unknown	0	0	Common ancestor	MAL5P1.40;PFE0195w	0.525	0.00557181	40	19	21	0	0.16645	0.01729	283038	2393	5	1037	0.433347	0.230473	0.162006	-2.822	0.149	12	0	-53.1935	-43.3563	6.31212	-55.1329
PF3D7_0504400	ATP-dependent helicase, putative	apicoplast	apicoplast	apicoplast	1	apicoplast	apicoplast	apicoplast	1	Apicoplast	0	0	Common ancestor	MAL5P1.44;PFE0215w	0.714286	0.00309051	7	2	5	0	0.07365	0.02614	87598.1	755	2	63	0.0834437	0.507937	0	-2.91	0.119	1	0	-49.2843	-52.85	12.5317	-57.3478	GO:0020011
PF3D7_0504600	2-oxoisovalerate dehydrogenase subunit beta, mitochondrial, putative	mitochondrion	mitochondrion	mitochondrion	1	mitochondrion	mitochondrion	mitochondrion	1	Mitochondrion	0	0	Coccidiomorpha	MAL5P1.46;PFE0225w	0	0	0	0	0	0	0.0606	0.0181889	43031.6	381	1	37	0.0971129	1	0	-1.662	0.999	0	0	-24.974	-78.1567	42.5774	-50.8093	GO:0005739		GO:0006099
PF3D7_0504800	conserved Plasmodium protein, unknown function	unknown	unknown	mitotic apparatus	0.366255	NA	NA	NA	NA	Unknown	0	NA	Plasmodium	MAL5P1.48;PFE0235c;PFE0240c	0.794872	0.00461075	78	16	62	0	0.28725	0.0664125	672022	5639	3	158	0.0280192	0.322785	0.272152	-2.72	0.985	4	0	21.2525	-39.664	NA	NA
PF3D7_0504900	transmembrane protein TMEM222, putative	unknown	unknown	plasma membrane 1	0.349341	unknown	plasma membrane 1	plasma membrane 1	0.326531	Unknown	0	0	Coccidiomorpha	MAL5P1.49;PFE0240w	0	0	0	0	0	0	0.001	0.028825	20093.5	172	0	0	0	0	0	0.833	1	1	0	26.3146	-69.564	42.4138	-6.23249
PF3D7_0505000	MMS19-like protein, putative	unknown	unknown	transport vesicles	0.323763	unknown	transport vesicles	transport vesicles	0.463657	Unknown	0	0	Coccidiomorpha	MAL5P1.50;PFE0245c	0.864	0.0135574	121	17	108	0	0.2635	0.0634375	355181	2975	4	256	0.0860504	0.367188	0	-2.825	0.179	4	0	32.784	35.8361	-15.3713	-6.84577
PF3D7_0505100	trafficking protein particle complex subunit 8, putative	unknown	unknown	transport vesicles	0.222436	unknown	transport vesicles	transport vesicles	0.448477	Unknown	0	0	Coccidiomorpha	MAL5P1.51;PFE0250w	0.608696	0.00278383	23	9	14	0	0.24165	0.0404444	328677	2754	3	174	0.0631808	0.37931	0	-2.679	0.239	2	0	21.9749	-61.8441	11.5812	-33.4698
PF3D7_0505200	actin-like protein, putative	unknown	unknown	20s proteasome	0.210922	unknown	unknown	nucleus 1	0.173076	Unknown	0	0	Common ancestor	MAL5P1.52;PFE0255w	0	0.00117994	2	2	0	0	0.1082	0.0316222	65868.3	565	1	57	0.100885	0.0526316	0	-2.884	0.848	0	0	28.3651	67.1514	-3.1122	32.696
PF3D7_0505400	conserved protein, unknown function	unknown	apicoplast	apicoplast	0.729563	unknown	apicoplast	apicoplast	0.610729	Apicoplast	0	0	Coccidiomorpha	MAL5P1.54;PFE0265c	1	0.000900901	2	0	2	0	0.1727	0.0303889	89896.4	740	2	74	0.1	0	0.554054	-2.905	0.137	0	1	-47.9863	-49.3499	9.79976	-51.0669	GO:0020011
PF3D7_0505500	DNA mismatch repair protein MSH6, putative	unknown	unknown	20s proteasome	0.323321	unknown	transport vesicles	transport vesicles	0.474462	Unknown	0	0	Common ancestor	MAL5P1.55;PFE0270c	0.769231	0.00345679	14	3	10	0	0.0746	0.0152222	156440	1350	4	314	0.232593	0.869427	0	-2.407	0.696	0	0	38.2339	57.0847	-25.1382	59.523
PF3D7_0505600	BCNT domain-containing protein, putative	unknown	unknown	nucleus 2	0.242563	unknown	unknown	nucleus 1	0.278352	Unknown	0	0	Coccidiomorpha	MAL5P1.56;PFE0275w	1	0.002002	2	0	2	0	0.11195	0.0172667	40203.2	333	1	66	0.198198	1	0	-2.721	0.252	0	0	8.49891	24.0071	33.3437	30.7663
PF3D7_0505700	conserved Plasmodium membrane protein, unknown function	unknown	ER 1	ER 1	0.591558	unknown	ER 1	ER 1	0.65307	ER	0	0	Laverania	MAL5P1.57;PFE0280c	0.514286	0.0126263	35	17	18	0	0.12885	NA	112700	924	5	350	0.378788	0.328571	0.248571	1.421	1	3	1	10.5092	-48.7269	27.5845	-11.5454
PF3D7_0505800	small ubiquitin-related modifier	unknown	nucleo-cytoplasm	nucleo-cytoplasm	0.712818	unknown	unknown	nucleo-cytoplasm	0.371265	Nucleo-cytoplasm	0	0	Common ancestor	MAL5P1.58;PFE0285c	0	0	0	0	0	0	0.0573	0.0199	11060.3	100	0	0	0	0	0	-2.803	0.143	0	0	9.68795	62.7703	-34.8128	47.6217
PF3D7_0505900	mediator of RNA polymerase II transcription subunit 11, putative	unknown	nucleo-cytoplasm	nucleo-cytoplasm	0.668076	unknown	unknown	cytosol	0.499419	Nucleo-cytoplasm	0	0	Plasmodium	MAL5P1.59;PFE0290c	0	0.00529101	2	1	0	0	0.3872	0.080025	14827.9	126	0	0	0	0	0	-2.634	0.808	0	0	-15.4299	79.3904	-67.6758	32.2778
PF3D7_0506000	conserved Plasmodium protein, unknown function	unknown	unknown	ER 1	0.394374	unknown	ER 1	ER 1	0.398913	Unknown	0	0	Plasmodium	MAL5P1.60;PFE0295w	1	0.00135501	1	0	1	0	0.31025	0.125556	29643	246	0	0	0	0	0	-3.387	0.15	1	0	-18.2022	-31.603	40.5276	-21.9146
PF3D7_0506100	60S ribosomal subunit protein L24, putative	unknown	unknown	ER 2	0.185411	unknown	unknown	rhoptries	0.179482	Unknown	0	0	Common ancestor	MAL5P1.61;PFE0300c	1	0.00163399	1	0	1	0	0.0792	0.0199556	24871.8	204	0	0	0	0	0	-3.407	0.366	0	0	23.0547	-0.865077	26.1135	-38.3687
PF3D7_0506800	transcription factor 25, putative	unknown	unknown	nucleus 1	0.310324	unknown	unknown	nucleus 2	0.264115	Unknown	0	0	Common ancestor	MAL5P1.69;PFE0335w	0.666667	0.00322928	9	3	6	0	0.1849	0.0445333	110193	929	3	289	0.311087	0.698962	0	-1.502	1	0	0	-4.39268	-14.9423	27.295	-4.35718
PF3D7_0506900	rhomboid protease ROM4	plasma membrane	plasma membrane 1	plasma membrane 1	1	plasma membrane	plasma membrane 1	plasma membrane 1	1	Plasma membrane	0	11	Common ancestor	MAL5P1.70;PFE0340c	0.818182	0.00922266	21	4	18	0	0.10825	0.0248667	86654.1	759	1	216	0.284585	0.662037	0	-3.16	0.135	6	0	6.67143	-65.2122	6.94185	-26.2421	GO:0005886,GO:0009986
PF3D7_0507100	60S ribosomal protein L4	ribosomes	ribosomes	ribosomes	1	ribosomes	ribosomes	ribosomes	1	Ribosomes	9	12	Common ancestor	MAL5P1.72;PFE0350c	0.5	0.00405515	5	2	2	0	0.1022	0.0415556	46211.4	411	0	0	0	0	0	-2.643	0.178	0	0	-25.957	-4.56695	-19.2327	-19.7388	GO:0005840,GO:0022625	GO:0003723,GO:0003735	GO:0006412
PF3D7_0507200	subtilisin-like protease 3	unknown	unknown	Maurer's cleft	0.182949	unknown	Maurer's cleft	Maurer's cleft	0.404105	Unknown	0	0	Common ancestor	MAL5P1.73;PFE0355c	0.636364	0.00953619	22	8	14	0	0.14355	0.0400778	88047.1	769	2	91	0.118336	0	0	0.379	1	1	0	-2.8541	-4.12753	56.2593	27.5492
PF3D7_0507400	subtilisin propeptide-like protein	micronemes	micronemes 1	micronemes 1	1	NA	NA	NA	NA	Micronemes	0	NA	Plasmodium	MAL5P1.75;PFE0365c	0	0	0	0	0	0	0.133	0.10105	17891.9	153	0	0	0	0	0	-0.799	0.998	0	1	30.7739	-64.5833	NA	NA	GO:0005886
PF3D7_0507500	subtilisin-like protease 1	unknown	unknown	micronemes 1	0.197979	unknown	unknown	rhoptries	0.389354	Unknown	0	0	Common ancestor	MAL5P1.76;PFE0370c	0.636364	0.00484496	10	4	7	0	0.08055	0.0181	77646.6	688	2	100	0.145349	0.31	0	-2.54	0.42	0	1	-27.1321	-33.3843	58.7991	-13.4337
PF3D7_0507600	protein CAF40, putative	unknown	unknown	nucleus 1	0.302822	unknown	transport vesicles	transport vesicles	0.452976	Unknown	0	0	Common ancestor	MAL5P1.77;PFE0375w	1	0.00357873	7	0	7	0	0.07995	0.0246	73424	652	2	324	0.496933	0.444444	0.37037	-3.091	0.119	0	0	36.1353	25.6966	-15.9337	14.0464
PF3D7_0507700	nuclear protein localization protein 4, putative	unknown	transport vesicles	transport vesicles	0.377597	unknown	unknown	transport vesicles	0.351877	Transport vesicles	0	0	Common ancestor	MAL5P1.78;PFE0380c	0.5	0.00188324	3	1	1	0	0.0776	0.0221889	62575.2	531	1	99	0.186441	0.555556	0	-2.935	0.12	0	0	35.2531	40.8575	-11.7756	25.9559
PF3D7_0507800	conserved protein, unknown function	unknown	unknown	nucleus 1	0.303237	unknown	unknown	nucleus 2	0.239294	Unknown	0	0	Coccidiomorpha	MAL5P1.79;PFE0385w	0.764706	0.0148439	68	16	52	0	0.1567	0.0256333	177426	1527	7	836	0.547479	0.325359	0.0861244	-1.716	1	0	0	25.347	33.7464	-10.7316	8.02517
PF3D7_0508000	6-cysteine protein P38	plasma membrane	plasma membrane 1	plasma membrane 1	1	plasma membrane	plasma membrane 2	plasma membrane 2	1	Plasma membrane	0	0	Hemosporidia	MAL5P1.81;PFE0395c	1	0.0105062	11	0	12	0	0.19345	0.09345	40587.5	349	0	0	0	0	0	-2.938	0.12	1	1	14.4275	-79.525	-14.3797	-48.3588	GO:0009986
PF3D7_0508100	SET domain protein, putative	unknown	unknown	ER 1	0.281573	NA	NA	NA	NA	Unknown	0	NA	Common ancestor	MAL5P1.82;PFE0400w	0.631579	0.00378335	19	7	12	0	0.1568	0.034975	195628	1674	4	376	0.224612	0	0.348404	-2.708	0.155	0	0	5.75608	-49.4967	NA	NA
PF3D7_0508200	ceramide synthase CERS1, putative	unknown	ER 1	ER 1	0.591057	NA	NA	NA	NA	ER	0	NA	Coccidiomorpha	MAL5P1.83;PFE0405c	0	0	0	0	0	0	0.0634	0	42502.9	355	0	0	0	0	0	-2.571	0.394	8	0	39.4176	-26.1366	NA	NA	GO:0005783
PF3D7_0508300	triose phosphate transporter	unknown	unknown	apicoplast	0.343137	unknown	unknown	micronemes 1	0.191835	Unknown	0	0	Coccidiomorpha	MAL5P1.84;PFE0410w	1	0.000974659	1	0	1	0	0.03015	0.0145444	39040.4	342	0	0	0	0	0	-3.009	0.122	10	0	-41.8295	-40.0755	-29.7675	-37.3238
PF3D7_0508500	ND6 protein, putative	unknown	nucleus 1	nucleus 1	0.554593	unknown	unknown	nucleus 1	0.311906	Nucleus	0	0	Common ancestor	MAL5P1.86;PFE0420c	0.622642	0.00677923	53	20	33	0	0.196	0.0367222	304120	2606	9	791	0.30353	0.268015	0.302149	-2.704	0.177	1	0	15.5507	-14.0473	-1.15321	14.5932
PF3D7_0508600	conserved protein, unknown function	unknown	unknown	ER 2	0.224215	NA	NA	NA	NA	Unknown	0	NA	Coccidiomorpha	MAL5P1.87;PFE0425w	0.909091	0.0139949	11	1	10	0	0.0858	0.0392556	30256.2	262	1	141	0.538168	0	0.468085	-1.874	1	0	0	43.8154	-3.97418	NA	NA
PF3D7_0508700	pre-mRNA-processing ATP-dependent RNA helicase PRP5, putative	nucleus	nucleus 1	nucleus 1	1	nucleus	nucleus 1	nucleus 1	1	Nucleus	0	10	Common ancestor	MAL5P1.88;PFE0430w	0.5	0.00313199	14	7	7	0	0.07735	0.0174	175807	1490	5	614	0.412081	0.514658	0.141694	-2.754	0.181	0	0	1.93362	21.1259	17.108	27.7483		GO:0003676,GO:0003724	GO:0000398
PF3D7_0508800	single-stranded DNA-binding protein	apicoplast	apicoplast	apicoplast	1	apicoplast	apicoplast	apicoplast	1	Apicoplast	0	8	Coccidiomorpha	MAL5P1.89;PFE0435c	0.333333	0.00352113	3	2	1	0	0.04215	0.0214556	33860.1	284	1	70	0.246479	0	1	-2.837	0.151	0	1	-55.9921	-51.448	13.8967	-62.728	GO:0020011
PF3D7_0508900	protein AAP6	unknown	ER 1	ER 1	0.431785	unknown	unknown	ER 1	0.309243	ER	0	0	Plasmodium	MAL5P1.90;PFE0440w	0.826531	0.010317	97	17	81	0	0.4887	0.0591857	370181	3134	5	515	0.164327	0.135922	0.615534	-0.647	1	0	0	20.9151	-43.0877	53.4442	-22.7331
PF3D7_0509000	alpha-soluble NSF attachment protein, putative	unknown	unknown	micronemes 1	0.221966	unknown	unknown	nucleus 2	0.168844	Unknown	0	0	Common ancestor	MAL5P1.91;PFE0445c	0	0	0	0	0	0	0.0452	0.0137875	34646.2	298	0	0	0	0	0	0	0.363	0	0	23.918	28.6207	-26.3705	0.387725
PF3D7_0509100	structural maintenance of chromosomes protein 4, putative	unknown	unknown	nucleus 2	0.384807	unknown	unknown	nucleus 2	0.153098	Unknown	0	0	Common ancestor	MAL5P1.92;PFE0450w	0.666667	0.00351288	18	6	12	0	0.078	0.0135444	201668	1708	5	453	0.265222	0.417219	0.357616	-2.845	0.128	0	0	14.7253	-12.1696	4.59921	-12.6007
PF3D7_0509300	conserved Plasmodium protein, unknown function	unknown	unknown	transport vesicles	0.212102	unknown	unknown	transport vesicles	0.26806	Unknown	0	0	Hemosporidia	MAL5P1.94;PFE0460c	0.666667	0.00869565	3	1	2	0	0.891	0.241075	13505.3	115	1	36	0.313043	0	0	-2.688	0.213	0	0	35.6	-3.20495	-23.8231	-31.3613
PF3D7_0509400	RNA polymerase I	unknown	unknown	transport vesicles	0.25935	NA	NA	NA	NA	Unknown	0	NA	Common ancestor	MAL5P1.95;PFE0465c	0.681818	0.00514756	45	14	30	1	0.001	0	340677	2914	5	284	0.0974605	0.274648	0.725352	-2.929	0.126	0	0	11.103	39.084	NA	NA
PF3D7_0509500	ERCC4 domain-containing protein, putative	unknown	unknown	nucleus 2	0.307746	NA	NA	NA	NA	Unknown	0	NA	Common ancestor	MAL5P1.96;PFE0470w	0.545455	0.00825826	11	5	6	0	0.10325	0.0307556	52316.5	444	1	49	0.11036	0	0	-3.048	0.119	0	0	-7.72753	15.4659	NA	NA
PF3D7_0509800	phosphatidylinositol 4-kinase beta	unknown	transport vesicles	transport vesicles	0.497101	unknown	transport vesicles	transport vesicles	0.554887	Transport vesicles	0	0	Common ancestor	MAL5P1.99;PFE0485w	0.65	0.00427625	20	7	13	0	0.11545	0.01875	182664	1559	9	725	0.465042	0.401379	0.097931	-3.011	0.134	0	0	31.0293	40.2567	-29.4	18.1718
PF3D7_0509900	NSE4 domain-containing protein, putative	unknown	nucleus 1	nucleus 1	0.712172	NA	NA	NA	NA	Nucleus	0	NA	Hematozoa	MAL5P1.100;PFE0490w	0	0.00106157	1	0	0	0	0.13955	0.0260556	37175.3	314	0	0	0	0	0	-3.412	0.177	0	0	21.298	14.9137	NA	NA
PF3D7_0510100	KH domain-containing protein, putative	unknown	unknown	nucleus 2	0.330341	NA	NA	NA	NA	Unknown	0	NA	Plasmodium	MAL5P1.102;PFE0500c	0.774194	0.00407627	31	7	24	0	0.23295	0.0438	297572	2535	13	2209	0.8714	0.253961	0.22182	-2.606	0.369	0	0	41.0956	22.4755	NA	NA
PF3D7_0510200	peptidyl-prolyl cis-trans isomerase	unknown	transport vesicles	transport vesicles	0.431982	unknown	unknown	transport vesicles	0.273307	Transport vesicles	0	0	Common ancestor	MAL5P1.103;PFE0505w	0.5	0.000892459	2	1	1	0	0.08735	0.0295889	87040.1	747	1	97	0.129853	1	0	-2.598	0.206	0	0	28.067	45.7101	-26.5379	36.5443
PF3D7_0510500	topoisomerase I	unknown	nucleus 1	nucleus 1	0.734554	unknown	unknown	rhoptries	0.124052	Nucleus	10	0	Common ancestor	MAL5P1.106;PFE0520c	1	0.000794597	2	0	2	0	0.09555	0.0374889	98109.5	839	1	127	0.151371	1	0	-3.151	0.12	0	0	1.02574	7.15685	62.5295	-6.60636	GO:0005730		GO:0006338
PF3D7_0511000	translationally-controlled tumor protein homolog	cytosol	cytosol	cytosol	1	cytosol	cytosol	cytosol	1	Cytosol	0	3	Common ancestor	MAL5P1.110;PFE0545c	0	0	0	0	0	0	0.15055	0.0432667	19979.4	171	0	0	0	0	0	0.283	0.994	0	0	4.49979	89.2114	-54.9808	46.3854	GO:0005737
PF3D7_0511200	stearoyl-CoA desaturase	ER	ER 1	ER 1	1	NA	NA	NA	NA	ER	0	NA	Coccidiomorpha	MAL5P1.112;PFE0555w	0.666667	0.00105374	3	1	2	0	0.16535	0.05	114073	949	0	0	0	0	0	-1.018	1	17	0	11.2752	-49.5271	NA	NA	GO:0005783,GO:0005789
PF3D7_0511300	MORN repeat protein, putative	transport vesicles	transport vesicles	transport vesicles	1	transport vesicles	transport vesicles	transport vesicles	1	Transport vesicles	0	0	Coccidiomorpha	MAL5P1.113;PFE0560c	0.7	0.00705716	30	9	21	0	0.2716	0.0615111	168009	1417	2	322	0.227241	0	0.319876	-2.558	1	0	0	41.2951	38.5348	-27.6068	26.6073
PF3D7_0511500	RNA pseudouridylate synthase, putative	unknown	nucleus 1	nucleus 1	0.625511	unknown	nucleus 2	nucleus 2	0.409492	Nucleus	10	12	Coccidiomorpha	MAL5P1.115;PFE0570w	0.612613	0.00351191	106	43	68	0	0.15315	0.0270111	1.18758e+06	10061	23	1582	0.157241	0.384956	0.265487	-1.927	1	4	0	9.28015	0.110866	4.12224	3.42813		GO:0003723,GO:0003729
PF3D7_0511600	apical rhoptry neck protein	rhoptries	rhoptries	ER 1	0.154737	rhoptries	rhoptries	rhoptries	1	Rhoptries	0	0	Plasmodium	MAL5P1.116;PFE0575c	0	0.00160256	1	1	0	0	0.2859	0.158612	24731.3	208	1	45	0.216346	0.355556	0	-3.068	0.125	1	1	-27.558	-27.4523	63.9835	-10.9033	GO:1990225
PF3D7_0511800	inositol-3-phosphate synthase	cytosol	cytosol	cytosol	1	cytosol	cytosol	cytosol	1	Cytosol	3	3	Plasmodium	MAL5P1.118;PFE0585c	0	0.000551876	1	1	0	0	0.0355	0.0100556	69112.1	604	0	0	0	0	0	0.93	1	0	0	5.4561	102.523	-59.5721	55.2859	GO:0005737
PF3D7_0512000	prefoldin subunit 6	unknown	nucleo-cytoplasm	nucleo-cytoplasm	0.797556	unknown	unknown	cytosol	0.440227	Nucleo-cytoplasm	0	3	Common ancestor	MAL5P1.120;PFE0595w	0	0	0	0	0	0	0.15965	0.0397111	13666.8	119	0	0	0	0	0	0	0.709	0	0	-4.52078	72.2259	-47.8315	38.7033	GO:0005737	GO:0051082	GO:0006457
PF3D7_0512200	glutathione synthetase	cytosol	cytosol	cytosol	1	cytosol	cytosol	cytosol	1	Cytosol	3	3	Coccidiomorpha	MAL5P1.122;PFE0605c	0.545455	0.00559796	11	5	6	0	0.1517	0.0415889	77481.4	655	0	0	0	0	0	-2.816	0.133	0	0	10.8074	88.113	-50.3363	44.3245	GO:0005829	GO:0000287
PF3D7_0512300	CDK-activating kinase assembly factor MAT1	unknown	transport vesicles	transport vesicles	0.580206	unknown	transport vesicles	transport vesicles	0.485942	Transport vesicles	0	0	Common ancestor	MAL5P1.123;PFE0610c	0	0	0	0	0	0	0.04455	0.0195222	31306.8	260	0	0	0	0	0	-2.78	0.154	0	0	38.5217	28.3442	-6.94405	27.0447
PF3D7_0512600	ras-related protein Rab-1B	unknown	plasma membrane 1	plasma membrane 1	0.674175	unknown	plasma membrane 1	plasma membrane 1	0.62978	Plasma membrane	0	0	Common ancestor	MAL5P1.126;PFE0625w	0	0	0	0	0	0	0.001	0.006175	22886	200	0	0	0	0	0	-3.249	0.122	0	0	-28.0955	-41.4086	2.61712	-37.6395
PF3D7_0512700	orotate phosphoribosyltransferase	nucleo-cytoplasm	nucleo-cytoplasm	nucleo-cytoplasm	1	nucleo-cytoplasm	nucleo-cytoplasm	nucleo-cytoplasm	1	Nucleo-cytoplasm	3	0	Coccidiomorpha	MAL5P1.127;PFE0630c	1	0.00118624	1	0	1	0	0.1464	0.0333222	33006	281	0	0	0	0	0	-3.229	0.214	2	0	-3.47845	82.0704	-53.7141	22.684	GO:0005737
PF3D7_0512900	AKAP-like protein	unknown	unknown	transport vesicles	0.175161	unknown	unknown	transport vesicles	0.199085	Unknown	0	0	Hemosporidia	MAL5P1.129;PFE0640w	1	0.00251572	2	0	2	0	0.12415	0.0408222	31952.2	265	0	0	0	0	0	0.666	0.999	0	0	-16.3143	57.3741	-21.6309	3.82129
PF3D7_0513100	conserved protein, unknown function	unknown	ER 2	ER 2	0.3291	unknown	unknown	mitotic apparatus	0.225031	ER	0	0	Common ancestor	MAL5P1.131;PFE0650c	1	0.00132802	1	0	1	0	0.10075	0.0308889	28852.5	251	0	0	0	0	0	-3.081	0.127	0	0	-7.95782	-30.996	45.2852	-32.3094
PF3D7_0513200	CPSF domain-containing protein, putative	unknown	transport vesicles	transport vesicles	0.517309	unknown	transport vesicles	transport vesicles	0.61431	Transport vesicles	0	0	Coccidiomorpha	MAL5P1.132;PFE0655w	0.592593	0.00651466	54	22	32	0	0.20845	0.044525	332134	2763	2	110	0.0398118	0.290909	0	-3.081	0.12	2	0	36.553	43.3481	-20.8202	21.6336
PF3D7_0513300	purine nucleoside phosphorylase	cytosol	cytosol	cytosol	1	cytosol	cytosol	cytosol	1	Cytosol	0	3	Coccidiomorpha	MAL5P1.133;PFE0660c	1	0.00408163	3	0	3	0	0.02925	0.0200444	26858.1	245	0	0	0	0	0	-2.123	1	0	0	5.19545	101.544	-58.9101	54.6601		GO:0003824	GO:0009410
PF3D7_0513500	mitochondrial import inner membrane translocase subunit TIM16, putative	unknown	mitochondrion	mitochondrion	0.690623	NA	NA	NA	NA	Mitochondrion	0	NA	Common ancestor	MAL5P1.135;PFE0670w	0	0	0	0	0	0	0.001	0.00561111	14606.2	124	0	0	0	0	0	-3.364	0.342	0	1	-9.26615	-93.1858	NA	NA	GO:0005739		GO:0030150
PF3D7_0513600	deoxyribodipyrimidine photo-lyase, putative	unknown	unknown	nucleus 2	0.207792	unknown	unknown	Maurer's cleft	0.199299	Unknown	0	0	Coccidiomorpha	MAL5P1.136;PFE0675c	0.911765	0.0101827	34	3	31	0	0.3512	0.0771333	129199	1113	6	315	0.283019	0.463492	0	-2.883	0.132	0	0	17.4825	-22.5862	-5.37562	11.6418
PF3D7_0513800	ras-related protein Rab-1A	unknown	unknown	plasma membrane 1	0.447339	unknown	plasma membrane 1	plasma membrane 1	0.49763	Unknown	0	0	Common ancestor	MAL5P1.139;PFE0690c	0	0.00161031	1	1	0	0	0.0086	0.00497778	23859.1	207	0	0	0	0	0	-2.589	0.232	0	0	-28.8524	-38.7293	-1.62794	-31.5831
PF3D7_0514100	ATP-dependent DNA helicase UvrD	unknown	unknown	nucleus 1	0.350505	NA	NA	NA	NA	Unknown	0	NA	Common ancestor	MAL5P1.142;PFE0705c	0.869565	0.00508906	22	3	20	0	0.22535	0.0291	170292	1441	4	394	0.273421	0.34264	0.494924	-1.856	1	1	0	7.22517	-40.7207	NA	NA
PF3D7_0514200	conserved Plasmodium protein, unknown function	unknown	nucleus 1	nucleus 1	0.847077	unknown	nucleus 1	nucleus 1	0.502184	Nucleus	0	0	Plasmodium	MAL5P1.143;PFE0710w	0.666667	0.00346021	9	3	6	0	0.1787	0.0181111	104988	867	6	308	0.355248	0.444805	0.103896	-2.411	0.981	3	0	2.58479	14.6745	1.67552	26.8514
PF3D7_0514900	conserved Plasmodium protein, unknown function	unknown	nucleus 1	nucleus 1	0.870043	NA	NA	NA	NA	Nucleus	0	NA	Plasmodium	MAL5P1.149;PFE0745w	0.666667	0.00228311	3	1	2	0	0.1099	0.0232111	51899.8	438	2	106	0.242009	0	0.443396	-3.054	0.12	0	0	-0.04111	20.5696	NA	NA	GO:0005667
PF3D7_0515000	pre-mRNA-splicing factor CWC2, putative	unknown	unknown	nucleus 1	0.290853	unknown	unknown	nucleus 1	0.422773	Unknown	0	0	Common ancestor	MAL5P1.150;PFE0750c	0.473684	0.0153302	39	20	18	1	0.085	0.0211222	98382.5	848	4	496	0.584906	0.387097	0.0725806	-2.274	1	0	0	25.0331	16.262	15.8828	18.678
PF3D7_0515300	phosphatidylinositol 3-kinase	unknown	nucleus 1	nucleus 1	0.617808	unknown	unknown	transport vesicles	0.262978	Nucleus	0	0	Common ancestor	MAL5P1.153;PFE0765w	0.703704	0.00843882	54	16	38	0	0.15395	0.0315778	255921	2133	13	1091	0.511486	0.301558	0.101742	-2.674	0.242	0	0	23.5384	32.6039	-7.57616	8.70017
PF3D7_0515400	conserved protein, unknown function	unknown	unknown	mitotic apparatus	0.232614	NA	NA	NA	NA	Unknown	0	NA	Hemosporidia	MAL5P1.154;PFE0770w	1	0.00262812	6	0	6	0	0.3464	0.0448429	89967.9	761	4	374	0.491459	0	0.470588	-2.668	1	0	0	11.7035	-25.558	NA	NA
PF3D7_0515700	glideosome-associated protein 40	unknown	rhoptries	mitochondrion	0.218234	unknown	rhoptries	rhoptries	0.517799	Rhoptries	0	0	Common ancestor	MAL5P1.157;PFE0785c	1	0.000730994	1	0	1	0	0.01435	0.0212889	51799.9	456	1	110	0.241228	0	1	-1.939	0.994	10	0	8.75397	-53.3628	49.0984	-31.2123	GO:0009986		GO:0044409
PF3D7_0515900	NLI interacting factor-like phosphatase, putative	unknown	unknown	ER 1	0.226919	unknown	unknown	mitochondrion	0.278971	Unknown	0	0	Common ancestor	MAL5P1.159;PFE0795c	0	0	0	0	0	0	0.02375	0.00981111	39750	328	0	0	0	0	0	-2.94	0.645	0	0	-13.3475	-19.2976	9.24103	-50.1455
PF3D7_0516000	RAP protein, putative	unknown	unknown	mitochondrion	0.336989	NA	NA	NA	NA	Unknown	0	NA	Hematozoa	MAL5P1.160;PFE0800w	0.92	0.00768758	25	2	23	0	0.3319	0.0521	129137	1084	4	226	0.208487	0.60177	0	-3.091	0.12	0	0	34.0073	-48.0818	NA	NA
PF3D7_0516200	40S ribosomal protein S11	ribosomes	ribosomes	ribosomes	1	ribosomes	ribosomes	ribosomes	1	Ribosomes	0	12	Common ancestor	MAL5P1.162;PFE0810c	0	0.00220751	1	0	0	0	0.001	0.0043	16076.6	151	0	0	0	0	0	-3.08	0.144	0	0	-14.4965	2.25016	-10.56	-21.2001	GO:0005840,GO:0022627,GO:1903561	GO:0003723,GO:0003735	GO:0006412
PF3D7_0516400	phosducin-like protein 1, putative	unknown	unknown	nucleo-cytoplasm	0.407377	unknown	nucleo-cytoplasm	nucleo-cytoplasm	0.655065	Unknown	0	0	Common ancestor	MAL5P1.164;PFE0820c	0	0.000995025	1	1	0	0	0.17295	0.0246556	39798	335	1	44	0.131343	0	0	-2.827	0.151	0	0	13.4112	82.5679	-47.7825	27.0285
PF3D7_0516700	ubiquitin carboxyl-terminal hydrolase 2, putative	unknown	nucleo-cytoplasm	nucleo-cytoplasm	0.576307	unknown	unknown	nucleo-cytoplasm	0.404543	Nucleo-cytoplasm	0	0	Common ancestor	MAL5P1.167;PFE0835w	0.666667	0.003003	12	4	8	0	0.0643	0.0181889	156332	1332	6	397	0.298048	0.161209	0.171285	-1.588	0.613	0	0	14.9913	64.0288	-44.9257	20.2148
PF3D7_0516800	AP2 domain transcription factor AP2-O2, putative	unknown	nucleus 2	nucleus 2	0.441111	NA	NA	NA	NA	Nucleus	0	NA	Common ancestor	MAL5P1.168;PFE0840c	0.72973	0.00504626	36	10	27	0	0.23005	0.0529667	276424	2378	13	1613	0.678301	0.358958	0.16119	-1.215	1	0	0	22.2505	-11.3809	NA	NA		GO:0003677,GO:0003700	GO:0006355
PF3D7_0516900	60S ribosomal protein L2	ribosomes	ribosomes	ribosomes	1	ribosomes	ribosomes	ribosomes	1	Ribosomes	0	0	Common ancestor	MAL5P1.169;PFE0845c	0	0.0025641	2	2	0	0	0.001	0.00992222	27999.8	260	0	0	0	0	0	-1.816	0.979	0	0	-26.3717	0.36803	-18.6946	-17.6829	GO:0005840,GO:0022625	GO:0003723,GO:0003735	GO:0002181,GO:0006412
PF3D7_0517000	60S ribosomal protein L12, putative	unknown	ribosomes	ribosomes	0.553261	unknown	ribosomes	ribosomes	0.596602	Ribosomes	0	12	Common ancestor	PFE0850c;PFE0850w	0	0	0	0	0	0	0.001	0.00564444	18112.2	165	0	0	0	0	0	0	0.128	0	0	-18.5037	-2.48246	-13.4468	-16.3957	GO:0005840,GO:0015934,GO:0022625	GO:0003735,GO:0019843	GO:0000027,GO:0006412
PF3D7_0517300	serine/arginine-rich splicing factor 1	unknown	nucleus 1	nucleus 1	0.846109	unknown	unknown	nucleus 1	0.301948	Nucleus	10	0	Common ancestor	MAL5P1.173;PFE0865c	0	0	0	0	0	0	0.001	0.0096	34561.2	298	1	108	0.362416	0	0.694444	-2.528	0.822	0	0	-3.72014	15.1609	7.29039	22.8208	GO:0005681	GO:0003676,GO:0003723	GO:0006397,GO:0008380
PF3D7_0517400	FACT complex subunit SPT16, putative	nucleus	nucleus 1	nucleus 1	1	nucleus	nucleus 1	nucleus 1	1	Nucleus	0	9	Common ancestor	MAL5P1.174;PFE0870w	0.846154	0.00408998	14	2	11	0	0.0385	0.0117667	132682	1141	2	187	0.163891	0	0.379679	-2.94	0.123	0	0	0.465452	5.87316	26.8512	14.9933
PF3D7_0517700	eukaryotic translation initiation factor 3 subunit B, putative	eIF3	eIF3	eIF3	1	eIF3	eIF3	eIF3	1	eIF3	5	7	Common ancestor	MAL5P1.177;PFE0885w	0	0.000931099	2	2	0	0	0.01195	0.0124444	84057.1	716	0	0	0	0	0	-2.861	0.147	0	0	58.0132	22.8228	6.51439	47.0783	GO:0005852,GO:0016282,GO:0033290	GO:0003743	GO:0001732,GO:0006413
PF3D7_0517900	zinc finger protein, putative	unknown	ER 1	ER 1	0.539549	unknown	unknown	mitochondrion	0.177027	ER	0	0	Common ancestor	MAL5P1.179;PFE0895c	0	0.00119048	2	2	0	0	0.08815	0.0418889	65058.1	560	0	0	0	0	0	-2.923	0.146	0	0	-8.85918	-45.898	42.8692	-32.8022
PF3D7_0518000	NOSIP domain-containing protein, putative	unknown	unknown	ER 2	0.217118	unknown	unknown	mitochondrion	0.0926097	Unknown	0	0	Common ancestor	MAL5P1.180;PFE0900w	0.5	0.00246914	2	1	1	0	0.05255	0.0295333	31471.5	270	0	0	0	0	0	0.42	1	0	0	-19.6115	58.0481	14.5485	-74.0851
PF3D7_0518200	SWIB/MDM2 domain-containing protein	unknown	mitochondrion	mitochondrion	0.844332	unknown	mitochondrion	mitochondrion	0.850224	Mitochondrion	0	0	Plasmodium	MAL5P1.182;PFE0910w	0	0	0	0	0	0	0.14915	0.0393444	15496	131	0	0	0	0	0	0	0.353	0	0	-10.5718	-73.4118	36.5558	-62.5041	GO:0005739
PF3D7_0518300	proteasome subunit beta type-1, putative	19s proteasome	19s proteasome	19s proteasome	1	19s proteasome	19s proteasome	19s proteasome	1	Proteasome	1	2	Common ancestor	MAL5P1.183;PFE0915c	0	0	0	0	0	0	0.0091	0.01413	27268.2	240	0	0	0	0	0	-3.04	0.135	0	0	29.2367	87.2737	-44.0478	60.5412	GO:0005737,GO:0005839	GO:0004298	GO:0051603
PF3D7_0518500	ATP-dependent RNA helicase DDX23, putative	unknown	nucleus 1	nucleus 1	0.851215	unknown	nucleus 1	nucleus 1	0.734133	Nucleus	10	10	Common ancestor	MAL5P1.185;PFE0925c	0.615385	0.00385871	13	5	8	0	0.11585	0.0268778	131163	1123	3	501	0.446126	0.536926	0	-2.462	0.515	0	0	-2.57866	15.9994	16.1101	31.2871		GO:0003676,GO:0003724,GO:0004386
PF3D7_0518600	WD repeat-containing protein 26, putative	unknown	nucleus 1	nucleus 1	0.825974	unknown	nucleus 2	nucleus 2	0.513741	Nucleus	0	0	Coccidiomorpha	MAL5P1.186;PFE0930w	0.666667	0.0023511	9	3	6	0	0.1837	0.0417556	150703	1276	4	634	0.496865	0.365931	0	-2.345	1	0	0	-15.5962	17.0057	-0.6794	-4.37412
PF3D7_0518700	mRNA-binding protein PUF1	unknown	unknown	nucleus 1	0.408637	unknown	unknown	nucleus 1	0.384187	Unknown	0	0	Coccidiomorpha	MAL5P1.187;PFE0935c	0.814815	0.00475185	27	5	22	0	0.27435	0.0379125	224087	1894	8	1360	0.718057	0.318382	0.277941	-1.712	1	0	0	7.07218	42.7608	8.13836	17.1437
PF3D7_0519200	V-type proton ATPase 16 kDa proteolipid subunit	unknown	unknown	plasma membrane 1	0.232998	unknown	unknown	rhoptries	0.227361	Unknown	0	0	Common ancestor	MAL5P1.193;PFE0965c	1	0.00808081	4	0	4	0	0.0306	0.0103667	17065.3	165	0	0	0	0	0	0	0.776	4	0	3.80278	-67.0774	38.3792	-30.6386
PF3D7_0519400	40S ribosomal protein S24	ribosomes	ribosomes	ribosomes	1	ribosomes	ribosomes	ribosomes	1	Ribosomes	0	12	Common ancestor	MAL5P1.195;PFE0975c	1	0.00250627	1	0	1	0	0.02305	0.0163889	15391.4	133	0	0	0	0	0	-2.297	0.88	0	0	-22.8423	-4.75859	-17.8273	-21.3888	GO:0005840,GO:0022627	GO:0003723,GO:0003735	GO:0006412
PF3D7_0519500	CCR4 domain-containing protein 1, putative	unknown	nucleus 1	nucleus 1	0.75008	unknown	unknown	nucleus 2	0.362269	Nucleus	0	0	Common ancestor	MAL5P1.196;PFE0980c	0.8	0.00468917	35	7	28	0	0.1664	0.0168444	289412	2488	6	1802	0.724277	0.331853	0.110988	-2.086	1	0	0	9.17377	1.90861	-1.51832	0.801613
PF3D7_0519600	zinc finger protein, putative	unknown	unknown	ER 2	0.251088	unknown	unknown	transport vesicles	0.250162	Unknown	0	0	Hemosporidia	MAL5P1.197;PFE0985w	0.833333	0.00264901	6	1	5	0	0.16915	0.0448556	90653.1	755	3	198	0.262252	0	0.237374	-2.545	0.347	0	0	-39.3457	16.3256	-21.1362	-5.32173
PF3D7_0519700	FoP domain-containing protein, putative	unknown	ribosomes	ribosomes	0.623294	unknown	unknown	ribosomes	0.407703	Ribosomes	0	0	Mammal inf. s.l.	MAL5P1.198;PFE0990w	0	0.00173611	1	1	0	0	0.02295	0.0190286	22734	192	0	0	0	0	0	-2.421	0.318	0	0	-25.4136	-9.11931	-18.8961	-29.8063		GO:0003723
PF3D7_0519800	EELM2 domain-containing protein, putative	unknown	unknown	nucleus 2	0.411296	NA	NA	NA	NA	Unknown	0	NA	Coccidiomorpha	MAL5P1.199;PFE0995c	1	0.000998004	2	0	2	0	0.1507	0.0572556	78290.9	668	2	472	0.706587	0.353814	0	-2.562	0.459	0	0	-1.141	14.5169	NA	NA
PF3D7_0519900	conserved protein, unknown function	unknown	unknown	apicoplast	0.549643	unknown	unknown	apicoplast	0.345767	Unknown	0	0	Hematozoa	MAL5P1.200;PFE1000c	0.5	0.00380952	6	3	3	0	0.31865	0.0508333	62824.1	525	1	47	0.0895238	0	0	-2.945	0.119	1	0	-49.6204	-54.1501	12.2219	-56.1294
PF3D7_0520000	40S ribosomal protein S9, putative	unknown	ribosomes	ribosomes	0.58854	unknown	ribosomes	ribosomes	0.692672	Ribosomes	0	12	Common ancestor	MAL5P1.201;PFE1005w	0	0	0	0	0	0	0.01275	0.0117667	22123	189	0	0	0	0	0	-2.999	0.128	0	0	-19.95	-3.38302	-16.556	-23.9866	GO:0015935,GO:0022627	GO:0003723,GO:0003735,GO:0019843	GO:0006412
PF3D7_0520200	mediator of RNA polymerase II transcription subunit 17, putative	unknown	unknown	20s proteasome	0.22612	unknown	unknown	20s proteasome	0.212133	Unknown	0	0	Coccidiomorpha	MAL5P1.203;PFE1015c	0.5	0.00286944	6	3	3	0	0.19455	0.0369778	82395.2	697	2	120	0.172166	0	0.616667	-3.005	0.122	0	0	25.3467	64.0097	-15.4144	45.2204
PF3D7_0520300	U6 snRNA-associated Sm-like protein LSm2, putative	unknown	nucleo-cytoplasm	nucleo-cytoplasm	0.609325	unknown	unknown	nucleo-cytoplasm	0.410012	Nucleo-cytoplasm	0	0	Common ancestor	MAL5P1.204;PFE1020w	0	0.00323625	1	1	0	0	0.0186	0.0151375	12056	103	0	0	0	0	0	0	0.431	0	0	15.667	57.5325	-22.142	37.1007	GO:0005732
PF3D7_0520400	single-stranded DNA-binding protein, putative	unknown	mitochondrion	mitochondrion	0.88099	unknown	mitochondrion	mitochondrion	0.858782	Mitochondrion	0	0	Hemosporidia	MAL5P1.205;PFE1025c	0.5	0.0055371	5	2	2	0	0.03155	0.0227556	35659.3	301	1	48	0.159468	0.125	0	-3.049	0.836	0	0	-22.745	-71.3755	54.0584	-56.5596
PF3D7_0520500	phosphomethylpyrimidine kinase, putative	unknown	cytosol	cytosol	0.941023	unknown	cytosol	cytosol	0.895936	Cytosol	0	0	Hematozoa + Neph.	MAL5P1.206;PFE1030c	0	0	0	0	0	0	0.06805	0.0341167	34974.7	310	0	0	0	0	0	-0.277	0.999	0	0	2.45355	105.048	-64.9753	57.0321	GO:0005737,GO:0005829
PF3D7_0520600	bis(5'-nucleosyl)-tetraphosphatase [asymmetrical]	cytosol	cytosol	cytosol	1	cytosol	cytosol	cytosol	1	Cytosol	0	0	Coccidiomorpha	MAL5P1.207;PFE1035c	0	0	0	0	0	0	0.1941	0.08545	17750.2	152	0	0	0	0	0	-3.063	0.129	0	0	-5.08206	88.9489	-58.3037	34.3586		GO:0000166
PF3D7_0520700	CDC73 domain-containing protein, putative	unknown	nucleus 1	nucleus 1	0.810765	unknown	nucleus 1	nucleus 1	0.588421	Nucleus	0	0	Coccidiomorpha	MAL5P1.208;PFE1040c	0.714286	0.00239562	7	2	5	0	0.12925	0.0290875	117999	974	3	116	0.119097	0.310345	0	-2.795	0.999	0	0	-13.728	18.3429	25.057	21.3468
PF3D7_0520800	conserved protein, unknown function	unknown	apicoplast	apicoplast	0.576515	NA	NA	NA	NA	Apicoplast	0	NA	Hematozoa + Neph.	MAL5P1.209;PFE1045c	0.571429	0.00227199	14	6	8	0	0.1179	0.0209333	244098	2054	8	509	0.247809	0.337917	0.231827	-2.898	0.126	0	0	-54.527	-50.3832	NA	NA	GO:0020011
PF3D7_0520900	adenosylhomocysteinase	unknown	cytosol	cytosol	0.909256	unknown	cytosol	cytosol	0.813907	Cytosol	3	0	Common ancestor	MAL5P1.210;PFE1050w	1	0.000695894	1	0	1	0	0.03095	0.01193	53838.9	479	0	0	0	0	0	-2.678	0.194	0	0	3.8984	99.4586	-58.0479	53.037	GO:0005622,GO:0005829
PF3D7_0521000	conserved Plasmodium protein, unknown function	unknown	nucleus 1	nucleus 1	0.649048	unknown	nucleus 1	nucleus 1	0.52776	Nucleus	0	0	Hemosporidia	MAL5P1.211;PFE1055c	0.75	0.002574	4	1	3	0	0.22445	0.1024	63008.9	518	2	405	0.781853	0.318519	0.125926	-1.355	1	0	0	-9.84787	24.0769	6.87844	31.0196
PF3D7_0521400	conserved protein, unknown function	unknown	apicoplast	apicoplast	0.78083	NA	NA	NA	NA	Apicoplast	0	NA	Hematozoa	MAL5P1.215;PFE1075c	0.4	0.0029656	5	3	2	0	0.17275	0.036875	66513.1	562	2	123	0.218861	0.658537	0	-3.297	0.195	0	1	-53.0757	-50.9359	NA	NA	GO:0020011
PF3D7_0521700	ATP-dependent RNA helicase DDX1, putative	unknown	nucleus 1	nucleus 1	0.818096	unknown	nucleus 2	nucleus 2	0.461742	Nucleus	0	0	Coccidiomorpha	MAL5P1.217;PFE1085w	0	0	0	0	0	0	0.07415	0.0226444	97338	841	1	44	0.0523187	0	0	-1.064	1	0	0	-18.4399	14.8668	5.08539	10.4307		GO:0003676,GO:0003724,GO:0004386	GO:0006364
PF3D7_0522100	conserved Plasmodium protein, unknown function	unknown	unknown	nucleus 2	0.134665	unknown	unknown	nucleus 1	0.214105	Unknown	0	0	Hemosporidia	MAL5P1.221;PFE1105c	0.833333	0.00262123	6	1	5	0	0.2215	0.0401333	90222.8	763	1	317	0.415465	0.419558	0	-2.356	0.719	0	0	36.332	19.6524	-13.5047	17.1189
PF3D7_0522200	transcription initiation factor TFIID subunit 10, putative	unknown	unknown	nucleus 1	0.237328	unknown	unknown	nucleus 1	0.175747	Unknown	0	0	Hemosporidia	MAL5P1.222;PFE1110w	0	0.00287356	1	1	0	0	0.0704	0.0715333	13633.4	116	0	0	0	0	0	-0.499	0.372	0	0	38.7779	-14.5848	-28.9298	-26.5022
PF3D7_0522300	18S rRNA (guanine-N(7))-methyltransferase, putative	unknown	unknown	nucleus 1	0.303767	NA	NA	NA	NA	Unknown	0	NA	Common ancestor	MAL5P1.223;PFE1115c	0	0.00121655	1	1	0	0	0.0107	0.0192125	31592.7	274	0	0	0	0	0	-2.456	0.178	0	0	6.94399	42.9977	NA	NA
PF3D7_0522400	conserved Plasmodium protein, unknown function	unknown	unknown	plasma membrane 1	0.227493	unknown	unknown	plasma membrane 1	0.15053	Unknown	8	0	Common ancestor	MAL5P1.224;PFE1120w	0.8	0.00286523	80	16	64	0	0.214	0.05605	1.11718e+06	9307	6	265	0.0284732	0	0.754717	-2.985	1	2	0	5.70228	-53.2379	11.4856	-13.3447
PF3D7_0522600	magnesium transporter NIPA, putative	unknown	unknown	mitochondrion	0.325682	unknown	unknown	mitochondrion	0.290737	Unknown	0	0	Common ancestor	MAL5P1.226;PFE1130w	0.6	0.00345066	5	2	3	0	0.04105	0.0173222	55563.9	483	1	47	0.0973085	0	1	-2.62	0.248	8	0	7.16124	-57.1015	11.2075	-24.3677
PF3D7_0522700	iron-sulfur cluster assembly protein SufA	unknown	unknown	apicoplast	0.38367	NA	NA	NA	NA	Unknown	0	NA	Coccidiomorpha	MAL5P1.227;PFE1135w	0	0	0	0	0	0	0.0496	0.0174889	20527.9	177	0	0	0	0	0	-3.728	0.191	0	1	-47.3947	-46.5159	NA	NA
PF3D7_0522800	pre-mRNA-splicing factor BUD31, putative	unknown	unknown	nucleus 1	0.493851	unknown	unknown	nucleus 1	0.272975	Unknown	0	0	Common ancestor	MAL5P1.228;PFE1140c	0	0	0	0	0	0	0.00765	0.0150111	17389	147	0	0	0	0	0	-1.984	0.958	0	0	24.7015	21.6001	-28.5164	7.96515
PF3D7_0523000	multidrug resistance protein 1	unknown	unknown	ER 1	0.290309	unknown	unknown	mitotic apparatus	0.226126	Unknown	0	0	Common ancestor	MAL5P1.230;PFE1150w	0.666667	0.00493305	21	7	14	0	0.03575	0.0161556	162252	1419	1	63	0.0443975	0	0	-2.943	0.128	11	0	21.3453	-49.2792	17.82	-23.6325
PF3D7_0523100	mitochondrial-processing peptidase subunit alpha, putative	mitochondrion	mitochondrion	mitochondrion	1	mitochondrion	mitochondrion	mitochondrion	1	Mitochondrion	0	11	Common ancestor	MAL5P1.231;PFE1155c	0	0.00124844	2	2	0	0	0.0183	0.00787778	61772.9	534	0	0	0	0	0	-2.983	0.133	0	0	-28.8033	-74.4403	39.5639	-49.6855	GO:0005739	GO:0004222
PF3D7_0523300	cytochrome c oxidase subunit ApiCOX18, putative	mitochondrion	mitochondrion	mitochondrion	1	NA	NA	NA	NA	Mitochondrion	0	NA	Coccidiomorpha	MAL5P1.233;PFE1165c	0	0	0	0	0	0	0.049	0.0362	15602.9	130	0	0	0	0	0	-2.916	0.12	0	0	-13.0293	-75.9037	NA	NA	GO:0005739
PF3D7_0523400	DnaJ protein, putative	unknown	unknown	plasma membrane 1	0.45658	unknown	plasma membrane 1	plasma membrane 1	0.434586	Unknown	0	11	Common ancestor	MAL5P1.234;PFE1170w	0	0	0	0	0	0	0.03165	0.0138889	61902.7	533	0	0	0	0	0	-2.787	0.23	2	0	12.1923	-65.5878	3.05861	-30.4228
PF3D7_0523600	conserved protein, unknown function	unknown	nucleus 2	nucleus 2	0.542328	NA	NA	NA	NA	Nucleus	0	NA	Hematozoa	MAL5P1.235;PFE1175w	0	0	0	0	0	0	0.02945	0.0142444	24555.4	207	0	0	0	0	0	-3.406	0.131	0	0	18.2545	-18.4711	NA	NA
PF3D7_0523900	MerC domain-containing protein, putative	unknown	unknown	micronemes 1	0.160357	unknown	mitochondrion	mitochondrion	0.584996	Unknown	0	0	Coccidiomorpha	MAL5P1.238;PFE1190c	0	0	0	0	0	0	0.2907	0.0740455	23339.2	203	0	0	0	0	0	-2.243	0.399	4	0	-6.87292	-9.95999	3.259	-49.3253
PF3D7_0524000	karyopherin beta	nucleo-cytoplasm	nucleo-cytoplasm	nucleo-cytoplasm	1	nucleo-cytoplasm	nucleo-cytoplasm	nucleo-cytoplasm	1	Nucleo-cytoplasm	0	0	Common ancestor	MAL5P1.239;PFE1195w	0	0.000296824	1	1	0	0	0.00985	0.0078375	127353	1123	0	0	0	0	0	-2.943	0.14	0	0	3.89127	77.7677	-42.4986	31.5885	GO:0005643,GO:0005737		GO:0006606
PF3D7_0524300	alpha- and gamma-adaptin-binding protein p34, putative	unknown	nucleo-cytoplasm	nucleo-cytoplasm	0.777155	unknown	nucleo-cytoplasm	nucleo-cytoplasm	0.743348	Nucleo-cytoplasm	0	0	Hemosporidia	MAL5P1.242;PFE1210c	0.642857	0.0114943	14	5	9	0	0.23185	0.0622444	49180.9	406	1	44	0.108374	0	0.25	-2.445	0.554	0	0	5.95517	81.2621	-53.0092	29.5897
PF3D7_0524400	ribosome-interacting GTPase 1, putative	nucleus	nucleus 1	nucleus 1	1	nucleus	nucleus 2	nucleus 2	1	Nucleus	0	0	Common ancestor	MAL5P1.243;PFE1215c	0	0	0	0	0	0	0.00235	0.00313333	40684.7	365	0	0	0	0	0	-2.942	0.123	0	0	-21.7989	6.93323	7.8347	-2.19528
PF3D7_0524500	conserved Plasmodium protein, unknown function	unknown	transport vesicles	transport vesicles	0.597569	NA	NA	NA	NA	Transport vesicles	0	NA	Plasmodium	MAL5P1.244;PFE1220w	0	0.00271003	1	1	0	0	0.0975	0.0319333	14505.1	123	0	0	0	0	0	-3.171	0.149	0	0	41.3209	52.5482	NA	NA
PF3D7_0524600	50S ribosomal protein L12, apicoplast, putative	apicoplast	apicoplast	apicoplast	1	apicoplast	apicoplast	apicoplast	1	Apicoplast	0	0	Coccidiomorpha	MAL5P1.245;PFE1225w	0	0.00129702	1	1	0	0	0.10445	0.032	29877.8	257	0	0	0	0	0	-2.957	0.123	1	0	-49.6776	-46.9987	9.1923	-68.0263	GO:0020011
PF3D7_0524700	mitochondrial import receptor subunit TOM22, putative	unknown	unknown	mitochondrion	0.586086	NA	NA	NA	NA	Unknown	0	NA	Coccidiomorpha	MAL5P1.246;PFE1230c	1	0.0031746	1	0	1	0	0.05205	0.0230444	12017.1	105	0	0	0	0	0	-2.532	0.466	1	0	-5.82623	-60.1038	NA	NA
PF3D7_0524800	ubiquitin fusion degradation protein 1, putative	unknown	unknown	nucleo-cytoplasm	0.264742	unknown	unknown	nucleo-cytoplasm	0.329739	Unknown	0	0	Common ancestor	MAL5P1.247;PFE1235c	1	0.00190476	4	0	4	0	0.13385	0.0285	82461.3	700	2	75	0.107143	0	0	-2.389	1	0	0	29.7561	73.7287	-41.0184	31.1083
PF3D7_0524900	S-adenosyl-L-methionine-dependent tRNA 4-demethylwyosine synthase, putative	unknown	unknown	transport vesicles	0.295744	NA	NA	NA	NA	Unknown	0	NA	Coccidiomorpha	MAL5P1.248;PFE1240w	1	0.00202429	6	0	6	0	0.13915	0.0181333	116754	988	1	196	0.198381	0	0	-2.918	0.989	0	0	38.4692	50.8051	NA	NA
PF3D7_0525100	acyl-CoA synthetase	unknown	unknown	micronemes 1	0.178083	unknown	unknown	plasma membrane 1	0.183351	Unknown	0	0	Common ancestor	MAL5P1.250;PFE1250w	1	0.00842001	17	0	17	0	0.14095	0.0468625	76852.2	673	0	0	0	0	0	-2.96	0.12	0	0	-34.3682	-25.1401	-32.812	-6.27543
PF3D7_0525200	structural maintenance of chromosomes protein 6, putative	unknown	nucleus 1	nucleus 1	0.811394	unknown	nucleus 1	nucleus 1	0.622714	Nucleus	0	0	Common ancestor	MAL5P1.251;PFE1255w	0.844444	0.00811249	45	7	38	0	0.1324	0.0220889	217228	1849	6	569	0.307734	0.492091	0.237258	-3.082	0.128	0	0	-18.1287	34.9654	12.7889	27.6275
PF3D7_0525300	conserved protein, unknown function	unknown	unknown	nucleus 1	0.488788	unknown	unknown	nucleus 1	0.196026	Unknown	0	0	Coccidiomorpha	MAL5P1.252;PFE1260c	0	0	0	0	0	0	0.2116	0.0692125	55817	481	3	276	0.573805	0	0.391304	-2.321	0.908	1	0	26.4007	13.3805	11.224	18.6442
PF3D7_0525400	7-helix-1 protein	unknown	unknown	nucleus 1	0.4827	unknown	unknown	nucleus 2	0.290714	Unknown	0	0	Coccidiomorpha	MAL5P1.253;PFE1265w	0	0.000713776	1	1	0	0	0.1629	0.0480889	55704.3	467	0	0	0	0	0	-2.179	1	6	0	-40.2164	9.55127	-9.2378	4.08805
PF3D7_0525800	inner membrane complex protein 1g	inner membrane complex	inner membrane complex	inner membrane complex	1	inner membrane complex	inner membrane complex	inner membrane complex	1	IMC	0	0	Hemosporidia	MAL5P1.257;PFE1285w	0.666667	0.00333333	3	1	2	0	0.09725	0.0443111	34340.8	300	0	0	0	0	0	-2.655	0.244	0	0	-48.3308	-65.9949	66.012	-23.7216	GO:0070258
PF3D7_0526200	ADP-ribosylation factor GTPase-activating protein 2	unknown	unknown	transport vesicles	0.308937	unknown	unknown	transport vesicles	0.329026	Unknown	0	0	Common ancestor	MAL5P1.261;PF3D7_0526200.1;PF3D7_0526200.2;PFE1305c	1	0.00197628	3	0	3	0	0.19425	0.0488	58598.9	506	2	219	0.432806	0	0.328767			0	0	33.3744	22.7199	-19.646	8.99773
PF3D7_0526400	conserved Plasmodium protein, unknown function	unknown	ER 1	ER 1	0.619531	unknown	ER 1	ER 1	0.490564	ER	0	0	Hemosporidia	MAL5P1.263;PFE1315w	0.5	0.00184672	2	1	1	0	0.07815	0.0222444	42362.6	361	0	0	0	0	0	-3.135	0.13	1	0	4.7365	-42.66	8.54752	-16.7404
PF3D7_0526500	Suf domain-containing protein, putative	unknown	nucleus 1	nucleus 1	0.741408	unknown	nucleus 1	nucleus 1	0.517563	Nucleus	0	0	Common ancestor	MAL5P1.264;PFE1320w	0.931034	0.00698459	29	2	27	0	0.10385	0.0190667	165382	1384	5	430	0.310694	0.0837209	0.330233	-3.014	0.12	0	0	-0.0366127	29.7228	11.0126	38.0376		GO:0003729	GO:0006396,GO:0006397
PF3D7_0526700	conserved protein, unknown function	unknown	apicoplast	apicoplast	0.774587	NA	NA	NA	NA	Apicoplast	0	NA	Hematozoa + Neph.	MAL5P1.266;PFE1330c	0.875	0.00335008	8	1	7	0	0.18365	0.0352556	93604.6	796	4	346	0.434673	0.355491	0.199422	-1.917	0.793	2	0	-50.0473	-51.7528	NA	NA	GO:0020011
PF3D7_0526800	conserved Plasmodium protein, unknown function	unknown	unknown	nucleus 1	0.471405	unknown	nucleus 1	nucleus 1	0.50706	Unknown	0	0	Hemosporidia	MAL5P1.267;PFE1335c	0.666667	0.00271739	3	1	2	0	0.1335	0.0510875	43781.7	368	2	98	0.266304	0.367347	0.632653	-2.449	0.652	0	0	6.65662	44.4294	-13.2879	48.0813
PF3D7_0526900	transmembrane emp24 domain-containing protein, putative	unknown	unknown	ER 1	0.362663	unknown	unknown	ER 1	0.261767	Unknown	0	0	Common ancestor	MAL5P1.268;PFE1340w	1	0.00155763	1	0	1	0	0.10355	0.0433	24561	214	0	0	0	0	0	-2.709	0.264	1	1	-12.8728	-35.1696	34.4423	-24.1663
PF3D7_0527000	DNA replication licensing factor MCM3, putative	unknown	unknown	20s proteasome	0.412726	unknown	unknown	20s proteasome	0.279881	Unknown	0	0	Common ancestor	MAL5P1.269;PFE1345c	0.714286	0.0024255	7	2	5	1	0.01545	0.0113556	109798	962	2	133	0.138254	0.278195	0.721805	-2.514	0.418	0	0	40.382	57.8486	-23.8516	38.5537
PF3D7_0527100	ubiquitin-conjugating enzyme E2 13	cytosol	cytosol	cytosol	1	cytosol	cytosol	cytosol	1	Cytosol	0	3	Common ancestor	MAL5P1.270;PFE1350c	0	0	0	0	0	0	0.001	0.00835556	17411	152	0	0	0	0	0	-3.121	0.146	0	0	-6.91464	90.0691	-63.7952	41.748	GO:0005829		GO:0000209,GO:0009410
PF3D7_0527200	ubiquitin carboxyl-terminal hydrolase 14	unknown	nucleo-cytoplasm	nucleo-cytoplasm	0.729148	unknown	nucleo-cytoplasm	nucleo-cytoplasm	0.45527	Nucleo-cytoplasm	3	3	Common ancestor	MAL5P1.271;PFE1355c	0.333333	0.00495868	9	6	3	0	0.1285	0.03354	70732.6	605	1	77	0.127273	0	0	-2.737	0.179	0	0	-0.610827	68.5532	-45.9614	46.3466
PF3D7_0527500	Hsc70-interacting protein	unknown	unknown	20s proteasome	0.434943	unknown	unknown	20s proteasome	0.360624	Unknown	0	0	Coccidiomorpha	MAL5P1.274;PFE1370w	0.444444	0.0131004	18	10	8	0	0.02625	0.0178889	51125.5	458	2	189	0.412664	0.269841	0.285714	-2.619	0.784	0	0	40.976	53.3124	-15.3584	23.4102
PF3D7_0527600	conserved Plasmodium protein, unknown function	unknown	unknown	transport vesicles	0.221735	unknown	unknown	transport vesicles	0.352088	Unknown	0	0	Hemosporidia	MAL5P1.275;PFE1375c	0.5	0.0043956	6	3	3	0	0.2307	0.148	52971.4	455	2	296	0.650549	0	0.287162	0.634	1	0	0	20.5505	57.5627	-15.5034	32.7905
PF3D7_0527900	ATP-dependent RNA helicase DDX41, putative	unknown	nucleus 1	nucleus 1	0.8949	unknown	nucleus 1	nucleus 1	0.615168	Nucleus	0	0	Common ancestor	MAL5P1.276;PFE1390w	0.333333	0.00150376	3	2	1	0	0.0322	0.0129889	76205.3	665	2	100	0.150376	1	0	-2.737	0.451	0	0	-10.5904	36.1672	17.9026	14.2307		GO:0003676,GO:0003724,GO:0004386
PF3D7_0528100	AP-1/2 complex subunit beta, putative	unknown	nucleus 1	nucleus 1	0.665406	unknown	nucleus 2	nucleus 2	0.416561	Nucleus	0	0	Common ancestor	MAL5P1.278;PFE1400c	0.333333	0.00322928	9	6	3	0	0.01725	0.00572222	106154	929	1	66	0.0710441	0	0	-2.959	0.12	0	0	12.0508	-0.0167218	7.76444	3.86224
PF3D7_0528200	eukaryotic translation initiation factor 3 subunit E, putative	eIF3	eIF3	eIF3	1	eIF3	eIF3	eIF3	1	eIF3	5	7	Common ancestor	MAL5P1.279;PFE1405c	0.6	0.00322373	5	2	3	0	0.04145	0.0105111	61418.8	517	0	0	0	0	0	-3.124	0.128	1	0	59.1265	22.8535	7.17655	49.1597	GO:0005852,GO:0016282,GO:0033290	GO:0003729,GO:0003743	GO:0001732,GO:0006413
PF3D7_0528300	conserved protein, unknown function	unknown	unknown	nucleus 1	0.238701	NA	NA	NA	NA	Unknown	0	NA	Coccidiomorpha	MAL5P1.280;PFE1410c	0.666667	0.00403226	6	2	4	0	0.1454	0.0406	58825.8	496	1	38	0.0766129	1	0	-2.418	0.62	0	0	-3.05655	-8.75264	NA	NA
PF3D7_0528400	palmitoyltransferase DHHC7	unknown	unknown	mitochondrion	0.302502	unknown	unknown	mitochondrion	0.221933	Unknown	0	0	Common ancestor	MAL5P1.281;PFE1415w	0.4	0.00410509	5	3	2	0	0.06395	0.0276556	48242.1	406	1	53	0.130542	1	0	-2.585	0.394	4	0	-0.608752	-60.2754	51.0433	-28.2572
PF3D7_0528700	peptidyl-prolyl cis-trans isomerase	unknown	unknown	nucleo-cytoplasm	0.368509	unknown	unknown	cytosol	0.21827	Unknown	0	0	Common ancestor	MAL5P1.284;PFE1430c	0	0.00326797	2	2	0	0	0.0241	0.0160444	23199.2	204	0	0	0	0	0	-1.833	0.996	0	0	10.8412	12.3043	-5.73288	50.2208
PF3D7_0528800	nuclear GTP-binding protein, putative	unknown	unknown	nucleus 1	0.455434	unknown	unknown	transport vesicles	0.278598	Unknown	0	0	Plasmodium	MAL5P1.285;PFE1435c	0.4	0.00310366	5	3	2	0	0.0901	0.0345333	63933.6	537	0	0	0	0	0	-3.22	0.17	0	0	-28.0024	26.364	-13.1291	-8.85652
PF3D7_0529000	T-cell immunomodulatory protein homolog, putative	unknown	unknown	plasma membrane 1	0.27858	unknown	plasma membrane 1	plasma membrane 1	0.360141	Unknown	0	0	Common ancestor	MAL5P1.287;PFE1445c	0.2	0.00509968	11	8	2	0	0.012	0.00902222	82905.1	719	0	0	0	0	0	-2.901	0.12	2	0	-22.701	-44.5943	9.19764	-42.3416
PF3D7_0529300	apicoplast TIC22 protein	apicoplast	apicoplast	apicoplast	1	apicoplast	apicoplast	apicoplast	1	Apicoplast	0	8	Plasmodium	MAL5P1.290;PFE1460w	0	0.00597372	5	5	0	0	0.13225	0.0617889	33474.3	279	0	0	0	0	0	-2.708	0.449	0	1	-51.8446	-48.7278	11.5826	-63.6265	GO:0020011
PF3D7_0529400	apicomplexan kinetochore protein 5, putative	mitotic apparatus	mitotic apparatus	mitotic apparatus	1	mitotic apparatus	mitotic apparatus	mitotic apparatus	1	Mitotic apparatus	0	0	Hematozoa + Neph.	MAL5P1.291;PF3D7_0529400.1;PF3D7_0529400.2;PFE1465w	0.818182	0.00231774	11	2	9	0	0.1029	0.0358778	185373	1582	6	974	0.615676	0.36037	0.0585216			0	0	22.819	-32.0455	25.8795	-23.9901
PF3D7_0529500	cell cycle regulator protein, putative	unknown	unknown	nucleus 1	0.28301	unknown	unknown	nucleus 1	0.175598	Unknown	0	0	Common ancestor	MAL5P1.292;PFE1470w	0	0	0	0	0	0	0.0052	0.0110333	20258.7	179	0	0	0	0	0	-2.461	0.5	0	0	3.61737	59.6355	-7.58559	-4.42372
PF3D7_0529800	conserved Plasmodium protein, unknown function	unknown	mitotic apparatus	mitotic apparatus	0.459072	NA	NA	NA	NA	Mitotic apparatus	0	NA	Plasmodium	MAL5P1.294;PFE1485w	0.735294	0.00594614	34	9	25	0	0.1634	0.0341111	225528	1906	10	898	0.471144	0.244989	0.363029	-2.7	0.986	1	0	23.6175	-39.4276	NA	NA
PF3D7_0529900	RING zinc finger protein, putative	unknown	ER 1	ER 1	0.435526	NA	NA	NA	NA	ER	0	NA	Common ancestor	MAL5P1.295;PFE1490c	0.5	0.00352113	3	1	1	0	0.03835	0.0197333	34146.2	284	0	0	0	0	0	-2.773	1	4	0	-11.2835	-32.9266	NA	NA
PF3D7_0530000	conserved Plasmodium protein, unknown function	unknown	unknown	nucleo-cytoplasm	0.492299	NA	NA	NA	NA	Unknown	0	NA	Plasmodium	MAL5P1.297;PFE1500c	0	0	0	0	0	0	0.0815	0.0946875	11540.1	97	1	97	1	0.247423	0.257732	-2.303	0.955	0	0	2.19996	63.3376	NA	NA
PF3D7_0530100	SNARE protein, putative	unknown	unknown	mitochondrion	0.192591	unknown	unknown	plasma membrane 1	0.219925	Unknown	0	0	Coccidiomorpha	MAL5P1.298;PFE1505w	0	0.00148148	1	1	0	0	0.0175	0.0202	26690.4	225	0	0	0	0	0	-3.125	0.12	1	0	28.4181	9.92479	21.3799	8.3717
PF3D7_0530200	phosphoenolpyruvate/phosphate translocator	unknown	apicoplast	apicoplast	0.757784	NA	NA	NA	NA	Apicoplast	0	NA	Coccidiomorpha	MAL5P1.299;PFE1510c	0	0	0	0	0	0	0.14915	0.0585444	59788.9	524	2	98	0.187023	0.632653	0	-3.138	0.512	7	1	-53.141	-45.1369	NA	NA	GO:0020011
PF3D7_0530300	PhIL1-interacting candidate PIC6	unknown	unknown	plasma membrane 1	0.280866	unknown	unknown	mitochondrion	0.259872	Unknown	0	0	Plasmodium	MAL5P1.300;PFE1515w	1	0.00184417	8	0	8	0	0.25245	0.0596333	173266	1446	8	460	0.318119	0.178261	0.226087	-0.452	1	11	0	9.29248	-60.6238	10.5657	-24.0772
PF3D7_0530600	XAP-5 DNA binding protein, putative	unknown	unknown	nucleus 1	0.269899	unknown	unknown	nucleus 1	0.294237	Unknown	0	0	Common ancestor	MAL5P1.303;PFE1530c	0.375	0.0059657	8	5	3	0	0.15335	0.0360667	52033.5	447	1	179	0.400447	0.162011	0	-2.653	0.189	0	0	25.2427	10.7976	-16.1748	4.79275
PF3D7_0530700	conserved Plasmodium protein, unknown function	unknown	unknown	transport vesicles	0.213917	unknown	unknown	transport vesicles	0.27006	Unknown	0	0	Plasmodium	MAL5P1.304;PFE1535w	0.809524	0.00646353	21	4	17	0	0.30235	0.0826667	128124	1083	3	283	0.261311	0	0.34629	-1.009	1	0	0	23.4501	47.8251	-42.1263	9.11501
PF3D7_0530900	formin 1	unknown	ER 1	ER 1	0.43542	unknown	unknown	mitochondrion	0.346006	ER	11	0	Plasmodium	MAL5P1.306;PFE1545c	0.565217	0.00286604	23	10	13	0	0.18995	0.0409667	309475	2675	9	1406	0.525607	0.0540541	0.0682788	-2.924	0.913	0	0	-27.8726	-55.8919	43.4994	-31.1557
PF3D7_0531100	conserved Plasmodium protein, unknown function	unknown	unknown	ER 1	0.350699	NA	NA	NA	NA	Unknown	0	NA	Hemosporidia	MAL5P1.308;PFE1555c	0.703704	0.0033358	27	8	19	0	0.3424	0.0914778	325264	2698	14	1778	0.659007	0.293026	0.148481	-0.184	1	0	0	33.3398	-28.4972	NA	NA
PF3D7_0531400	G-patch domain-containing protein, putative	unknown	nucleus 1	nucleus 1	0.653463	unknown	unknown	nucleus 1	0.323823	Nucleus	0	0	Plasmodium	MAL5P1.311;PFE1570c	0.8	0.00284657	10	2	8	0	0.2862	0.0569889	142141	1171	5	280	0.239112	0.4	0.114286	-3.207	0.131	0	0	-5.87655	20.9138	28.5074	27.408		GO:0003676
PF3D7_0532100	early transcribed membrane protein 5	PVM	PVM	PVM	1	PVM	PVM	PVM	1	PVM	0	0	Plasmodium	MAL5P1.312;PFE1590w	1	0.00368324	2	0	2	0	0.3289	NA	19029.7	181	2	109	0.60221	0.12844	0.357798	-2.57	0.998	1	1	-64.4585	-14.2975	-25.5758	-58.4483	GO:0020005	GO:0005515
PF3D7_0532300	Plasmodium exported protein (PHISTb), unknown function	erythrocyte membrane	erythrocyte membrane	erythrocyte membrane	1	erythrocyte membrane	erythrocyte membrane	erythrocyte membrane	1	Erythrocyte PM	0	0	Laverania	MAL5P1.314;PFE1600w	0.8125	0.0104781	16	3	13	0	0.67395	NA	60188.3	509	2	95	0.18664	0	0.810526	0.751	1	1	0	54.6156	-32.9351	56.4064	19.7953	GO:0020036,GO:0030430,GO:0044228	GO:0005515
PF3D7_0600200	erythrocyte membrane protein 1, PfEMP1	unknown	unknown	erythrocyte membrane	0.403735	NA	NA	NA	NA	Unknown	0	NA	P.rei + P.fal	2270.t00002;MAL6P1.316;PFF0010w	0.709677	0.336923	2910	1098	2684	75	0.1531	NA	333481	2879	2	102	0.035429	0	0.382353	-0.779	1	1	0	54.1716	-26.3182	NA	NA
PF3D7_0601900	conserved Plasmodium protein, unknown function	unknown	Maurer's cleft	Maurer's cleft	0.637737	unknown	Maurer's cleft	Maurer's cleft	0.619521	Maurer's cleft	0	1	Laverania	2270.t00296;MAL6P1.22;PFF0090w	1	0.00260417	1	0	1	0	0.54645	NA	14725.5	128	1	60	0.46875	0	0.533333	-2.353	0.32	1	0	53.4834	-24.3303	60.0979	28.4461	GO:0020036,GO:1903561	GO:0005515
PF3D7_0602100	ATP-dependent RNA helicase MTR4	unknown	unknown	20s proteasome	0.359289	unknown	unknown	transport vesicles	0.351107	Unknown	0	0	Common ancestor	2270.t00294;MAL6P1.24;PFF0100w	0.5	0.00345679	14	7	7	0	0.09345	0.0200222	157309	1350	4	200	0.148148	0.61	0	-3.01	0.122	0	0	36.0979	54.8429	-24.5685	29.0538
PF3D7_0602200	MYND-type zinc finger protein, putative	unknown	unknown	cytosol	0.673899	unknown	nucleo-cytoplasm	nucleo-cytoplasm	0.809391	Unknown	3	0	Common ancestor	2270.t00293;MAL6P1.25;PFF0105w	0	0	0	0	0	0	0.02095	0.0140333	29441.2	252	0	0	0	0	0	-3.003	0.143	0	0	7.04256	87.5015	-49.2028	31.3891
PF3D7_0602400	elongation factor G	unknown	apicoplast	apicoplast	0.781961	unknown	apicoplast	apicoplast	0.65504	Apicoplast	0	0	Coccidiomorpha	2270.t00291;MAL6P1.27;PFF0115c	0.5	0.000711491	2	1	1	0	0.065	0.0168222	108308	937	3	156	0.166489	0.307692	0.205128	-2.705	0.283	0	1	-57.1297	-51.9059	15.756	-60.8615	GO:0020011
PF3D7_0602500	geranylgeranyl transferase type-2 subunit beta, putative	unknown	cytosol	cytosol	0.945932	unknown	cytosol	cytosol	0.899316	Cytosol	0	0	Common ancestor	2270.t00290;MAL6P1.28;PFF0120w	0	0	0	0	0	0	0.04945	0.0245333	43725.7	379	0	0	0	0	0	-3.256	0.158	0	0	-14.2021	86.438	-65.3071	36.8023		GO:0003824
PF3D7_0602600	SAC3 domain-containing protein, putative	unknown	nucleus 1	nucleus 1	0.573677	unknown	nucleus 1	nucleus 1	0.491114	Nucleus	0	0	Common ancestor	2270.t00289;MAL6P1.29;PFF0125c	0.538462	0.00334104	13	6	7	0	0.1347	0.0476125	153719	1297	4	665	0.512722	0.330827	0	-2.899	0.16	0	0	11.8966	-3.34354	13.1598	6.98349
PF3D7_0603000	SDE2 domain-containing protein, putative	unknown	unknown	nucleus 1	0.331661	NA	NA	NA	NA	Unknown	0	NA	Coccidiomorpha	2270.t00285;MAL6P1.33;PFF0145w	0.6875	0.00900901	16	5	11	0	0.2141	0.0432111	69665.9	592	3	171	0.288851	0.192982	0.216374	-2.909	0.128	1	0	22.8684	8.34488	NA	NA
PF3D7_0603100	RNA-binding protein, putative	unknown	transport vesicles	transport vesicles	0.549959	unknown	unknown	19s proteasome	0.154481	Transport vesicles	0	0	Plasmodium	2270.t00284;MAL6P1.34;PFF0150c	0.611111	0.0132743	18	7	11	0	0.22145	0.0434	53576.2	452	2	162	0.358407	0.506173	0.0493827	-2.971	0.129	0	0	38.9474	33.6474	-3.13354	38.2667
PF3D7_0603200	mitochondrial chaperone BCS1, putative	unknown	unknown	mitochondrion	0.528207	unknown	mitochondrion	mitochondrion	0.605847	Unknown	0	0	Coccidiomorpha	2270.t00283;MAL6P1.35;PFF0155w	1	0.000707714	1	0	1	0	0.0467	0.0142444	54599.9	471	0	0	0	0	0	-2.638	0.226	1	0	-17.7069	-58.0194	32.1534	-39.4141
PF3D7_0603300	dihydroorotate dehydrogenase	mitochondrion	mitochondrion	mitochondrion	1	mitochondrion	mitochondrion	mitochondrion	1	Mitochondrion	12	0	Coccidiomorpha	2270.t00282;MAL6P1.36;PFF0160c	0	0	0	0	0	0	0.11135	0.0233333	65558.5	569	0	0	0	0	0	-3.099	0.125	1	0	-24.4339	-75.3585	36.9471	-49.9947	GO:0005739,GO:0005743
PF3D7_0603400	trophozoite exported protein 1	unknown	nucleus 1	nucleus 1	0.65519	unknown	unknown	nucleus 1	0.388925	Nucleus	0	0	Common ancestor	2270.t00281;MAL6P1.37;PFF0165c	0.928571	0.00423089	14	1	13	0	0.1917	0.0346222	132471	1103	2	91	0.0825023	0.362637	0	-2.087	0.998	0	0	-1.24403	23.2639	15.9957	28.1095
PF3D7_0603500	cation/H+ antiporter	unknown	unknown	ER 1	0.33857	unknown	unknown	rhoptries	0.262844	Unknown	0	0	Common ancestor	2270.t00280;MAL6P1.38;PFF0170w	0	0.00151172	2	2	0	0	0.03175	0.0229333	48918.9	441	0	0	0	0	0	-2.908	0.63	11	0	14.8345	-50.3568	55.6344	-19.3317
PF3D7_0603800	NdP2 protein, putative	unknown	unknown	plasma membrane 1	0.189412	unknown	unknown	plasma membrane 1	0.155519	Unknown	0	0	Common ancestor	2270.t00275;2270.t00276;2270.t00277;MAL6P1.41;PFF0185c	0.777778	0.00310332	17	4	14	0	0.1367	0.0481667	219258	1826	3	344	0.18839	0	0.636628	-2.712	0.201	1	0	-12.3846	-50.8164	58.1083	-34.7874
PF3D7_0604100	AP2 domain transcription factor	nucleus	nucleus 2	nucleus 2	1	unknown	unknown	mitochondrion	0.0859068	Nucleus	0	0	Hemosporidia	2270.t00272;MAL6P1.44;PFF0200c	0.444444	0.00151592	9	5	4	0	0.1393	0.0451111	229626	1979	8	1736	0.877211	0.19182	0.281106	-2.576	0.999	0	0	21.5754	-21.6536	-53.8619	-13.5943	GO:0034399
PF3D7_0604300	conserved Plasmodium protein, unknown function	unknown	unknown	nucleus 1	0.463569	unknown	unknown	nucleus 2	0.311594	Unknown	0	0	Coccidiomorpha	2270.t00270;MAL6P1.46;PFF0210w	0.705882	0.00733075	17	5	12	0	0.1944	0.0352	91569.9	773	2	152	0.196636	0.427632	0	-2.697	0.998	0	0	-27.4293	25.326	-11.2368	-10.3277
PF3D7_0604500	GYF domain-containing protein, putative	unknown	unknown	nucleus 1	0.370268	unknown	nucleus 2	nucleus 2	0.394259	Unknown	0	0	Coccidiomorpha	2270.t00268;MAL6P1.48;PFF0220w	0.6	0.00347947	30	12	18	0	0.1836	0.0536625	334410	2874	11	703	0.244607	0.226174	0.324324	-1.601	1	0	0	1.5631	-1.831	17.4833	4.54551
PF3D7_0605100	KH domain-containing protein, putative	unknown	nucleus 1	nucleus 1	0.813673	unknown	nucleus 1	nucleus 1	0.527445	Nucleus	0	0	Coccidiomorpha	2270.t00262;MAL6P1.54;PFF0250w	0	0.000441501	1	1	0	0	0.02495	0.0176667	85631	755	3	278	0.368212	0.190647	0.280576	-2.506	0.597	0	0	1.86106	27.5211	15.4167	36.5195		GO:0003676,GO:0003723,GO:0003729	GO:0010468
PF3D7_0605500	cyclin dependent kinase binding protein, putative	unknown	unknown	plasma membrane 1	0.315522	unknown	unknown	ER 1	0.227914	Unknown	0	0	Coccidiomorpha	2270.t00260;MAL6P1.58;PFF0270c	0.75	0.0021966	4	1	3	0	0.12505	0.0359556	72620.6	607	3	159	0.261944	0.245283	0	-1.207	1	0	0	27.3403	-64.0105	-0.813966	-36.8492
PF3D7_0605800	DNA repair protein RAD50, putative	unknown	nucleus 2	nucleus 2	0.426152	NA	NA	NA	NA	Nucleus	0	NA	Common ancestor	2270.t00257;MAL6P1.61;PFF0285c	0.625	0.0119261	80	30	50	0	0.2199	0.0501222	267956	2236	2	118	0.0527728	0.601695	0.254237	-0.031	1	0	0	26.9567	-19.2136	NA	NA		GO:0003690
PF3D7_0605900	elongation of fatty acids protein, putative	unknown	unknown	nucleus 1	0.158463	unknown	unknown	ER 1	0.24407	Unknown	0	0	Coccidiomorpha	2270.t00256;MAL6P1.62;PFF0290w	0	0	0	0	0	0	0.1194	0.0509333	34732.4	293	0	0	0	0	0	-2.845	0.164	7	0	-18.3456	-24.545	28.6907	0.97644
PF3D7_0606000	protein KIC1	unknown	unknown	ER 2	0.177848	unknown	unknown	mitotic apparatus	0.187794	Unknown	0	0	Hemosporidia	2270.t00255;MAL6P1.63;PFF0295c	0.714286	0.00439009	14	4	10	0	0.15515	0.0410444	123332	1063	6	356	0.334901	0.266854	0.101124	-2.925	0.96	0	0	9.45076	-33.6972	34.4253	-14.5189
PF3D7_0606100	RNA-binding protein, putative	unknown	unknown	nucleus 1	0.191387	unknown	unknown	nucleus 1	0.317443	Unknown	0	0	Common ancestor	2270.t00254;MAL6P1.64;PFF0300w	0.8	0.00343643	6	1	4	0	0.16555	0.0605667	67899.9	582	1	213	0.365979	0	0.511737	-0.572	1	0	0	30.7101	9.15952	32.3933	17.712
PF3D7_0606200	ubiquitin-conjugating enzyme E2 PEX4, putative	unknown	ER 1	ER 1	0.512725	unknown	unknown	ER 1	0.342458	ER	0	0	Common ancestor	2270.t00252;MAL6P1.65;PFF0305c	1	0.00215054	1	0	1	0	0.2288	0.0358444	17815.3	155	0	0	0	0	0	-2.908	0.153	0	0	-10.2253	-36.2336	37.9562	-24.0977
PF3D7_0606500	polypyrimidine tract-binding protein, putative	unknown	unknown	nucleus 1	0.46669	unknown	unknown	transport vesicles	0.30292	Unknown	0	0	Coccidiomorpha	2270.t00251;MAL6P1.68;PFF0320c	0	0.000502765	1	1	0	0	0.0793	0.0291333	77218.6	663	2	175	0.263952	0.737143	0	-2.487	1	0	0	16.7035	21.8539	-14.7565	-2.46469
PF3D7_0606600	WD repeat-containing protein, putative	unknown	unknown	nucleus 2	0.258422	unknown	transport vesicles	transport vesicles	0.469868	Unknown	0	0	Plasmodium	2270.t00250;MAL6P1.69;PFF0325c	0.863636	0.00897542	65	9	57	0	0.248	0.049775	280362	2414	14	1079	0.446976	0.0880445	0.202966	-1.271	1	0	0	39.0724	23.9178	-12.3155	15.7404
PF3D7_0606700	coatomer alpha subunit, putative	unknown	transport vesicles	transport vesicles	0.377066	unknown	transport vesicles	transport vesicles	0.398728	Transport vesicles	6	0	Common ancestor	2270.t00249;MAL6P1.70;PFF0330w	0.833333	0.00132275	6	1	5	0	0.07825	0.0187667	176946	1512	5	323	0.213624	0.25387	0.136223	-3.102	0.12	0	0	23.6706	51.3782	-13.5418	32.263	GO:0000139,GO:0030117	GO:0005198	GO:0006886,GO:0006888,GO:0006890,GO:0006891,GO:0016192
PF3D7_0606800	VFT protein	unknown	plasma membrane 1	plasma membrane 1	0.492824	unknown	plasma membrane 2	plasma membrane 2	0.435695	Plasma membrane	0	0	Hemosporidia	2270.t00248;MAL6P1.71;PFF0335c	1	0.00111483	1	0	1	0	0.11215	NA	34502.6	299	0	0	0	0	0	-2.931	0.124	0	1	14.8508	-80.0054	-14.0644	-49.2872	GO:0009986
PF3D7_0606900	glutaredoxin-like protein	cytosol	cytosol	cytosol	1	cytosol	cytosol	cytosol	1	Cytosol	3	3	Common ancestor	2270.t00247;MAL6P1.72;PFF0340c	0	0.00152207	1	1	0	0	0.11825	0.0332556	26034.8	219	0	0	0	0	0	-3.051	0.123	0	0	-3.80354	86.6999	-62.6219	37.7138	GO:0005829
PF3D7_0607000	translation initiation factor IF-2, putative	nucleus	nucleus 1	nucleus 1	1	nucleus	nucleus 2	nucleus 2	1	Nucleus	0	0	Common ancestor	2270.t00246;MAL6P1.73;PFF0345w	0.333333	0.00204708	6	4	2	0	0.0224	0.00664444	112358	977	3	233	0.238485	0.575107	0	-2.74	0.159	0	0	8.46385	3.24867	-0.10204	-2.10331
PF3D7_0607400	G-protein associated signal transduction protein, putative	unknown	unknown	plasma membrane 1	0.413772	unknown	unknown	plasma membrane 1	0.259866	Unknown	0	0	Common ancestor	2270.t00240;MAL6P1.77;PFF0365c	0	0.00105319	2	2	0	0	0.041	0.0147	76179.6	633	0	0	0	0	0	-3.105	0.119	10	0	10.9883	-62.2437	13.3573	-25.0751
PF3D7_0607600	spindle assembly abnormal protein 6, putative	unknown	mitotic apparatus	mitotic apparatus	0.479088	NA	NA	NA	NA	Mitotic apparatus	0	NA	Coccidiomorpha	2270.t00237;MAL6P1.79;PFF0375c	1	0.00271003	7	0	7	0	0.04165	0.0406778	101236	861	5	257	0.29849	0.587549	0.132296	-1.782	1	0	0	42.71	17.5332	NA	NA
PF3D7_0607700	conserved Plasmodium protein, unknown function	unknown	Maurer's cleft	Maurer's cleft	0.399257	NA	NA	NA	NA	Maurer's cleft	0	NA	Hemosporidia	2270.t00236;MAL6P1.80;PFF0380w	0.883721	0.00520833	43	5	38	0	0.20465	0.0390778	325017	2752	6	287	0.104288	0.156794	0.250871	-0.978	1	0	0	49.0203	-23.7352	NA	NA
PF3D7_0608000	diphthine methyltransferase, putative	unknown	nucleo-cytoplasm	nucleo-cytoplasm	0.642277	unknown	cytosol	cytosol	0.71823	Nucleo-cytoplasm	0	0	Common ancestor	2270.t00233;MAL6P1.83;PFF0395c	0.5	0.00386473	4	2	2	0	0.08995	0.046	40190.2	345	0	0	0	0	0	-2.733	0.429	0	0	-19.7225	77.4342	-70.5918	37.7859	GO:0005737
PF3D7_0608310	sorting assembly machinery 50 kDa subunit, putative	unknown	unknown	mitochondrion	0.326425	unknown	unknown	mitochondrion	0.479711	Unknown	0	0	Hematozoa + Neph.	2270.t00230;MAL6P1.86;PFF0410w	0.75	0.00294334	4	1	3	0	0.05905	0.0196556	53721.7	453	0	0	0	0	0	-3.28	0.17	0	0	-37.1564	-57.6615	23.3616	-48.4813
PF3D7_0608400	respiratory chain complex 4 associated protein 4	mitochondrion	mitochondrion	mitochondrion	1	mitochondrion	mitochondrion	mitochondrion	1	Mitochondrion	0	0	Hemosporidia	2270.t00229;MAL6P1.87;PFF0415c	0	0	0	0	0	0	0.2041	0.112322	12708.8	106	0	0	0	0	0	-2.256	0.482	1	0	-15.2693	-67.8126	50.8303	-60.8382	GO:0005739
PF3D7_0608500	proteasome subunit alpha type-2, putative	19s proteasome	19s proteasome	19s proteasome	1	19s proteasome	19s proteasome	19s proteasome	1	Proteasome	1	2	Common ancestor	2270.t00228;MAL6P1.88;PFF0420c	0	0	0	0	0	0	0.0413	0.0143333	26528.5	235	0	0	0	0	0	-3.1	0.119	0	0	29.9058	87.7606	-43.1565	61.2584	GO:0005737,GO:0005839,GO:1903561	GO:0004175	GO:0006511,GO:0010498,GO:0010499,GO:0043161,GO:0051603
PF3D7_0608700	T-complex protein 1 subunit zeta	nucleo-cytoplasm	nucleo-cytoplasm	nucleo-cytoplasm	1	nucleo-cytoplasm	nucleo-cytoplasm	nucleo-cytoplasm	1	Nucleo-cytoplasm	4	4	Common ancestor	2270.t00226;MAL6P1.90;PFF0430w	0	0.00122775	2	2	0	0	0.01775	0.00822222	61533.7	543	0	0	0	0	0	-2.844	0.247	0	0	10.2524	76.039	-42.1985	37.4821	GO:0005829	GO:0051082	GO:0006457
PF3D7_0608800	ornithine aminotransferase	unknown	cytosol	cytosol	0.924617	unknown	cytosol	cytosol	0.927821	Cytosol	0	0	Coccidiomorpha	2270.t00225;MAL6P1.91;PFF0435w	1	0.00161031	2	0	2	0	0.13295	0.04562	46055.2	414	0	0	0	0	0	-2.496	0.978	0	0	-7.79757	92.0521	-63.1068	39.3617	GO:0005622,GO:0005737	GO:0003824
PF3D7_0608900	conserved Plasmodium protein, unknown function	unknown	transport vesicles	transport vesicles	0.744493	unknown	transport vesicles	transport vesicles	0.735572	Transport vesicles	0	0	Hemosporidia	2270.t00224;MAL6P1.92;PFF0440w	0.833333	0.00201005	6	1	5	0	0.3364	0.0752889	120667	995	3	145	0.145729	0.310345	0	-3.01	0.122	1	0	43.154	42.8856	-26.4208	23.6826
PF3D7_0609000	nucleoporin NUP637, putative	unknown	unknown	ER 1	0.254659	unknown	unknown	ER 1	0.270301	Unknown	0	11	Plasmodium	2270.t00223;MAL6P1.93;PFF0445w	0.666667	0.00383961	70	24	48	0	0.0919	0.0172667	720514	6077	7	354	0.0582524	0.101695	0.392655	-3.061	0.774	7	0	8.77913	-43.3934	24.478	-16.4868
PF3D7_0609700	protein KIC6	unknown	unknown	nucleus 1	0.398385	unknown	unknown	nucleus 2	0.249951	Unknown	0	0	Mammal inf. s.l.	2270.t00217;MAL6P1.100;PFF0480w	0.74	0.00894266	51	13	37	1	0.21495	0.0460143	225100	1901	7	865	0.455024	0.201156	0.184971	-2.368	1	3	0	3.38465	-53.3035	13.5291	-11.6024
PF3D7_0609800	palmitoyltransferase DHHC2, putative	unknown	unknown	mitochondrion	0.355442	unknown	unknown	mitochondrion	0.407349	Unknown	0	0	Common ancestor	2270.t00216;MAL6P1.101;PFF0485c	0	0	0	0	0	0	0.0299	0.0223125	33146.6	284	0	0	0	0	0	-2.491	0.48	4	0	2.5304	-67.0566	28.848	-54.2795
PF3D7_0610100	pre-mRNA-splicing factor SLU7, putative	unknown	nucleus 1	nucleus 1	0.681551	unknown	nucleus 1	nucleus 1	0.492828	Nucleus	0	0	Common ancestor	2270.t00213;MAL6P1.104;PFF0500c	0.4	0.00375375	5	3	2	0	0.06235	0.0135556	53016	444	2	109	0.245495	0.330275	0	-2.921	0.302	0	0	0.759598	46.4844	13.4334	29.5115	GO:0005681		GO:0000375,GO:0000398,GO:0008380
PF3D7_0610200	RNA-binding protein 25, putative	unknown	unknown	nucleus 1	0.35599	unknown	unknown	nucleus 1	0.362367	Unknown	0	0	Common ancestor	2270.t00212;MAL6P1.105;PFF0505c	0.722222	0.00625	18	5	13	0	0.51615	0.0481667	115744	960	5	442	0.460417	0.0995475	0.233032	-1.642	1	0	0	18.7624	21.5663	-0.831315	23.3361
PF3D7_0610400	histone H3	nucleus - histones	nucleus - histones	nucleus - histones	1	nucleus - histones	nucleus - histones	nucleus - histones	1	Nucleus	0	0	Common ancestor	2270.t00211;MAL6P1.106;PFF0510w	0	0.00245098	1	1	0	0	0.001	0.003075	15446.1	136	1	31	0.227941	1	0	-2.61	0.176	0	0	30.0827	0.917026	33.1724	14.284	GO:1903561	GO:0003677,GO:0003723,GO:0046982
PF3D7_0610500	peptidyl-tRNA hydrolase PTRHD1, putative	unknown	unknown	cytosol	0.477291	unknown	cytosol	cytosol	0.640423	Unknown	0	0	Coccidiomorpha	2270.t00210;MAL6P1.107;PFF0515c	0	0	0	0	0	0	0.049	0.0151125	14456.9	123	0	0	0	0	0	-3.033	0.138	0	0	-3.59058	65.4191	-50.7665	49.6665
PF3D7_0610600	calcium-dependent protein kinase 2	unknown	unknown	ER 2	0.187829	unknown	unknown	transport vesicles	0.142409	Unknown	0	0	Common ancestor	2270.t00209;MAL6P1.108;PFF0520w	0	0.000649773	1	1	0	0	0.02985	NA	59047.7	513	0	0	0	0	0	-1.197	1	0	0	12.6598	14.3669	19.8583	-3.94023
PF3D7_0610700	conserved Plasmodium protein, unknown function	unknown	unknown	nucleo-cytoplasm	0.5281	unknown	unknown	cytosol	0.387846	Unknown	0	0	Hemosporidia	2270.t00207;MAL6P1.109;PFF0525w	0	0	0	0	0	0	0.09235	0.0401111	10148.6	87	0	0	0	0	0	-2.902	0.151	0	0	-1.7945	60.9481	-50.523	46.3531
PF3D7_0610800	transketolase	cytosol	cytosol	cytosol	1	cytosol	cytosol	cytosol	1	Cytosol	3	3	Coccidiomorpha	2270.t00206;MAL6P1.110;PFF0530w	0	0	0	0	0	0	0.0307	0.0256222	75815.2	672	0	0	0	0	0	-2.533	0.381	0	0	3.00358	97.1922	-59.2428	49.9616	GO:0005737,GO:0005829	GO:0003824
PF3D7_0610900	transcription elongation factor SPT5, putative	nucleus	nucleus 1	nucleus 1	1	nucleus	nucleus 1	nucleus 1	1	Nucleus	10	9	Common ancestor	2270.t00205;MAL6P1.111;PFF0535c	0.8	0.00130208	5	1	4	0	0.07825	0.0199556	149366	1280	3	467	0.364844	0.329764	0.441113	-2.889	0.128	0	0	-0.78997	9.51975	21.5021	29.5223		GO:0003729	GO:0006355
PF3D7_0611300	ATP synthase-associated protein, putative	mitochondrion	mitochondrion	mitochondrion	1	mitochondrion	mitochondrion	mitochondrion	1	Mitochondrion	0	0	Coccidiomorpha	2270.t00448;MAL6P1.115;PFF0555w	0	0	0	0	0	0	0.0882	0.0394556	33476	280	0	0	0	0	0	-3.244	0.122	0	0	-35.5932	-69.6413	37.0973	-46.2821	GO:0005739
PF3D7_0611400	SWI/SNF-related matrix-associated actin-dependent regulator of chromatin	unknown	unknown	nucleus 1	0.242242	unknown	nucleus 1	nucleus 1	0.475792	Unknown	0	0	Common ancestor	2270.t00200;MAL6P1.116;PFF0560c	1	0.000401606	1	0	1	0	0.2238	0.0723	97790	830	4	285	0.343373	0.108772	0.6	-2.821	0.954	0	0	17.2421	26.9074	13.8662	20.7105
PF3D7_0611600	basal complex transmembrane protein 1	unknown	ER 1	ER 1	0.592216	mitotic apparatus	mitotic apparatus	mitotic apparatus	1	ER	0	0	Plasmodium	2270.t00011;MAL6P1.308;PFF0570c	0.333333	0.00153846	3	2	1	0	0.1969	0.0597111	76663.8	650	3	263	0.404615	0.288973	0	-2.78	0.171	4	0	20.2488	-41.4614	20.271	-25.1793
PF3D7_0611800	conserved Plasmodium protein, unknown function	unknown	nucleus 1	nucleus 1	0.539826	NA	NA	NA	NA	Nucleus	0	NA	Plasmodium	2270.t00012;MAL6P1.307;PFF0575c	0.85	0.00420772	41	6	34	0	0.38155	0.134729	374892	3248	3	223	0.0686576	0.399103	0	-0.635	1	0	0	25.4652	14.2605	NA	NA
PF3D7_0611900	lsm12, putative	unknown	unknown	nucleus 1	0.242501	unknown	unknown	nucleus 2	0.238043	Unknown	0	0	Common ancestor	2270.t00013;MAL6P1.306;PFF0580w	0	0	0	0	0	0	0.0336	0.0290333	20264.7	176	0	0	0	0	0	-2.108	0.869	0	0	22.2444	11.5968	14.7331	0.537044
PF3D7_0612100	eukaryotic translation initiation factor 3 subunit L, putative	eIF3	eIF3	eIF3	1	eIF3	eIF3	eIF3	1	eIF3	5	7	Common ancestor	2270.t00015;MAL6P1.304;PFF0590c	0.375	0.00406504	8	5	3	0	0.0358	0.0141889	78129.5	656	2	87	0.132622	0	1	-0.905	1	2	0	57.7825	21.7471	8.08192	47.7591	GO:0005852,GO:0016282,GO:0033290	GO:0003743	GO:0001732,GO:0006413
PF3D7_0612200	leucine-rich repeat protein	unknown	mitotic apparatus	mitotic apparatus	0.522806	NA	NA	NA	NA	Mitotic apparatus	0	NA	Plasmodium	2270.t00016;MAL6P1.303;PFF0595c	0.775	0.00697425	39	9	31	0	0.30985	0.0709429	220294	1864	8	941	0.504828	0.171095	0.0807651	-2.742	0.177	0	0	24.9505	-39.0716	NA	NA
PF3D7_0612700	6-cysteine protein P12	plasma membrane	plasma membrane 1	plasma membrane 1	1	plasma membrane	plasma membrane 2	plasma membrane 2	1	Plasma membrane	0	0	Hemosporidia	2270.t00477;MAL6P1.299;PFF0615c;Pf12	1	0.00384246	4	0	3	0	0.36145	0.124887	39434.4	347	0	0	0	0	0	-3.277	0.155	1	1	15.6135	-79.4942	-15.5084	-48.3617	GO:0009986
PF3D7_0612800	6-cysteine protein P12p	unknown	plasma membrane 1	plasma membrane 1	0.685362	unknown	plasma membrane 2	plasma membrane 2	0.517172	Plasma membrane	0	0	Plasmodium	2270.t00020;MAL6P1.298;PFF0620c	0.818182	0.0107817	12	2	9	0	0.12455	0.0309222	43460.3	371	1	38	0.102426	0	0	1.326	1	1	1	13.7122	-79.9756	-13.5206	-48.5395	GO:0005886,GO:0009986
PF3D7_0612900	nucleolar GTP-binding protein 1, putative	unknown	unknown	nucleus 2	0.369622	NA	NA	NA	NA	Unknown	0	NA	Common ancestor	2270.t00021;MAL6P1.296;PFF0625w	0.272727	0.00631681	13	8	3	0	0.0435	0.00954444	79534.4	686	1	31	0.0451895	0	1	-2.836	0.12	0	0	41.3354	25.0065	NA	NA
PF3D7_0613100	conserved Plasmodium protein, unknown function	unknown	unknown	mitochondrion	0.461757	unknown	unknown	plasma membrane 1	0.156934	Unknown	0	0	Plasmodium	2270.t00474;MAL6P1.294;PFF0635w	0	0	0	0	0	0	0.2967	0.047975	9187.7	78	0	0	0	0	0	0	1	1	1	-12.5674	-77.5975	38.1423	-60.0302
PF3D7_0613300	rhoptry protein ROP14	rhoptries	rhoptries	ER 1	0.260215	rhoptries	rhoptries	rhoptries	1	Rhoptries	0	0	Coccidiomorpha	2270.t00023;MAL6P1.292;PFF0645c	0.928571	0.00328176	14	1	13	0	0.29415	0.0661375	172015	1422	6	246	0.172996	0	0.573171	-2.535	1	14	0	5.16765	-58.2094	57.3646	-19.7575	GO:0020008
PF3D7_0613400	50S ribosomal protein L18, apicoplast, putative	apicoplast	apicoplast	apicoplast	1	NA	NA	NA	NA	Apicoplast	0	NA	Coccidiomorpha	2270.t00024;MAL6P1.291;PFF0650w	0	0	0	0	0	0	0.06155	0.0192444	24709.1	213	0	0	0	0	0	-2.633	0.259	1	0	-44.0824	-46.168	NA	NA	GO:0020011
PF3D7_0613500	AP-3 complex subunit beta, putative	unknown	nucleus 1	nucleus 1	0.516203	unknown	nucleus 2	nucleus 2	0.432473	Nucleus	0	0	Coccidiomorpha	2270.t00025;MAL6P1.290;PFF0655c	0.606061	0.00807043	33	13	20	0	0.1944	0.0256111	159775	1363	6	504	0.369773	0.0595238	0.484127	-3.089	0.12	2	0	0.969448	-8.66737	8.55197	-5.93971
PF3D7_0613600	conserved Plasmodium protein, unknown function	unknown	ER 2	ER 2	0.393164	NA	NA	NA	NA	ER	0	NA	Plasmodium	2270.t00026;MAL6P1.289;PFF0660w	0.5625	0.00515796	16	7	9	0	0.2215	0.0464111	123723	1034	7	381	0.368472	0.330709	0	-2.712	0.423	1	0	31.0851	-40.848	NA	NA
PF3D7_0613700	syntaxin-binding protein, putative	unknown	unknown	micronemes 1	0.218204	unknown	unknown	micronemes 1	0.174656	Unknown	0	0	Common ancestor	2270.t00027;MAL6P1.288;PFF0665c	0	0	0	0	0	0	0.1144	0.0359	82767.8	703	1	39	0.0554765	0	0	-3.048	0.12	0	0	-31.6184	-31.6871	-4.41814	-37.8849
PF3D7_0613800	AP2 domain transcription factor, putative	unknown	nucleus 2	nucleus 2	0.628365	NA	NA	NA	NA	Nucleus	0	NA	Coccidiomorpha	2270.t00028;MAL6P1.287;PFF0670w	0.666667	0.0106271	131	44	88	0	0.2358	0.0522667	485582	4109	13	652	0.158676	0.285276	0.329755	-2.525	0.502	0	0	25.501	-12.848	NA	NA		GO:0003677,GO:0003700	GO:0006355
PF3D7_0613900	myosin E, putative	unknown	inner membrane complex	inner membrane complex	0.371308	unknown	unknown	rhoptries	0.342903	IMC	0	0	Common ancestor	2270.t00030;MAL6P1.286;PFF0675c	0.75	0.00309645	20	5	15	0	0.1586	0.0760778	255084	2153	5	715	0.332095	0	0.316084	-2.184	1	1	0	-44.4654	-66.1219	28.6392	-71.6236	GO:0031982	GO:0003779	GO:0048870
PF3D7_0614000	thiamine-phosphate synthase, putative	unknown	unknown	mitochondrion	0.237582	unknown	unknown	mitochondrion	0.291143	Unknown	0	0	Hemosporidia	2270.t00031;MAL6P1.285;PFF0680c	1	0.000619579	1	0	1	0	0.23325	0.0780167	62651.3	538	0	0	0	0	0	-0.228	1	0	0	-33.3675	-53.2937	28.4385	-47.35
PF3D7_0614200	cytosolic Fe-S cluster assembly factor NAR1, putative	unknown	unknown	nucleus 1	0.141973	NA	NA	NA	NA	Unknown	0	NA	Common ancestor	2270.t00032;MAL6P1.284;PFF0685c	0.875	0.00549451	15	2	14	1	0.2009	0.0408	107918	910	3	216	0.237363	0.305556	0	-3.104	0.121	0	0	-30.5764	-20.7679	NA	NA
PF3D7_0614300	major facilitator superfamily-related transporter, putative	plasma membrane	plasma membrane 1	plasma membrane 1	1	plasma membrane	plasma membrane 1	plasma membrane 1	1	Plasma membrane	0	0	Coccidiomorpha	2270.t00033;MAL6P1.283;PFF0690c	0.888889	0.00390778	10	1	8	0	0.21395	0.0397444	96980	853	2	224	0.262603	0	0	-1.479	0.977	12	0	18.9908	-68.3989	5.69417	-32.9614	GO:0016020	GO:0022857	GO:0055085
PF3D7_0614400	pre-mRNA-splicing factor CWF7, putative	nucleus	nucleus 1	nucleus 1	1	nucleus	nucleus 1	nucleus 1	1	Nucleus	0	0	Coccidiomorpha	2270.t00034;MAL6P1.282;PFF0695w	1	0.00261438	2	0	2	0	0.09325	0.0362556	30850.2	255	0	0	0	0	0	-3.203	0.199	0	0	-7.98401	10.7266	4.83252	24.3311	GO:0000974,GO:0071013		GO:0006397,GO:0008380
PF3D7_0614500	60S ribosomal protein L19	ribosomes	ribosomes	ribosomes	1	ribosomes	ribosomes	ribosomes	1	Ribosomes	0	12	Common ancestor	2270.t00035;MAL6P1.281;PFF0700c	0	0.0018315	1	1	0	0	0.00895	0.0110778	21579.9	182	0	0	0	0	0	-3.036	0.121	0	0	-23.5416	-3.92343	-18.2926	-22.9438	GO:0005840,GO:0022625	GO:0003723,GO:0003735	GO:0006412
PF3D7_0614800	endonuclease III-like protein 1, putative	unknown	nucleus 1	nucleus 1	0.547023	unknown	unknown	ER 1	0.252026	Nucleus	0	0	Coccidiomorpha	2270.t00038;MAL6P1.278;PFF0715c	1	0.00457666	6	0	6	0	0.1739	0.0388111	51539	437	1	75	0.171625	1	0	-2.991	0.997	0	0	-9.39518	-11.4982	30.7707	5.89503
PF3D7_0614900	conserved Plasmodium membrane protein, unknown function	unknown	unknown	nucleus 1	0.359669	unknown	unknown	ER 1	0.248114	Unknown	0	0	Coccidiomorpha	2270.t00039;MAL6P1.277;PFF0720w	0.4	0.00304136	10	6	4	0	0.1496	0.0268	130934	1096	4	203	0.185219	0.37931	0	-1.558	0.999	11	0	-2.92894	-43.7066	39.5334	-12.3992
PF3D7_0615000	conserved Plasmodium protein, unknown function	unknown	nucleus 1	nucleus 1	0.630773	NA	NA	NA	NA	Nucleus	0	NA	Plasmodium	2270.t00040;MAL6P1.276;PFF0725w	1	0.00228311	1	0	1	0	0.1925	0.0349	17215.3	146	0	0	0	0	0	-3.339	0.138	0	0	-8.59747	9.8122	NA	NA
PF3D7_0615300	GPI-anchored wall transfer protein 1, putative	unknown	ER 1	ER 1	0.597146	unknown	ER 1	ER 1	0.418945	ER	0	0	Coccidiomorpha	2270.t00043;MAL6P1.273;PFF0740c	0.948718	0.0141114	37	2	37	0	0.2341	0.058675	105757	874	0	0	0	0	0	-2.898	0.133	12	1	6.76483	-30.8247	9.96844	-14.8176	GO:0016020
PF3D7_0615400	ribonuclease, putative	nucleus	nucleus 1	nucleus 1	1	nucleus	nucleus 2	nucleus 2	1	Nucleus	0	0	Common ancestor	2270.t00044;MAL6P1.272;PFF0745c	0.64557	0.0095273	78	28	51	0	0.001	0.32025	323200	2729	8	455	0.166728	0.268132	0	-2.772	0.185	1	0	-25.4596	12.6951	1.46485	-4.3667		GO:0003723	GO:0006396
PF3D7_0615600	zinc finger protein, putative	unknown	nucleus 1	nucleus 1	0.762172	unknown	nucleus 2	nucleus 2	0.425526	Nucleus	0	0	Hemosporidia	2270.t00046;MAL6P1.270;PFF0755c	0.866667	0.0060654	46	6	39	1	0.27445	0.0684222	304062	2528	8	473	0.187104	0.0761099	0.353066	-0.823	1	3	0	-21.2472	18.1359	0.680443	2.0595	GO:0030687
PF3D7_0615700	THO complex subunit 4, putative	unknown	nucleus 1	nucleus 1	0.80602	unknown	nucleus 1	nucleus 1	0.492696	Nucleus	0	0	Coccidiomorpha	2270.t00472;MAL6P1.269;PFF0760w	1	0.00213675	1	0	1	0	0.176	0.0433625	18853	156	1	58	0.371795	0.672414	0	-0.987	1	0	0	2.09416	13.8858	14.0295	11.461		GO:0003676,GO:0003723
PF3D7_0615800	conserved oligomeric Golgi complex subunit 4, putative	transport vesicles	transport vesicles	transport vesicles	1	transport vesicles	transport vesicles	transport vesicles	1	Transport vesicles	0	0	Common ancestor	2270.t00471;MAL6P1.268;PFF0765c	0.25	0.00225035	8	6	2	0	0.1672	0.0403	141140	1185	3	256	0.216034	0.0664062	0	-2.915	0.125	0	0	42.4566	39.5913	-23.3568	23.8125
PF3D7_0615900	protein phosphatase, putative	unknown	unknown	ribosomes	0.241076	unknown	unknown	nucleus 2	0.262253	Unknown	0	0	Plasmodium	2270.t00047;MAL6P1.267;PFF0770c	0.745455	0.0105205	57	14	41	2	0.42215	0.113637	220020	1806	11	884	0.48948	0.261312	0.193439	-0.846	1	1	0	-32.4664	-4.33915	-20.0863	-13.6337
PF3D7_0616200	kinetochore protein NDC80	mitotic apparatus	mitotic apparatus	mitotic apparatus	1	NA	NA	NA	NA	Mitotic apparatus	0	NA	Common ancestor	2270.t00050;MAL6P1.264;PFF0785w	1	0.000564016	1	0	1	0	0.1595	0.0391778	69875.1	591	1	36	0.0609137	1	0	-3.302	0.167	0	0	21.2803	-32.8525	NA	NA	GO:0005874	GO:0008017
PF3D7_0616300	conserved Plasmodium protein, unknown function	unknown	eIF3	eIF3	0.366009	unknown	unknown	eIF3	0.362153	eIF3	0	0	Hemosporidia	2270.t00051;MAL6P1.263;PFF0790c	0	0	0	0	0	0	0.16785	0.0427667	26900.7	227	0	0	0	0	0	-2.956	0.12	0	0	54.1435	18.7121	9.88491	42.8873
PF3D7_0616600	HROB domain-containing protein	unknown	nucleus 2	nucleus 2	0.430134	NA	NA	NA	NA	Nucleus	0	NA	Hemosporidia	2270.t00054;MAL6P1.260;PFF0805c	0.5	0.00426667	8	4	4	0	0.21135	0.0523667	73900.2	625	3	289	0.4624	0.373702	0	-2.906	0.235	0	0	14.8072	-16.7742	NA	NA
PF3D7_0616800	malate:quinone oxidoreductase	mitochondrion	mitochondrion	mitochondrion	1	mitochondrion	mitochondrion	mitochondrion	1	Mitochondrion	0	11	Common ancestor	2270.t00056;MAL6P1.258;PFF0815w	0.75	0.00255918	4	1	3	0	0.044	0.0112111	59506.9	521	1	33	0.0633397	1	0	-0.442	0.992	0	0	-23.6818	-79.6742	41.2596	-53.0101	GO:0005739	GO:0016491	GO:0006099
PF3D7_0616900	conserved Plasmodium protein, unknown function	unknown	nucleus 1	nucleus 1	0.713156	unknown	unknown	transport vesicles	0.19593	Nucleus	0	0	Plasmodium	2270.t00057;MAL6P1.257;PFF0820w	0.9	0.00252334	10	1	9	0	0.23895	0.0394111	158666	1321	5	467	0.35352	0.650964	0.111349	-0.607	0.902	0	0	-17.2215	24.2317	-2.12579	7.62462
PF3D7_0617000	mitochondrial import receptor subunit TOM40, putative	unknown	unknown	apicoplast	0.4317	unknown	unknown	apicoplast	0.303929	Unknown	0	0	Common ancestor	2270.t00058;MAL6P1.256;PFF0825c	1	0.00176835	2	0	1	1	0.0524	0.0269667	43624.2	377	1	30	0.0795756	1	0	-2.966	0.128	0	0	-47.1508	-52.7473	18.9003	-51.793
PF3D7_0617100	AP-2 complex subunit alpha, putative	unknown	unknown	nucleus 1	0.2741	unknown	unknown	nucleus 2	0.237771	Unknown	0	11	Common ancestor	2270.t00059;MAL6P1.255;PFF0830w	0.5	0.000539374	2	1	1	0	0.0467	0.00735556	145364	1236	3	226	0.182848	0	0.247788	-2.939	0.819	5	0	-0.810428	-51.0109	16.5312	-12.0021
PF3D7_0617200	BFR1 domain-containing protein, putative	unknown	unknown	nucleus 1	0.167074	unknown	unknown	nucleus 2	0.23695	Unknown	0	0	Common ancestor	2270.t00061;MAL6P1.254;PFF0835w	0	0.00149477	2	2	0	0	0.0144	0.00612222	52980.5	446	1	42	0.0941704	0	0.5	-2.707	0.881	0	0	47.211	-40.8067	48.7464	7.01313
PF3D7_0617300	RNA-binding protein, putative	unknown	unknown	ribosomes	0.226027	unknown	unknown	nucleus 2	0.277732	Unknown	0	0	Common ancestor	2270.t00062;MAL6P1.253;PFF0840w	0	0.00239808	1	1	0	0	0.04825	0.0185889	16323.9	139	0	0	0	0	0	0	0.923	0	0	-21.9375	-18.5207	-6.54108	-9.20068
PF3D7_0617800	histone H2A	nucleus - histones	nucleus - histones	nucleus - histones	1	nucleus - histones	nucleus - histones	nucleus - histones	1	Nucleus	0	0	Common ancestor	2270.t00068;MAL6P1.249;PFF0860c	0	0	0	0	0	0	0.001	0.00594444	14122.4	132	0	0	0	0	0	-2.378	0.363	0	0	31.0226	2.81863	32.4665	14.5974		GO:0003677,GO:0046982
PF3D7_0617900	histone H3 variant	nucleus - histones	nucleus - histones	nucleus - histones	1	nucleus - histones	nucleus - histones	nucleus - histones	1	Nucleus	0	0	Common ancestor	2270.t00069;MAL6P1.248;PFF0865w	0	0	0	0	0	0	0.001	0.00156667	15441.1	136	1	40	0.294118	0.85	0	-2.618	0.411	0	0	29.7756	-0.413557	33.3148	12.7587		GO:0003677,GO:0003723,GO:0046982
PF3D7_0618000	conserved Plasmodium membrane protein, unknown function	unknown	ER 1	ER 1	0.514322	unknown	unknown	plasma membrane 1	0.164902	ER	0	0	Hemosporidia	2270.t00470;MAL6P1.247;PFF0870w	1	0.00209644	5	0	5	0	0.13015	0.0582111	92754.8	795	4	423	0.532075	0.468085	0	0.308	1	4	0	14.8428	-47.6285	17.0913	-26.6567
PF3D7_0618200	conserved protein, unknown function	unknown	unknown	eIF3	0.262309	unknown	unknown	eIF3	0.320166	Unknown	0	0	Common ancestor	2270.t00463;MAL6P1.245;PFF0880c	0	0	0	0	0	0	0.0686	0.0252375	23333.2	199	0	0	0	0	0	-2.839	0.368	0	0	-25.1262	-12.5313	-24.2799	-21.0337
PF3D7_0618300	60S ribosomal protein L27a, putative	unknown	ribosomes	ribosomes	0.741756	unknown	ribosomes	ribosomes	0.687348	Ribosomes	9	12	Common ancestor	2270.t00071;MAL6P1.244;PFF0885w	0	0.00225225	1	1	0	0	0.0211	0.0179444	16722.7	148	1	38	0.256757	0.973684	0	-3.121	0.134	0	0	-21.3836	0.999551	-14.7219	-23.412	GO:0005840,GO:0015934,GO:0022625	GO:0003735	GO:0006412
PF3D7_0618500	malate dehydrogenase	unknown	unknown	nucleo-cytoplasm	0.531772	unknown	unknown	19s proteasome	0.262126	Unknown	0	0	Common ancestor	2270.t00073;MAL6P1.242;PFF0895w	0	0.00106496	1	1	0	0	0.1123	0.0316444	34040.6	313	0	0	0	0	0	-2.827	0.12	0	0	12.6087	57.7375	-32.684	40.1787
PF3D7_0618600	rhomboid protease ROM10	unknown	unknown	plasma membrane 1	0.328818	NA	NA	NA	NA	Unknown	0	NA	Plasmodium	2270.t00461;MAL6P1.241;PFF0900c	0.5	0.00486618	4	2	2	0	0.073	0.0278875	31339.8	274	0	0	0	0	0	-3.036	0.965	7	0	-5.69801	-88.8659	NA	NA
PF3D7_0618700	trafficking protein particle complex subunit 6A, putative	transport vesicles	transport vesicles	transport vesicles	1	NA	NA	NA	NA	Transport vesicles	0	NA	Common ancestor	2270.t00074;MAL6P1.240;PFF0905w	0	0	0	0	0	0	0.1122	0.0394444	33698.1	284	1	35	0.123239	0.542857	0	-3.589	0.376	1	0	42.1755	47.3873	NA	NA			GO:0006888
PF3D7_0618900	phosphatidylinositol N-acetylglucosaminyltransferase subunit GPI1	unknown	ER 1	ER 1	0.593217	unknown	ER 1	ER 1	0.513226	ER	11	0	Common ancestor	2270.t00076;MAL6P1.238;PF3D7_0618900.1;PF3D7_0618900.2;PFF0915w	0.666667	0.00137174	3	1	2	0	0.26695	0.0737111	87077.1	729	2	180	0.246914	0.255556	0			6	0	11.1029	-47.0737	22.9716	-14.4226
PF3D7_0619000	FPL domain-containing protein, putative	unknown	unknown	transport vesicles	0.258356	unknown	unknown	transport vesicles	0.331332	Unknown	0	0	Coccidiomorpha	2270.t00077;MAL6P1.237;PF3D7_0619000.1;PF3D7_0619000.2;PFF0920c	0.796296	0.00983667	53	11	43	0	0.31445	0.0281667	213731	1796	5	806	0.448525	0.182382	0.073201			2	0	-2.45654	56.409	-8.1691	9.72692
PF3D7_0619200	conserved Plasmodium protein, unknown function	unknown	unknown	ER 1	0.41172	unknown	unknown	nucleus 2	0.137873	Unknown	0	0	Plasmodium	2270.t00079;MAL6P1.235;PFF0930w	0.571429	0.00219711	7	3	4	0	0.16685	0.0346556	126377	1062	3	196	0.184557	0	0.219388	-2.779	0.188	0	0	0.371792	-40.6881	8.01112	-16.4928
PF3D7_0619400	cell division cycle protein 48 homologue, putative	unknown	unknown	20s proteasome	0.404128	unknown	unknown	20s proteasome	0.30903	Unknown	0	0	Common ancestor	2270.t00082;MAL6P1.232;PFF0940c	0	0.000805153	2	2	0	0	0.0086	0.0055	92387	828	1	37	0.044686	0	1	-2.6	0.425	0	0	27.0491	45.0358	-28.4702	39.4677
PF3D7_0619500	acyl-CoA synthetase	cytosol	cytosol	cytosol	1	cytosol	cytosol	cytosol	1	Cytosol	3	3	Hemosporidia	2270.t00084;MAL6P1.231;PFF0945c	0.416667	0.00287356	12	7	5	0	0.095	0.0221778	163907	1392	1	35	0.0251437	0	1	-0.623	1	1	0	10.6315	85.3756	-52.5368	43.4816		GO:0000287,GO:0003824
PF3D7_0619700	F-box protein FBXO1, putative	unknown	unknown	ER 1	0.217392	NA	NA	NA	NA	Unknown	0	NA	Common ancestor	2270.t00087;MAL6P1.228;MAL6P1.229;PFF0955c;PFF0960c	0.333333	0.00157978	3	2	1	0	0.08845	0.0187889	76558.8	633	3	238	0.375987	0.369748	0	-3.008	0.144	0	0	-7.20966	-22.2955	NA	NA
PF3D7_0619900	splicing factor 3A subunit 2, putative	nucleus	nucleus 1	nucleus 1	1	nucleus	nucleus 1	nucleus 1	1	Nucleus	0	0	Common ancestor	2270.t00090;MAL6P1.226;PFF0970w	1	0.00143062	1	0	1	0	0.0074	0.0168	27674.9	233	0	0	0	0	0	0.872	1	0	0	-5.497	11.7482	23.8976	34.5558	GO:0005681,GO:0005686,GO:0071004,GO:0071013	GO:0003676	GO:0008380
PF3D7_0620000	PIMMS43 protein	unknown	unknown	plasma membrane 1	0.24351	NA	NA	NA	NA	Unknown	0	NA	Plasmodium	2270.t00091;MAL6P1.225;PFF0975c	0.866667	0.00924092	14	2	13	0	0.51105	NA	59604.1	505	2	138	0.273267	0.746377	0	-2.254	0.8	1	1	44.4422	-5.94742	NA	NA
PF3D7_0620100	ATP synthase-associated protein, putative	unknown	unknown	mitochondrion	0.363221	unknown	unknown	mitochondrion	0.439812	Unknown	0	0	Coccidiomorpha	2270.t00092;MAL6P1.224;PFF0980w	0	0	0	0	0	0	0.05795	0.047	15509.1	130	0	0	0	0	0	-3.773	0.435	0	0	-25.5777	-58.7403	52.8229	-49.3237
PF3D7_0620400	merozoite surface protein 10	plasma membrane	plasma membrane 2	plasma membrane 2	1	unknown	plasma membrane 2	plasma membrane 2	0.331272	Plasma membrane	0	0	Hemosporidia	2270.t00095;MAL6P1.221;PFF0995c	1	0.00952381	15	0	15	0	0.3617	0.0923111	61380.7	525	3	249	0.474286	0.216867	0	-2.675	0.347	1	1	-55.0927	-23.2968	50.2065	-1.96473		GO:0046812
PF3D7_0620500	cleavage stimulation factor subunit 1, putative	unknown	unknown	eIF3	0.297182	unknown	unknown	eIF3	0.30387	Unknown	0	0	Common ancestor	2270.t00096;MAL6P1.220;PFF1000w	0.666667	0.00153846	3	1	2	0	0.1012	0.0347556	76491.9	650	2	182	0.28	0.467033	0	-2.737	0.171	0	0	7.69379	35.8472	2.43835	33.8415
PF3D7_0620700	DnaJ protein, putative	unknown	unknown	ER 1	0.331679	unknown	unknown	mitochondrion	0.359767	Unknown	0	0	Common ancestor	2270.t00098;MAL6P1.218;PFF1010c	0.75	0.00460405	5	1	3	0	0.2051	0.038	42792.3	362	0	0	0	0	0	-3.42	0.18	1	0	-10.2981	-41.5913	23.5205	-33.943
PF3D7_0621100	tetratricopeptide repeat protein, putative	unknown	nucleo-cytoplasm	nucleo-cytoplasm	0.58963	unknown	nucleo-cytoplasm	nucleo-cytoplasm	0.637916	Nucleo-cytoplasm	0	0	Common ancestor	2270.t00101;MAL6P1.216;PFF1020c	0.916667	0.00295421	12	1	11	0	0.0933	0.0165556	159359	1354	4	226	0.166913	0	0.79646	-2.756	0.171	2	0	15.7116	71.0299	-38.5846	31.0361
PF3D7_0621200	pyridoxine biosynthesis protein PDX1	unknown	unknown	nucleo-cytoplasm	0.490668	unknown	unknown	cytosol	0.435567	Unknown	0	0	Coccidiomorpha	2270.t00102;MAL6P1.215;PFF1025c	0	0	0	0	0	0	0.00785	0.00693333	33013.4	301	0	0	0	0	0	-2.67	0.919	0	0	15.7659	70.0508	-38.2064	42.5039
PF3D7_0621300	mRNA-binding protein PUF3	unknown	nucleus 1	nucleus 1	0.637181	NA	NA	NA	NA	Nucleus	0	NA	Common ancestor	2270.t00103;MAL6P1.214;PFF1030w	0.857143	0.00294241	7	1	6	0	0.1495	0.0287111	94284.2	793	2	203	0.25599	0.566502	0.399015	-3.04	0.127	0	0	-28.5595	21.0149	NA	NA	GO:0005730	GO:0003723,GO:0003729
PF3D7_0621500	ribonuclease P/MRP protein subunit RPP1, putative	unknown	nucleus 1	nucleus 1	0.806812	unknown	nucleus 1	nucleus 1	0.463659	Nucleus	0	0	Hematozoa	2270.t00105;MAL6P1.212;PFF1040w	0	0	0	0	0	0	0.10905	0.0256444	40288.1	343	0	0	0	0	0	-3.206	0.16	0	0	-42.1364	-7.74985	4.86729	11.8621		GO:0003723
PF3D7_0621800	nascent polypeptide-associated complex subunit alpha, putative	unknown	nucleo-cytoplasm	nucleo-cytoplasm	0.814963	unknown	unknown	nucleo-cytoplasm	0.345587	Nucleo-cytoplasm	0	0	Common ancestor	2270.t00108;MAL6P1.210;PFF1050w	0	0	0	0	0	0	0.0279	0.0101875	20623.3	184	1	41	0.222826	1	0	-2.92	0.159	0	0	5.65808	61.91	-39.9566	47.6987	GO:0005737	GO:0051082
PF3D7_0621900	signal recognition particle subunit SRP68, putative	unknown	nucleus 1	nucleus 1	0.724911	unknown	nucleus 2	nucleus 2	0.401094	Nucleus	0	0	Hemosporidia	2270.t00109;MAL6P1.209;PFF1055c	0.625	0.00343643	8	3	5	0	0.15115	0.0471556	92452.3	776	2	90	0.115979	0.655556	0	-2.905	0.141	0	0	-25.8861	14.969	2.9356	-3.86075		GO:0003723
PF3D7_0622200	tRNA-2-methylthio-N(6)-dimethylallyladenosine synthase	unknown	unknown	ER 1	0.321788	unknown	unknown	mitotic apparatus	0.172825	Unknown	0	0	Common ancestor	2270.t00111;MAL6P1.206;PFF1070c	1	0.000387597	1	0	1	0	0.1144	0.00834444	99458.6	860	5	270	0.313953	0.47037	0	0.878	1	1	0	18.1207	-38.4201	4.28331	-17.5149
PF3D7_0622500	RNA methyltransferase, putative	unknown	unknown	nucleus 1	0.287202	unknown	unknown	transport vesicles	0.188935	Unknown	0	0	Common ancestor	2270.t00114;MAL6P1.203;PFF1085c	1	0.0015361	2	0	1	0	0.1767	0.03674	50753.9	434	0	0	0	0	0	-3.023	0.979	1	0	41.4062	11.673	15.3075	2.71283
PF3D7_0622600	cytochrome b-c1 complex subunit 9, putative	unknown	mitochondrion	mitochondrion	0.822019	unknown	mitochondrion	mitochondrion	0.725407	Mitochondrion	0	0	Coccidiomorpha	PFF1085a	0	0	0	0	0	0	0.04375	0.0238222	11696.5	96	0	0	0	0	0	-3.102	0.127	1	0	-21.103	-79.8793	42.0474	-55.6547	GO:0005739,GO:0005743
PF3D7_0622800	leucine--tRNA ligase, putative	cytosol	cytosol	cytosol	1	cytosol	cytosol	cytosol	1	Cytosol	3	3	Common ancestor	2270.t00116;MAL6P1.201;PFF1095w	0.384615	0.00276434	12	8	5	0	0.04635	0.00692222	170240	1447	5	276	0.190739	0.336957	0.373188	-2.361	0.561	0	0	-7.70314	83.9941	-60.0648	38.9408	GO:0005737	GO:0000166,GO:0004812	GO:0006418
PF3D7_0622900	AP2 domain transcription factor AP2Tel	unknown	unknown	nucleus 1	0.329389	NA	NA	NA	NA	Unknown	0	NA	Coccidiomorpha	2270.t00117;MAL6P1.200;PFF1100c	1	0.000502765	3	0	3	0	0.3385	0.0666333	237367	1989	12	923	0.464052	0.195016	0.23402	-0.111	1	0	0	-12.6306	35.6641	NA	NA
PF3D7_0623000	chorismate synthase	unknown	unknown	cytosol	0.475882	unknown	unknown	cytosol	0.521638	Unknown	0	0	Coccidiomorpha	2270.t00118;MAL6P1.199;PFF1105c	0.333333	0.00189753	3	2	1	0	0.10385	0.0320429	59665.6	527	1	33	0.0626186	0	0.606061	-2.7	0.459	0	0	7.53853	95.8944	-57.2765	49.9613
PF3D7_0623100	nuclear polyadenylated RNA-binding protein NAB2, putative	unknown	nucleus 1	nucleus 1	0.609197	unknown	nucleus 1	nucleus 1	0.551559	Nucleus	0	0	Hematozoa + Neph.	2270.t00119;MAL6P1.198;PFF1110c	0.833333	0.00254453	6	1	5	0	0.3074	0.170333	91145	786	4	471	0.599237	0.248408	0.07431	-2.519	0.488	0	0	0.686037	37.4086	19.2374	35.9324		GO:0003723
PF3D7_0623500	superoxide dismutase [Fe]	apicoplast	apicoplast	apicoplast	1	apicoplast	apicoplast	apicoplast	1	Apicoplast	0	0	Common ancestor	2270.t00122;MAL6P1.194;PFF1130c	1	0.00250627	2	0	1	0	0.0582	0.0431625	31292.7	266	0	0	0	0	0	-3.224	0.174	0	1	-47.4554	-49.2454	18.3181	-54.3263	GO:0020011
PF3D7_0623600	splicing factor-like protein 1, putative	unknown	unknown	nucleus 1	0.497199	unknown	nucleus 1	nucleus 1	0.467145	Unknown	0	0	Common ancestor	2270.t00123;MAL6P1.193;PFF1135w	0.5	0.00108401	2	1	1	0	0.0488	0.0257778	70426.4	615	3	174	0.282927	0	0.505747	-2.573	0.985	0	0	-10.3753	27.0195	5.93971	30.4008
PF3D7_0623900	ribonuclease H2 subunit A, putative	unknown	unknown	nucleo-cytoplasm	0.232516	unknown	unknown	nucleo-cytoplasm	0.204509	Unknown	0	0	Common ancestor	2270.t00125;MAL6P1.190;PFF1150w	1	0.00115741	1	0	1	0	0.0376	0.0173222	33095	288	0	0	0	0	0	-2.412	0.315	0	0	-3.08768	51.282	-6.43051	32.2339
PF3D7_0624000	hexokinase	cytosol	cytosol	cytosol	1	cytosol	cytosol	cytosol	1	Cytosol	3	3	Common ancestor	2270.t00126;MAL6P1.189;PFF1155w	0	0.000676133	1	1	0	0	0.01315	0.00874444	55261.2	493	0	0	0	0	0	-2.565	0.462	0	0	6.35777	90.9859	-56.4756	47.2887	GO:0005829		GO:0005975,GO:0006096,GO:0009410
PF3D7_0624200	SURP domain-containing protein, putative	unknown	nucleus 1	nucleus 1	0.812221	unknown	nucleus 1	nucleus 1	0.695372	Nucleus	0	0	Plasmodium	2270.t00128;MAL6P1.187;PFF1165c	0	0	0	0	0	0	0.26725	0.0632111	40904.2	341	0	0	0	0	0	-0.314	0.72	0	0	-10.6091	38.3296	0.47306	23.8016		GO:0003723	GO:0006396
PF3D7_0624400	conserved protein, unknown function	unknown	apicoplast	apicoplast	0.865265	unknown	apicoplast	apicoplast	0.636477	Apicoplast	7	0	Coccidiomorpha	2270.t00130;MAL6P1.185;PFF1175c	0.8	0.00274574	5	1	4	0	0.17585	0.0513222	73114.4	607	0	0	0	0	0	-3.396	0.318	0	1	-55.7285	-49.935	17.06	-60.434	GO:0020011
PF3D7_0624600	ISWI chromatin-remodeling complex ATPase	nucleus	nucleus 1	nucleus 1	1	nucleus	nucleus 1	nucleus 1	1	Nucleus	0	0	Common ancestor	2270.t00132;MAL6P1.183;PFF1185w	0.736842	0.00232929	19	5	14	0	0.0389	0.00991111	315620	2719	12	586	0.21552	0.0750853	0.300341	-2.746	0.992	0	0	0.685361	19.3819	17.888	26.0523		GO:0003723,GO:0004386	GO:0006338
PF3D7_0625000	sphingomyelin synthase 1, putative	unknown	unknown	micronemes 1	0.276956	unknown	unknown	plasma membrane 1	0.235568	Unknown	0	0	Coccidiomorpha	2270.t00137;MAL6P1.178;PF3D7_0625000.1;PF3D7_0625000.2;PFF1210w	1	0.000759301	1	0	1	0	0.10265	0.0496	51828.2	439	1	75	0.16269	1	0			6	0	-30.0944	-48.1715	-0.70599	-46.5326
PF3D7_0625300	mitochondrial DNA polymerase	unknown	unknown	mitochondrion	0.530003	NA	NA	NA	NA	Unknown	0	NA	Coccidiomorpha	2270.t00140;MAL6P1.175;PFF1225c	0.758621	0.00669437	29	7	22	0	0.2117	0.0306333	171130	1444	6	493	0.341413	0.320487	0.0831643	-2.934	0.144	0	0	-28.5776	-63.5899	NA	NA
PF3D7_0625400	conserved Plasmodium protein, unknown function	unknown	unknown	mitochondrion	0.374698	unknown	unknown	mitochondrion	0.402938	Unknown	0	0	Plasmodium	2270.t00141;MAL6P1.174;PFF1230c	0.25	0.00323625	4	3	1	0	0.09665	0.0392111	48544	412	1	95	0.230583	0	0.0210526	-3.076	0.12	0	1	-37.7733	-53.7385	38.6688	-20.4659
PF3D7_0625600	poly(A) polymerase PAP, putative	unknown	unknown	transport vesicles	0.306114	unknown	transport vesicles	transport vesicles	0.444782	Unknown	0	0	Common ancestor	2270.t00143;MAL6P1.172;PFF1240w	0	0.00105652	2	2	0	0	0.03805	0.00894444	75163.8	631	0	0	0	0	0	-2.835	0.126	1	0	16.066	27.8685	-17.0431	34.4193
PF3D7_0625700	conserved protein, unknown function	unknown	mitochondrion	mitochondrion	0.722251	unknown	mitochondrion	mitochondrion	0.68703	Mitochondrion	0	0	Coccidiomorpha	2270.t00144;MAL6P1.171;PFF1245c	0	0	0	0	0	0	0.0434	0.0084875	12007	98	0	0	0	0	0	-3.282	0.318	0	0	-10.4741	-71.4072	53.1907	-51.0262	GO:0005739
PF3D7_0626000	conserved Plasmodium protein, unknown function	unknown	unknown	nucleus 1	0.336716	unknown	transport vesicles	transport vesicles	0.377578	Unknown	0	0	Hemosporidia	2270.t00147;MAL6P1.168;PFF1260c	0.8	0.00190367	10	2	8	0	0.20615	0.0399778	209433	1751	4	339	0.193604	0.109145	0.365782	-2.988	0.613	3	0	27.7175	34.3833	-3.25343	13.9542
PF3D7_0626100	oxidoreductase, short-chain dehydrogenase family, putative	unknown	ER 1	ER 1	0.581605	unknown	ER 1	ER 1	0.50375	ER	11	11	Common ancestor	2270.t00148;MAL6P1.167;PFF1265w	0	0.00174064	2	2	0	0	0.042	0.0286111	44758.4	383	0	0	0	0	0	-2.764	0.31	2	0	6.19917	-45.7948	18.991	-18.374
PF3D7_0626200	conserved Plasmodium protein, unknown function	unknown	transport vesicles	transport vesicles	0.529241	unknown	unknown	transport vesicles	0.183791	Transport vesicles	0	0	Plasmodium	2270.t00149;MAL6P1.166;PFF1270c	0.5	0.0015949	2	1	1	0	0.18255	0.0371111	50370.8	418	1	42	0.100478	0	0	-3.161	0.14	0	0	44.3813	46.3885	-51.5196	-8.4833
PF3D7_0626400	CRAL/TRIO domain-containing protein, putative	unknown	unknown	nucleus 1	0.403938	unknown	unknown	nucleus 2	0.34498	Unknown	0	0	Common ancestor	2270.t00151;MAL6P1.164;PFF1280w	0.727273	0.00316365	11	3	8	0	0.2548	0.0488222	136290	1159	7	551	0.47541	0	0.46461	-2.591	0.286	0	0	1.0496	0.341064	12.1847	-17.4117
PF3D7_0626700	ATPase	cytosol	cytosol	cytosol	1	cytosol	cytosol	cytosol	1	Cytosol	3	3	Coccidiomorpha	2270.t00154;MAL6P1.161;PFF1295w	0.5	0.00179211	2	1	1	0	0.02835	0.0194111	43649.6	372	0	0	0	0	0	-2.643	0.163	0	0	-1.76606	90.3652	-60.7731	42.5836	GO:0005737
PF3D7_0626800	pyruvate kinase	cytosol	cytosol	cytosol	1	cytosol	cytosol	cytosol	1	Cytosol	0	3	Common ancestor	2270.t00155;MAL6P1.160;PFF1300w	0.5	0.00130463	2	1	1	0	0.03335	0.0219125	55660.9	511	0	0	0	0	0	-2.921	0.147	0	0	7.47356	91.1255	-55.0309	51.6036	GO:0005737	GO:0000287,GO:0003824	GO:0006096
PF3D7_0627100	ankyrin-repeat protein, putative	unknown	transport vesicles	transport vesicles	0.498084	unknown	transport vesicles	transport vesicles	0.584565	Transport vesicles	0	0	Coccidiomorpha	2270.t00158;MAL6P1.157;PFF1315w	0.75	0.00155763	8	2	6	0	0.11315	0.0234667	198278	1712	7	664	0.38785	0.21988	0.0271084	-3.205	0.143	0	0	28.1675	51.6151	-20.1592	28.5796
PF3D7_0627300	E3 ubiquitin-protein ligase RNF5, putative	unknown	unknown	nucleus 1	0.467476	NA	NA	NA	NA	Unknown	0	NA	Common ancestor	2270.t00160;MAL6P1.155;PFF1325c	1	0.00222717	3	0	3	0	0.2199	0.0622444	52812.2	449	2	197	0.438753	0.167513	0	-2.698	0.965	1	0	-7.49701	13.1652	NA	NA
PF3D7_0627400	mitochondrial import inner membrane translocase subunit TIM22, putative	mitochondrion	mitochondrion	mitochondrion	1	mitochondrion	mitochondrion	mitochondrion	1	Mitochondrion	0	0	Coccidiomorpha	2270.t00161;MAL6P1.154;PFF1330c	0.5	0.00345423	2	1	1	0	0.2144	0.0325778	21447.4	193	0	0	0	0	0	-3.331	0.256	2	0	-27.4885	-79.1977	45.5957	-39.9634	GO:0005739		GO:0006626
PF3D7_0627500	protein DJ-1	unknown	cytosol	cytosol	0.939563	unknown	cytosol	cytosol	0.930438	Cytosol	3	3	Common ancestor	2270.t00162;MAL6P1.153;PFF1335c	1	0.00176367	1	0	1	0	0.09205	0.0429556	20292.4	189	0	0	0	0	0	-2.711	0.297	0	0	4.57399	91.2819	-57.6449	46.1418	GO:0005829
PF3D7_0627700	transportin	nucleo-cytoplasm	nucleo-cytoplasm	nucleo-cytoplasm	1	nucleo-cytoplasm	nucleo-cytoplasm	nucleo-cytoplasm	1	Nucleo-cytoplasm	3	6	Common ancestor	2270.t00164;MAL6P1.151;PFF1345w	0.571429	0.00203429	7	3	4	0	0.0475	0.0135	132838	1147	1	124	0.108108	0	0	-3.073	0.12	0	0	8.59827	81.4773	-51.422	17.1313	GO:0005643,GO:0005737		GO:0006606
PF3D7_0627800	acetyl-CoA synthetase	unknown	unknown	transport vesicles	0.217048	unknown	unknown	nucleo-cytoplasm	0.224765	Unknown	0	0	Common ancestor	2270.t00165;MAL6P1.150;PFF1350c	0.724138	0.00936142	28	8	21	0	0.10285	0.0272556	113881	997	1	199	0.199599	0	0	-2.84	0.168	0	0	20.5083	63.102	-27.5783	49.5878
PF3D7_0628100	HECT domain-containing protein 1, putative	unknown	unknown	nucleus 1	0.344681	unknown	unknown	nucleus 2	0.252315	Unknown	0	11	Common ancestor	2270.t00168;MAL6P1.147;PFF1365c	0.698113	0.00171738	53	16	37	0	0.18765	0.0488889	1.20602e+06	10287	17	996	0.0968212	0.202811	0.197791	-2.669	1	1	0	6.25777	-50.1692	14.4414	-14.5256
PF3D7_0628200	eukaryotic translation initiation factor 2-alpha kinase	unknown	ER 1	ER 1	0.53025	unknown	ER 1	ER 1	0.460977	ER	11	11	Common ancestor	2270.t00170;MAL6P1.146;PFF1370w	0.833333	0.00260417	24	4	20	0	0.16225	0.0289667	364331	3072	5	263	0.085612	0	0.730038	-2.881	0.14	1	0	2.81094	-39.4665	27.5345	-17.9117
PF3D7_0628300	choline/ethanolaminephosphotransferase, putative	unknown	unknown	plasma membrane 1	0.346	unknown	unknown	ER 1	0.325399	Unknown	0	0	Common ancestor	2270.t00171;MAL6P1.145;PFF1375c	0	0	0	0	0	0	0.32925	0.12225	45081.9	391	0	0	0	0	0			8	0	3.86812	-51.5137	11.9267	-21.7935
PF3D7_0628600	DNA methyltransferase 1-associated protein 1	unknown	unknown	nucleus 1	0.382345	unknown	nucleus 1	nucleus 1	0.478381	Unknown	0	0	Common ancestor	2270.t00174;MAL6P1.142;PFF1385c	1	0.000865801	1	0	1	0	0.04915	0.0193111	46557.1	385	0	0	0	0	0	-1.057	0.998	0	0	-2.26843	14.659	31.9364	30.4206
PF3D7_0629000	glucosamine 6-phosphate N-acetyltransferase	unknown	unknown	ER 2	0.137143	unknown	unknown	nucleo-cytoplasm	0.172697	Unknown	0	0	Common ancestor	2270.t00178;MAL6P1.138;PFF1405c	0	0	0	0	0	0	0.17155	0.0420889	35411.2	291	0	0	0	0	0	-3.365	0.229	1	0	-26.4131	70.7603	-74.2065	37.3653
PF3D7_0629100	nicotinate phosphoribosyltransferase, putative	cytosol	cytosol	cytosol	1	cytosol	cytosol	cytosol	1	Cytosol	0	3	Coccidiomorpha	2270.t00179;MAL6P1.137;PFF1410c	0.5	0.00150376	3	1	1	0	0.0881	0.0391	77126.3	665	2	76	0.114286	1	0	-3.036	0.829	0	0	11.0962	87.4306	-51.217	44.0245	GO:0005737,GO:0005829
PF3D7_0629200	DnaJ protein, putative	unknown	unknown	ER 1	0.334534	unknown	ER 1	ER 1	0.45064	Unknown	0	0	Common ancestor	2270.t00180;MAL6P1.136;PFF1415c	0	0.000877193	1	1	0	0	0.05765	0.0175556	44669.3	380	0	0	0	0	0	0.48	1	0	1	-16.1655	-36.7234	31.892	-31.347
PF3D7_0629300	phospholipase, putative	unknown	ER 2	ER 2	0.364566	unknown	unknown	Maurer's cleft	0.14049	ER	0	0	Coccidiomorpha	2270.t00181;MAL6P1.135;PFF1420w	0.536585	0.0189262	49	19	22	8	0.1358	0.0306667	99230.8	863	1	327	0.378911	0.565749	0	-2.636	0.425	0	1	-24.5804	53.7443	-39.3573	14.6776	GO:0009986
PF3D7_0629400	polyadenylate-binding protein 3, putative	unknown	transport vesicles	transport vesicles	0.637163	unknown	transport vesicles	transport vesicles	0.503096	Transport vesicles	0	0	Common ancestor	2270.t00182;MAL6P1.134;PFF1425w	0.5	0.000854701	2	1	1	0	0.12735	0.0341222	90783	780	2	395	0.50641	0	0.379747	-1.676	1	0	0	46.8611	42.1232	-21.9102	23.0655
PF3D7_0629500	amino acid transporter AAT1	unknown	unknown	ER 1	0.25778	unknown	unknown	nucleus 2	0.330938	Unknown	0	0	Hematozoa + Neph.	2270.t00183;MAL6P1.133;PFF1430c	0.833333	0.00330033	6	1	5	0	0.0851	0.0248111	68858.4	606	1	157	0.259076	0.961783	0	-2.882	0.143	9	0	9.40594	-39.7984	18.3992	-7.15499
PF3D7_0629600	ribosomal RNA-processing protein 7, putative	unknown	nucleus 1	nucleus 1	0.539172	unknown	unknown	ribosomes	0.288362	Nucleus	0	0	Plasmodium	2270.t00449;MAL6P1.132;PFF1435w	0	0	0	0	0	0	0.1124	0.0268	30887	259	0	0	0	0	0	-3.185	0.123	0	0	-19.5789	56.5094	-31.8713	-18.9454		GO:0003676	GO:0006364
PF3D7_0629700	SET domain protein, putative	unknown	unknown	nucleus 1	0.345088	unknown	unknown	nucleus 1	0.396791	Unknown	0	0	Common ancestor	2270.t00184;MAL6P1.131;PFF1440w	0.681818	0.00217187	44	14	30	0	0.21605	0.0408444	796045	6753	12	892	0.132089	0.580717	0.234305	-2.801	0.983	2	0	18.0872	-11.2987	34.1325	22.8105
PF3D7_0629800	cullin-2	unknown	nucleus 1	nucleus 1	0.609348	unknown	unknown	nucleus 1	0.268628	Nucleus	0	0	Common ancestor	2270.t00185;MAL6P1.130;PFF1445c	0.666667	0.00354296	12	4	8	0	0.1851	0.0392222	136343	1129	3	210	0.186005	0.214286	0.490476	-3.086	0.124	2	0	12.6606	4.29648	1.34107	18.9483
PF3D7_0629900	CRAL/TRIO domain-containing protein, putative	unknown	unknown	micronemes 1	0.180169	unknown	unknown	transport vesicles	0.202406	Unknown	0	0	Hematozoa + Neph.	2270.t00186;MAL6P1.129;PFF1450w	1	0.00203252	2	0	1	0	0.0998	0.02717	38072.9	328	0	0	0	0	0	-2.867	0.645	0	0	11.8268	48.982	-27.9801	-6.71105
PF3D7_0630300	DNA polymerase epsilon catalytic subunit A, putative	unknown	nucleus 2	nucleus 2	0.452993	NA	NA	NA	NA	Nucleus	0	NA	Common ancestor	2270.t00191;MAL6P1.125;PFF1470c	0.25	0.00447196	39	30	10	0	0.0444	0.0140625	344607	2907	2	87	0.0299278	0	0.574713	-3.04	0.122	0	0	22.0091	-12.494	NA	NA		GO:0003677	GO:0006260
PF3D7_0630400	conserved Plasmodium protein, unknown function	unknown	unknown	micronemes 1	0.221277	unknown	micronemes 1	micronemes 1	0.290523	Unknown	0	0	Plasmodium	2270.t00193;MAL6P1.124;PFF1475c	0.5	0.00685518	8	4	4	0	0.20375	0.0512444	45800.4	389	1	64	0.164524	0	0.3125	-1.286	0.562	1	1	26.6516	-68.2805	-11.9412	-41.5142
PF3D7_0630500	ribosome biogenesis protein YTM1, putative	unknown	unknown	transport vesicles	0.217147	unknown	unknown	nucleo-cytoplasm	0.245051	Unknown	0	0	Common ancestor	2270.t00194;MAL6P1.123;PFF1480w	0	0.000669344	1	1	0	0	0.1552	0.0483333	58622.9	498	1	70	0.140562	1	0	-2.795	0.157	0	0	19.9618	39.2397	-33.7002	30.3842
PF3D7_0630600	deubiquitinating enzyme MINDY, putative	unknown	transport vesicles	transport vesicles	0.533288	unknown	transport vesicles	transport vesicles	0.625452	Transport vesicles	0	0	Common ancestor	2270.t00195;MAL6P1.122;PFF1485w	0.0909091	0.00392157	11	10	1	0	0.10275	0.0108444	110121	935	2	241	0.257754	0	0.116183	-2.854	0.136	2	0	33.5318	41.4946	-14.7922	29.0294
PF3D7_0631000	tetratricopeptide repeat protein, putative	unknown	unknown	ER 2	0.198854	NA	NA	NA	NA	Unknown	0	NA	Coccidiomorpha	2270.t00199;MAL6P1.117;PFF1505w	0.272727	0.0116959	10	8	3	0	0.05205	0.0185	33498.1	285	0	0	0	0	0	-2.938	0.129	0	0	-7.35009	-22.6899	NA	NA
PF3D7_0702300	sporozoite threonine and asparagine-rich protein	unknown	unknown	nucleus 2	0.357581	unknown	unknown	Maurer's cleft	0.365401	Unknown	0	0	Laverania	PF07_0006	1	0.00505051	9	0	9	0	0.6344	NA	66003.5	594	4	243	0.409091	0.209877	0.135802	-0.119	1	2	1	36.9534	-8.32049	51.7846	35.1629
PF3D7_0702400	small exported membrane protein 1	unknown	Maurer's cleft	Maurer's cleft	0.519627	unknown	Maurer's cleft	Maurer's cleft	0.573989	Maurer's cleft	0	1	Mammal inf. s.l.	PF07_0007	1	0.00542005	2	0	2	0	0.2516	0.15505	14195.1	123	1	54	0.439024	0.555556	0	-1.346	1	1	0	36.931	-19.4562	58.7807	33.2011	GO:0020036,GO:0030430,GO:0033644,GO:1903561	GO:0005515
PF3D7_0702500	Plasmodium exported protein, unknown function	Maurer's cleft	Maurer's cleft	Maurer's cleft	1	Maurer's cleft	Maurer's cleft	Maurer's cleft	1	Maurer's cleft	0	1	Laverania	PF07_0008	1	0.0118577	9	0	9	0	0.50825	NA	27673	253	1	148	0.58498	0	0.432432	2.017	1	1	0	56.8115	-25.3114	61.6964	32.1944	GO:0020036,GO:0030430,GO:1903561	GO:0005515
PF3D7_0702900	centrin, putative	unknown	unknown	ER 2	0.237218	unknown	unknown	mitochondrion	0.162211	Unknown	0	0	Common ancestor	MAL7P1.10	0	0	0	0	0	0	0.0837	0.04255	12639.3	107	0	0	0	0	0	-1.176	0.269	0	1	-21.0517	-9.23433	-19.7509	-29.8039
PF3D7_0703000	conserved Plasmodium protein, unknown function	unknown	unknown	nucleus 2	0.178527	unknown	unknown	nucleus 2	0.145558	Unknown	0	0	Hemosporidia	PF07_0010	0.761905	0.00379816	21	5	16	0	0.28885	0.0516667	220455	1843	7	460	0.249593	0.376087	0.113043	-3.114	0.119	1	0	9.34383	-11.9044	8.48933	-11.4664
PF3D7_0703200	conserved Plasmodium protein, unknown function	unknown	nucleus 1	nucleus 1	0.569264	unknown	unknown	nucleus 2	0.245712	Nucleus	0	0	Plasmodium	PF07_0012	0.842105	0.00800866	37	6	32	0	0.34145	0.0695222	182542	1540	6	614	0.398701	0.447883	0	-2.602	0.289	1	0	12.5455	5.54981	-15.73	2.09161
PF3D7_0703500	erythrocyte membrane-associated antigen	unknown	nucleus 1	nucleus 1	0.69329	unknown	nucleus 2	nucleus 2	0.421152	Nucleus	0	0	Common ancestor	MAL7P1.12;MAL7P1.166	0.318182	0.00318979	22	15	7	0	0.0721	0.0229889	264916	2299	4	1054	0.45846	0.45351	0.0436433	-2.946	0.122	1	0	13.543	0.99568	4.56953	6.64045		GO:0003723,GO:0003729,GO:0004386
PF3D7_0703600	conserved protein, unknown function	unknown	mitotic apparatus	mitotic apparatus	0.748167	NA	NA	NA	NA	Mitotic apparatus	0	NA	Coccidiomorpha	MAL7P1.13;MAL7P1.165	1	0.00381679	3	0	3	0	0.0149	0.00377143	31437.7	262	0	0	0	0	0	0	0.981	0	0	25.6945	-30.784	NA	NA
PF3D7_0703700	conserved protein, unknown function	unknown	unknown	cytosol	0.187267	unknown	unknown	cytosol	0.304056	Unknown	0	0	Plasmodium	MAL7P1.14	0.666667	0.00401606	3	1	2	0	0.18285	0.0714111	28515.5	249	1	62	0.248996	0.725806	0	-3.118	0.14	0	0	-40.276	5.64297	-47.3507	-14.0836
PF3D7_0703900	conserved Plasmodium membrane protein, unknown function	unknown	nucleus 1	nucleus 1	0.837979	unknown	unknown	nucleus 2	0.325656	Nucleus	0	0	Plasmodium	MAL7P1.15	0.708661	0.00956096	125	37	90	0	0.26695	0.0548333	529367	4358	5	262	0.0601193	0.293893	0.248092	-2.992	0.12	5	0	-23.4179	34.6229	-2.02309	5.97489
PF3D7_0704000	conserved Plasmodium membrane protein, unknown function	unknown	nucleus 1	nucleus 1	0.843383	unknown	nucleus 2	nucleus 2	0.545222	Nucleus	0	12	Plasmodium	MAL7P1.16	0.863636	0.00448796	44	6	38	0	0.2708	0.0585778	393465	3268	3	116	0.0354957	0	0.724138	-2.475	1	9	0	-18.2262	18.218	2.993	2.13401
PF3D7_0704100	basal complex transmembrane protein 2	unknown	ER 1	ER 1	0.474048	mitotic apparatus	mitotic apparatus	mitotic apparatus	1	ER	0	0	Plasmodium	MAL7P1.17	0.595745	0.00440199	47	19	28	1	0.313	0.0514125	425265	3559	5	252	0.0708064	0.123016	0	-2.004	1	8	0	21.0512	-42.3948	23.6863	-20.616
PF3D7_0704200	RNA cytosine C(5)-methyltransferase, putative	unknown	nucleo-cytoplasm	nucleo-cytoplasm	0.571781	unknown	nucleo-cytoplasm	nucleo-cytoplasm	0.501438	Nucleo-cytoplasm	0	0	Common ancestor	PF07_0015	0.625	0.00447052	16	6	10	0	0.1998	0.0360111	141229	1193	3	154	0.129086	0.279221	0	-0.795	1	0	0	19.5198	73.605	-47.8067	15.6295
PF3D7_0704300	basal complex protein BLEB	unknown	unknown	ER 2	0.246166	unknown	mitotic apparatus	mitotic apparatus	0.378567	Unknown	0	0	Plasmodium	PF07_0016	0.677419	0.00539957	30	10	21	0	0.29835	0.0867375	217494	1852	10	980	0.529158	0.190816	0.311224	-0.847	1	4	0	18.431	-43.7005	20.978	-27.5347
PF3D7_0704400	phosphoinositide-binding protein, putative	unknown	unknown	nucleus 1	0.253296	unknown	unknown	nucleus 2	0.251966	Unknown	0	0	Common ancestor	PF07_0017	0.5	0.00462046	14	7	7	0	0.12295	0.0352333	118838	1010	5	375	0.371287	0	0.328	-2.77	0.261	0	0	24.8081	-73.1167	3.33481	-10.364
PF3D7_0704600	HECT-type E3 ubiquitin ligase UT	unknown	nucleus 1	nucleus 1	0.840866	unknown	nucleus 2	nucleus 2	0.420426	Nucleus	10	0	Common ancestor	MAL7P1.19	0.633803	0.00607929	71	26	45	0	0.1695	0.0349	460420	3893	9	744	0.191112	0.294355	0.482527	-2.305	1	3	0	-22.2122	18.1972	-1.0189	4.52408
PF3D7_0704700	phosphopantetheine adenylyltransferase, putative	unknown	nucleus 1	nucleus 1	0.771618	unknown	unknown	rhoptries	0.221168	Nucleus	0	0	Hemosporidia	PF07_0018	0.75	0.00473697	19	5	15	0	0.221	0.0337375	163588	1337	3	147	0.109948	0.462585	0.537415	-2.699	0.997	4	0	-31.198	16.4369	-52.2453	9.61805
PF3D7_0704800	protein phosphatase PPM12, putative	unknown	unknown	ER 1	0.233556	unknown	unknown	mitochondrion	0.232398	Unknown	0	0	Coccidiomorpha	PF07_0019	1	0.00488306	19	0	19	0	0.2259	0.0470111	152656	1297	4	396	0.30532	0	0.371212	-0.628	1	0	0	-8.44952	-47.873	45.0146	-31.6138
PF3D7_0705000	mRNA cap guanine-N7 methyltransferase, putative	unknown	nucleus 1	nucleus 1	0.752508	unknown	nucleus 1	nucleus 1	0.544595	Nucleus	0	0	Common ancestor	PF07_0020	0.833333	0.0016488	6	1	5	0	0.1756	0.0228556	145172	1213	6	380	0.313273	0.365789	0	-2.834	0.126	2	0	-4.30506	28.2421	12.3601	35.0892		GO:0003723
PF3D7_0705100	conserved Plasmodium protein, unknown function	unknown	unknown	ER 1	0.190567	NA	NA	NA	NA	Unknown	0	NA	Hemosporidia	PF07_0021	0.789474	0.00674082	20	4	15	0	0.30905	0.0619667	118345	989	0	0	0	0	0	0.235	1	0	0	-4.01522	-88.0699	NA	NA
PF3D7_0705300	origin recognition complex subunit 2	nucleus	nucleus 2	nucleus 2	1	NA	NA	NA	NA	Nucleus	0	NA	Coccidiomorpha	MAL7P1.21	0.666667	0.00121212	3	1	2	0	0.09055	0.0228222	98009.7	825	4	331	0.401212	0.456193	0	-2.838	0.127	0	0	26.9957	-17.345	NA	NA	GO:0034399	GO:0003688	GO:0006260,GO:0006270
PF3D7_0705400	DNA replication licensing factor MCM7	unknown	unknown	20s proteasome	0.434337	unknown	unknown	20s proteasome	0.226676	Unknown	0	0	Common ancestor	PF07_0023	0	0	0	0	0	0	0.014	0.00834444	94237.4	821	0	0	0	0	0	-2.769	0.222	0	0	40.1854	60.3857	-26.0911	60.5244
PF3D7_0705500	inositol-phosphate phosphatase, putative	unknown	unknown	nucleus 1	0.454665	unknown	unknown	nucleus 2	0.303806	Unknown	0	0	Common ancestor	PF07_0024	0.916667	0.00284293	24	2	22	0	0.1673	0.0282667	330701	2814	7	333	0.118337	0.399399	0	-2.894	0.137	2	0	27.9123	30.2196	-8.9002	1.85178
PF3D7_0705700	40S ribosomal protein S29, putative	unknown	ribosomes	ribosomes	0.705853	unknown	ribosomes	ribosomes	0.710194	Ribosomes	0	0	Common ancestor	MAL7P1.300	0	0	0	0	0	0	0.001	0.00874444	6415.61	54	0	0	0	0	0	-3.462	0.178	0	0	-24.6876	-10.7606	-20.2039	-23.868	GO:0005840,GO:0022627	GO:0003735	GO:0006412
PF3D7_0706000	importin-7, putative	nucleo-cytoplasm	nucleo-cytoplasm	nucleo-cytoplasm	1	nucleo-cytoplasm	nucleo-cytoplasm	nucleo-cytoplasm	1	Nucleo-cytoplasm	0	0	Coccidiomorpha	MAL7P1.202	0.5	0.00108489	4	2	2	0	0.01875	0.0065	145509	1229	2	84	0.0683483	0	0.5	-3.11	0.128	0	0	-4.29795	83.7415	-52.455	15.4738	GO:0005643,GO:0005737,GO:0005829		GO:0006606
PF3D7_0706100	EF hand domain-containing protein, putative	unknown	apicoplast	apicoplast	0.748279	unknown	unknown	apicoplast	0.295542	Apicoplast	0	0	Plasmodium	MAL7P1.203	0.571429	0.0030521	14	6	8	0	0.1556	0.0317	184191	1529	3	236	0.154349	0.372881	0	-3.262	0.458	1	0	-52.1338	-53.4418	11.8762	-55.0748	GO:0020011
PF3D7_0706300	apicomplexan kinetochore protein 11, putative	unknown	nucleus - histones	nucleus - histones	0.290378	unknown	nucleus - histones	nucleus - histones	0.233847	Nucleus	0	0	Laverania	MAL7P1.203a	0	0	0	0	0	0	0.21635	NA	14261.2	118	1	89	0.754237	0.325843	0.011236	0	1	0	0	-5.95537	7.90215	-17.4409	-31.3071
PF3D7_0706400	60S ribosomal protein L37	ribosomes	ribosomes	ribosomes	1	ribosomes	ribosomes	ribosomes	1	Ribosomes	0	0	Common ancestor	MAL7P1.320	0	0	0	0	0	0	0.001	0.00235556	10539.4	92	0	0	0	0	0	-2.837	0.125	0	0	-23.8929	-11.1457	-22.7655	-24.3023	GO:0005840,GO:0022625	GO:0003723,GO:0003735,GO:0019843	GO:0006412
PF3D7_0706500	conserved Plasmodium protein, unknown function	unknown	nucleus 1	nucleus 1	0.522365	unknown	unknown	nucleus 1	0.27235	Nucleus	0	0	Hemosporidia	MAL7P1.204	0.705882	0.00332161	17	5	12	0	0.1593	0.0302222	196569	1706	5	1429	0.837632	0.298111	0.263821	-1.314	1	0	0	12.2234	24.2728	1.08694	19.2009		GO:0003723,GO:0003729
PF3D7_0707200	conserved Plasmodium protein, unknown function	unknown	unknown	nucleus 1	0.333591	unknown	transport vesicles	transport vesicles	0.392545	Unknown	0	0	Plasmodium	MAL7P1.207	0.666667	0.00657586	42	14	28	0	0.1981	0.0464444	256938	2129	8	657	0.308596	0.162861	0.541857	-2.883	0.141	5	0	29.6845	34.3622	-20.2327	17.4602
PF3D7_0707300	rhoptry-associated membrane antigen	rhoptries	rhoptries	rhoptries	0.510192	rhoptries	rhoptries	rhoptries	1	Rhoptries	0	0	Plasmodium	MAL7P1.208	0.777778	0.0139373	36	8	28	0	0.19935	0.11682	103641	861	6	559	0.649245	0.194991	0.223614	-1.474	1	1	1	-31.2536	-59.0011	60.6461	-11.1632	GO:0020008		GO:0044409
PF3D7_0707400	ATPase family AAA domain-containing protein 3A, putative	mitochondrion	mitochondrion	mitochondrion	1	mitochondrion	mitochondrion	mitochondrion	1	Mitochondrion	0	0	Common ancestor	MAL7P1.209	0	0.0015083	3	3	0	0	0.0507	0.0102444	78186.9	663	2	117	0.176471	0.316239	0.683761	-3.204	0.13	0	0	-24.0545	-69.5855	46.5662	-49.7382	GO:0005739
PF3D7_0707600	mediator of RNA polymerase II transcription subunit 10, putative	unknown	unknown	nucleus 1	0.42653	unknown	unknown	nucleus 1	0.37414	Unknown	0	0	Hemosporidia	PF07_0025	0.5	0.00273224	2	1	1	0	0.04465	0.0167111	28976.6	244	0	0	0	0	0	-2.852	0.876	0	0	13.3714	40.0932	-3.43693	44.269
PF3D7_0707700	E3 ubiquitin-protein ligase, putative	unknown	nucleus 1	nucleus 1	0.584869	unknown	unknown	nucleus 1	0.417029	Nucleus	0	0	Coccidiomorpha	PF07_0026	0.692308	0.00450919	13	4	9	0	0.09365	0.0272333	110779	961	2	530	0.551509	0.181132	0	-2.479	0.998	0	0	1.35985	0.264267	13.8387	5.50269
PF3D7_0707800	RAP protein, putative	unknown	unknown	apicoplast	0.501308	unknown	unknown	apicoplast	0.446083	Unknown	0	0	Hematozoa	MAL7P1.23	0.833333	0.00169062	6	1	5	0	0.2042	0.0360222	142258	1183	4	263	0.222316	0.612167	0	-2.912	0.128	1	0	-48.014	-51.2989	22.217	-55.7746
PF3D7_0707900	ribosomal protein S8e, putative	unknown	nucleus 1	nucleus 1	0.547266	NA	NA	NA	NA	Nucleus	0	NA	Common ancestor	MAL7P1.24	0	0.001287	1	1	0	0	0.00375	0.00452222	30268.4	259	0	0	0	0	0	-3.278	0.123	0	0	-29.057	25.0257	NA	NA	GO:0005730,GO:0030687
PF3D7_0708100	DNA-directed RNA polymerases I, II, and III subunit RPABC5, putative	unknown	unknown	transport vesicles	0.301593	unknown	unknown	nucleus 1	0.224536	Unknown	0	0	Common ancestor	PF07_0027	0	0.00483092	1	1	0	0	0.001	0.003175	8240.88	69	0	0	0	0	0	0	0.126	0	0	27.205	60.0472	-17.2191	47.445
PF3D7_0708300	EKC/KEOPS complex subunit BUD32	unknown	nucleo-cytoplasm	nucleo-cytoplasm	0.678888	unknown	unknown	cytosol	0.329796	Nucleo-cytoplasm	0	0	Common ancestor	MAL7P1.26	0.5	0.00436681	3	1	1	0	0.0626	0.0211667	26615.1	229	0	0	0	0	0	-3.11	0.91	0	0	7.93658	71.0339	-37.6073	35.3894	GO:0005737
PF3D7_0708400	heat shock protein 90	unknown	nucleo-cytoplasm	nucleo-cytoplasm	0.811937	unknown	nucleo-cytoplasm	nucleo-cytoplasm	0.843978	Nucleo-cytoplasm	0	0	Common ancestor	PF07_0029	0.5	0.00268456	6	3	3	0	0.01735	0.00752222	86166.4	745	1	82	0.110067	0	0	-2.653	0.236	0	0	-0.538569	77.9449	-52.0418	20.3725	GO:0005737,GO:0005829	GO:0051082	GO:0006457
PF3D7_0708500	heat shock protein 86 family protein	unknown	nucleus 1	nucleus 1	0.860954	unknown	nucleus 1	nucleus 1	0.606079	Nucleus	0	0	Coccidiomorpha	PF07_0030	0.761905	0.00804094	22	5	16	0	0.22845	0.035825	108907	912	5	617	0.676535	0.278768	0.157212	-2.169	0.986	0	0	6.36179	20.4086	12.2516	22.6056			GO:0010468
PF3D7_0708700	cytochrome c oxidase subunit 4, putative	unknown	mitochondrion	mitochondrion	0.866037	unknown	mitochondrion	mitochondrion	0.78624	Mitochondrion	0	0	Coccidiomorpha	PF07_0032	0.5	0.00292398	2	1	1	0	0.0474	0.0376556	27549.9	228	1	32	0.140351	0	1	-2.415	0.994	1	0	-34.1292	-69.2821	34.0473	-42.3647	GO:0005739
PF3D7_0708800	heat shock protein 110	cytosol	cytosol	cytosol	1	cytosol	cytosol	cytosol	1	Cytosol	0	3	Common ancestor	PF07_0033	0	0.00114548	3	3	0	0	0.0257	0.007575	99964	873	2	128	0.146621	0	0.476562	-2.848	0.14	0	0	3.11141	88.0014	-54.4695	40.2666	GO:0005737,GO:0005829
PF3D7_0708900	protein SCO1, putative	unknown	mitochondrion	mitochondrion	0.825966	unknown	mitochondrion	mitochondrion	0.811037	Mitochondrion	0	0	Coccidiomorpha	PF07_0034	1	0.00315457	3	0	1	0	0.08295	0.02345	37054.6	317	0	0	0	0	0	-2.979	0.134	1	0	-24.7225	-70.9904	48.6729	-48.0273	GO:0005739,GO:0005743
PF3D7_0709000	chloroquine resistance transporter	unknown	unknown	ER 1	0.315518	unknown	unknown	transport vesicles	0.203506	Unknown	0	0	Common ancestor	MAL7P1.27	1	0.0157233	20	0	20	0	0.0674	0.0403	48675.2	424	0	0	0	0	0	-3.025	0.127	10	0	22.4293	-49.1529	17.6527	-22.3314
PF3D7_0709100	Cg1 protein	unknown	ER 1	ER 1	0.582692	unknown	unknown	ER 1	0.383424	ER	0	0	Common ancestor	PF07_0035	0.686275	0.0136218	51	16	35	0	0.1415	0.0363111	146630	1248	5	420	0.336538	0.335714	0.22381	-1.804	1	0	1	1.7839	-43.4433	26.7451	-20.7327
PF3D7_0709200	glutaredoxin-like protein	unknown	unknown	mitochondrion	0.349168	unknown	unknown	mitochondrion	0.395998	Unknown	0	0	Common ancestor	PF07_0036	0.833333	0.00735294	6	1	5	0	0.33505	0.0726333	32052.6	272	0	0	0	0	0	-2.836	0.973	1	0	-11.2044	-64.2005	43.3719	-16.1004
PF3D7_0709300	mediator of RNA polymerase II transcription subunit 14, putative	unknown	unknown	nucleus 1	0.412787	unknown	unknown	nucleus 1	0.388929	Unknown	0	0	Plasmodium	PF07_0037	0.72093	0.0105045	86	24	62	0	0.22095	0.0554444	325491	2729	2	126	0.0461708	0.309524	0.690476	-2.91	0.141	6	0	24.6536	56.4708	-14.5085	46.543
PF3D7_0709400	Cg7 protein	unknown	unknown	ER 1	0.301331	NA	NA	NA	NA	Unknown	0	NA	Hemosporidia	PF07_0038	0.6	0.00520427	20	8	12	0	0.1734	0.03125	153476	1281	6	412	0.321624	0.220874	0.257282	-3.019	0.741	0	0	19.497	-26.6071	NA	NA
PF3D7_0709500	nucleic acid-binding protein, putative	unknown	unknown	20s proteasome	0.560468	unknown	unknown	20s proteasome	0.307163	Unknown	0	0	Hemosporidia	PF07_0039	1	0.00493827	2	0	2	0	0.0346	0.0238222	15512.4	135	0	0	0	0	0	-2.926	0.126	0	0	36.5303	58.5309	-21.6301	47.6094
PF3D7_0709600	ribonucleases P/MRP protein subunit POP1, putative	unknown	nucleus 1	nucleus 1	0.711344	unknown	unknown	nucleus 2	0.335806	Nucleus	0	0	Common ancestor	MAL7P1.28	0.5	0.00980392	34	17	17	0	0.16625	0.0376111	138305	1156	2	126	0.108997	0.349206	0	-3.036	0.123	0	0	-25.0842	9.81978	27.0466	5.58923
PF3D7_0709700	prodrug activation and resistance esterase	unknown	unknown	plasma membrane 1	0.360091	unknown	plasma membrane 1	plasma membrane 1	0.415551	Unknown	0	11	Common ancestor	PF07_0040	0.5	0.00634058	7	3	3	0	0.07085	0.0337667	42357.7	368	0	0	0	0	0	-2.961	0.913	0	0	-28.915	-36.9079	0.835718	-31.8142
PF3D7_0710000	Sfi1-like protein SLP	unknown	unknown	ER 1	0.292114	NA	NA	NA	NA	Unknown	0	NA	Plasmodium	MAL7P1.30	0.636364	0.00775431	76	28	49	0	0.24705	0.0609556	407395	3267	1	114	0.0348944	0	1	-3.068	0.119	2	0	20.4045	-52.8369	NA	NA
PF3D7_0710100	conserved protein, unknown function	unknown	mitochondrion	mitochondrion	0.8316	unknown	mitochondrion	mitochondrion	0.78932	Mitochondrion	12	0	Coccidiomorpha	PF07_0041	0.5	0.00726216	10	5	5	0	0.1077	0.0304667	55348.6	459	1	53	0.115468	0.566038	0	-3.097	0.12	1	0	-29.1961	-70.218	35.6563	-44.9003	GO:0005739
PF3D7_0710200	conserved Plasmodium protein, unknown function	unknown	unknown	mitotic apparatus	0.404935	NA	NA	NA	NA	Unknown	0	NA	Plasmodium	PF07_0042	0.699634	0.0305842	267	82	191	0	0.23375	0.0483333	350703	2910	1	84	0.028866	0.857143	0	-2.841	0.153	0	0	16.9204	-42.0792	NA	NA
PF3D7_0710600	60S ribosomal protein L34	ribosomes	ribosomes	ribosomes	1	ribosomes	ribosomes	ribosomes	1	Ribosomes	0	12	Common ancestor	PF07_0043	0	0	0	0	0	0	0.3429	0.0792667	17350.7	150	1	44	0.293333	0	0.863636	-2.729	0.142	0	0	-26.5733	-6.82478	-19.4551	-22.7876	GO:0005840,GO:0022625	GO:0003723,GO:0003735	GO:0006412
PF3D7_0710800	protein transport protein USE1, putative	unknown	ER 1	ER 1	0.55698	unknown	unknown	ER 1	0.381811	ER	0	0	Plasmodium	PF07_0045	0.5	0.0035461	4	2	2	0	0.33625	0.0408556	43971.3	376	1	133	0.353723	0	0	-2.716	0.986	1	0	-5.96004	-34.3018	23.8911	-25.1564	GO:0005783
PF3D7_0711000	AAA family ATPase, CDC48 subfamily	apicoplast	apicoplast	apicoplast	1	apicoplast	apicoplast	apicoplast	1	Apicoplast	7	8	Common ancestor	PF07_0047	0.2	0.00271223	10	8	2	0	0.07355	0.00896667	142080	1229	2	93	0.0756713	0.55914	0	-2.992	0.125	1	0	-53.2577	-53.0897	13.4675	-60.0782	GO:0020011	GO:0016887
PF3D7_0711300	conserved Plasmodium protein, unknown function	unknown	nucleo-cytoplasm	nucleo-cytoplasm	0.55464	unknown	unknown	19s proteasome	0.236164	Nucleo-cytoplasm	0	0	Plasmodium	MAL7P1.36	0.5	0.00560224	2	1	1	0	0.0784	0.0845	14283.9	119	0	0	0	0	0	-2.592	0.13	0	0	11.4363	62.7339	-17.7777	48.576
PF3D7_0711400	histone deacetylase complex subunit SAP18, putative	unknown	nucleus 1	nucleus 1	0.708442	unknown	nucleus 1	nucleus 1	0.650185	Nucleus	0	0	Coccidiomorpha	MAL7P1.37	0.578947	0.00869963	19	8	11	0	0.2757	0.07055	88442.8	728	5	441	0.605769	0.399093	0	-1.478	1	0	0	-8.52061	20.3615	15.9016	14.1564
PF3D7_0711500	regulator of chromosome condensation, putative	unknown	nucleus 1	nucleus 1	0.893572	unknown	nucleus 1	nucleus 1	0.688971	Nucleus	0	0	Common ancestor	MAL7P1.38	0.333333	0.0130814	27	18	9	0	0.10045	0.0400875	78897.1	688	3	182	0.264535	0.0769231	0.824176	-2.602	0.42	0	0	-10.6293	20.5667	24.9697	21.9
PF3D7_0713700	conserved Plasmodium protein, unknown function	unknown	unknown	inner membrane complex	0.235946	unknown	unknown	inner membrane complex	0.18133	Unknown	0	0	Plasmodium	MAL7P1.67	1	0.00318979	2	0	2	0	0.1229	0.0723667	24381.1	209	0	0	0	0	0	-3.211	0.153	1	1	-13.9526	-89.7203	57.7754	-43.4761
PF3D7_0713800	negative elongation factor A, putative	unknown	unknown	nucleus 1	0.267483	NA	NA	NA	NA	Unknown	0	NA	Coccidiomorpha	PF07_0052	0.5	0.00555556	4	2	2	0	0.0763	0.0340889	28383.4	240	1	33	0.1375	1	0	-3.214	0.135	0	0	-9.17997	-89.2918	NA	NA
PF3D7_0714000	histone H2B variant	nucleus - histones	nucleus - histones	nucleus - histones	1	nucleus - histones	nucleus - histones	nucleus - histones	1	Nucleus	0	0	Common ancestor	PF07_0054	0	0	0	0	0	0	0.001	0.00127778	13763	123	0	0	0	0	0	-2.375	0.769	0	0	27.854	0.0976368	31.7343	12.2871	GO:1903561	GO:0003677,GO:0046982
PF3D7_0714200	conserved Plasmodium protein, unknown function	unknown	unknown	ER 1	0.172328	unknown	unknown	nucleus 1	0.179403	Unknown	0	0	Hemosporidia	PF07_0056	0.791667	0.00587803	24	5	19	0	0.24285	0.0487667	159529	1361	7	895	0.657605	0.223464	0.37095	-2.143	1	0	0	32.4399	11.4177	-15.1332	6.4395
PF3D7_0714500	transcription elongation factor s-II, putative	unknown	transport vesicles	transport vesicles	0.384453	unknown	unknown	transport vesicles	0.205345	Transport vesicles	0	0	Common ancestor	PF07_0057	0.5	0.00165426	2	1	1	0	0.15695	0.0491222	47352.3	403	1	75	0.186104	0	0	-2.857	0.168	0	0	25.3665	53.0608	-28.4821	40.7527			GO:0006351
PF3D7_0714600	conserved protein, unknown function	unknown	unknown	nucleus - histones	0.205471	unknown	unknown	nucleus 2	0.229504	Unknown	0	0	Coccidiomorpha	PF07_0058	0.586207	0.0168116	29	12	17	0	0.15465	0.0290889	67349.4	575	1	248	0.431304	0.346774	0	-2.587	0.31	0	0	-7.29483	-4.50561	45.6966	5.48415
PF3D7_0715000	4-nitrophenylphosphatase	cytosol	cytosol	cytosol	1	cytosol	cytosol	cytosol	1	Cytosol	3	3	Coccidiomorpha	PF07_0059	0.25	0.00414079	4	3	1	0	0.0538	0.0159778	36823.3	322	0	0	0	0	0	-2.49	0.913	0	0	2.33062	100.291	-60.6376	52.2842	GO:0005829
PF3D7_0715200	conserved Plasmodium protein, unknown function	unknown	mitotic apparatus	mitotic apparatus	0.532232	NA	NA	NA	NA	Mitotic apparatus	0	NA	Plasmodium	PF07_0061	0.825	0.00619523	41	7	33	2	0.35685	0.0779	258401	2206	13	1736	0.786945	0.229839	0.198157	-2.289	1	0	1	24.7768	-41.4942	NA	NA
PF3D7_0715300	calcium/calmodulin-dependent protein kinase, putative	unknown	transport vesicles	transport vesicles	0.629908	unknown	transport vesicles	transport vesicles	0.559346	Transport vesicles	0	0	Coccidiomorpha	MAL7P1.73	0	0.000644745	1	1	0	0	0.1559	0.03465	61331.3	517	1	109	0.210832	0.0825688	0	-0.436	0.977	1	0	38.4948	30.9938	-46.6512	1.9271
PF3D7_0715500	ATP synthase subunit epsilon, mitochondrial, putative	mitochondrion	mitochondrion	mitochondrion	1	mitochondrion	mitochondrion	mitochondrion	1	Mitochondrion	0	0	Coccidiomorpha	MAL7P1.75	0.5	0.00938967	2	1	1	0	0.13195	0.0461556	8495.71	71	0	0	0	0	0	-1.82	1	0	0	-13.2893	-76.1998	39.475	-63.5392	GO:0005739,GO:0005743		GO:0015986
PF3D7_0715600	GTP-binding translation elongation factor tu family protein, putative	unknown	mitochondrion	mitochondrion	0.860902	unknown	mitochondrion	mitochondrion	0.825492	Mitochondrion	12	11	Common ancestor	PF07_0062	0	0.000884173	2	2	0	0	0.07055	0.0158	86237.1	754	0	0	0	0	0	-2.943	0.121	0	0	-33.7034	-70.5993	37.9824	-45.9049
PF3D7_0715800	drug/metabolite transporter DMT1, putative	unknown	unknown	plasma membrane 1	0.418021	unknown	unknown	micronemes 1	0.221764	Unknown	0	0	Hematozoa + Neph.	PF07_0064	0.75	0.00614439	8	2	6	0	0.13285	0.0415444	50249.1	434	1	64	0.147465	0	0	-3.052	0.847	9	0	13.1332	-58.653	-45.8817	-14.7239
PF3D7_0715900	cation diffusion facilitator family protein, putative	unknown	ER 1	ER 1	0.477818	unknown	unknown	plasma membrane 1	0.162776	ER	0	0	Common ancestor	PF07_0065	0.375	0.00539568	9	5	3	0	0.11515	0.0328444	62943.9	556	1	145	0.260791	0	0	-1.312	1	6	0	-0.0425718	-44.1701	31.457	3.37478
PF3D7_0716000	RNA-binding protein, putative	unknown	nucleus 1	nucleus 1	0.855765	unknown	nucleus 1	nucleus 1	0.733762	Nucleus	0	0	Common ancestor	PF07_0066	0.62963	0.0082963	28	10	17	0	0.1046	0.0215111	132716	1125	2	643	0.571556	0.437014	0.138414	-2.619	0.255	0	0	1.80197	19.9125	19.3618	27.5143	GO:0071004	GO:0003676
PF3D7_0716100	protein SDA1, putative	unknown	nucleus 2	nucleus 2	0.641752	NA	NA	NA	NA	Nucleus	0	NA	Common ancestor	PF07_0067	0.428571	0.00436545	14	8	6	0	0.1138	0.0203556	126477	1069	2	211	0.197381	0.156398	0.393365	-3.271	0.19	0	0	36.3285	-8.46076	NA	NA
PF3D7_0716200	PDCD2 domain-containing protein, putative	unknown	unknown	20s proteasome	0.272404	NA	NA	NA	NA	Unknown	0	NA	Common ancestor	MAL7P1.76	0.916667	0.00480769	12	1	11	0	0.13385	0.018725	96700	832	3	464	0.557692	0.193966	0.0560345	-2.763	0.153	0	0	45.4723	22.0606	NA	NA
PF3D7_0716300	conserved protein, unknown function	unknown	unknown	mitotic apparatus	0.335467	unknown	unknown	mitotic apparatus	0.258426	Unknown	0	0	Hemosporidia	MAL7P1.77	0.9	0.0063857	10	1	9	0	0.19835	0.0498444	60600.6	522	3	190	0.363985	0	0	-2.253	0.574	0	1	7.52991	-19.7403	25.5034	-7.19123
PF3D7_0716400	transcription initiation factor IIA subunit 1, putative	unknown	unknown	nucleo-cytoplasm	0.314384	unknown	unknown	nucleo-cytoplasm	0.279447	Unknown	0	0	Hematozoa + Neph.	MAL7P1.78	0	0	0	0	0	0	0.0279	0.0127	20009.5	174	0	0	0	0	0	0	0.14	0	0	12.0901	59.8208	-32.3711	38.0659
PF3D7_0716800	eukaryotic translation initiation factor 3 subunit I, putative	eIF3	eIF3	eIF3	1	eIF3	eIF3	eIF3	1	eIF3	0	7	Common ancestor	MAL7P1.81	0	0.0030581	3	3	0	0	0.0027	0.0102556	37284	327	0	0	0	0	0	-2.97	0.143	0	0	56.06	23.1981	7.33681	46.2359	GO:0005852,GO:0016282,GO:0033290	GO:0003743	GO:0001732,GO:0006413,GO:0006446
PF3D7_0717200	conserved Plasmodium protein, unknown function	unknown	unknown	ER 2	0.206963	unknown	unknown	nucleo-cytoplasm	0.285465	Unknown	0	0	Plasmodium	MAL7P1.84	0.857143	0.0108275	14	2	12	0	0.23795	0.0506667	50261.8	431	2	230	0.533643	0.0565217	0.16087	-2.423	0.5	0	0	-39.8961	16.0849	-54.0698	16.1885
PF3D7_0717400	queuine tRNA-ribosyltransferase, putative	unknown	nucleo-cytoplasm	nucleo-cytoplasm	0.58234	unknown	cytosol	cytosol	0.619673	Nucleo-cytoplasm	0	0	Common ancestor	PF07_0071	0.8	0.0164225	37	8	32	0	0.1584	0.0277889	88035.1	751	2	94	0.125166	0.351064	0.648936	1.159	1	1	0	-6.58048	82.4916	-54.519	38.0124	GO:0005737
PF3D7_0717500	calcium-dependent protein kinase 4	unknown	unknown	nucleus 1	0.323623	unknown	unknown	nucleus 2	0.238555	Unknown	0	0	Common ancestor	PF07_0072	0	0.000631313	1	1	0	0	0.0091	0.00314444	60779.7	528	1	36	0.0681818	1	0	-2.794	0.999	0	0	26.8756	6.99972	-19.0311	4.36185
PF3D7_0717600	inner membrane complex protein, putative	unknown	unknown	ER 1	0.339117	NA	NA	NA	NA	Unknown	0	NA	Hematozoa	MAL7P1.87	1	0.000316556	1	0	1	0	0.1916	0.0407	125439	1053	3	245	0.232669	0.297959	0	-2.592	0.329	0	0	4.78142	-39.0918	NA	NA
PF3D7_0717700	serine--tRNA ligase, putative	cytosol	cytosol	cytosol	1	cytosol	cytosol	cytosol	1	Cytosol	3	3	Common ancestor	PF07_0073	0.666667	0.00185529	3	1	2	0	0.06415	0.0142889	62453.9	539	0	0	0	0	0	-3.11	0.127	0	0	-5.08087	87.5947	-60.0442	40.4337	GO:0005829	GO:0000166,GO:0004812	GO:0006418
PF3D7_0717900	thioredoxin-like protein	unknown	mitochondrion	mitochondrion	0.878536	NA	NA	NA	NA	Mitochondrion	0	NA	Common ancestor	MAL7P1.88	0.333333	0.00222717	3	2	1	0	0.1338	0.0393444	53377.5	449	0	0	0	0	0	-2.871	0.14	1	0	-35.2041	-78.4341	NA	NA	GO:0005739
PF3D7_0718500	prefoldin subunit 3, putative	unknown	nucleo-cytoplasm	nucleo-cytoplasm	0.781932	unknown	nucleo-cytoplasm	nucleo-cytoplasm	0.682012	Nucleo-cytoplasm	0	0	Common ancestor	MAL7P1.94	0	0	0	0	0	0	0.50485	0.159556	22642.2	192	0	0	0	0	0	-3.36	0.18	0	0	3.17774	84.5319	-51.6327	34.7806	GO:0005737	GO:0051082	GO:0006457
PF3D7_0719000	translation machinery-associated protein, putative	unknown	nucleo-cytoplasm	nucleo-cytoplasm	0.547762	unknown	unknown	nucleo-cytoplasm	0.381532	Nucleo-cytoplasm	0	0	Coccidiomorpha	MAL7P1.98	0	0	0	0	0	0	0.24405	0.04561	17841	153	1	32	0.20915	0	1	-3.107	0.128	0	0	15.5104	78.7273	-37.0473	27.738
PF3D7_0719300	actin-related protein ARP6	unknown	nucleus 1	nucleus 1	0.723831	unknown	nucleus 1	nucleus 1	0.587396	Nucleus	0	0	Coccidiomorpha	PF07_0077	0.75	0.00129199	4	1	3	0	0.1268	0.0378111	121129	1032	4	398	0.385659	0.175879	0.120603	-2.587	0.368	0	0	-20.2437	24.9732	10.7638	29.8376			GO:0006338
PF3D7_0719400	conserved Plasmodium protein, unknown function	unknown	ER 1	ER 1	0.577732	unknown	unknown	ER 1	0.258205	ER	11	0	Hemosporidia	MAL7P1.102	0.755102	0.00943578	49	12	37	0	0.19625	0.0392444	205977	1731	8	627	0.362218	0.334928	0.244019	-2.574	1	1	0	2.26019	-41.9769	17.166	-16.7653
PF3D7_0719500	cell division control protein CDC50A	unknown	plasma membrane 1	plasma membrane 1	0.505978	unknown	plasma membrane 1	plasma membrane 1	0.461568	Plasma membrane	0	0	Common ancestor	PF07_0078	0	0.000707714	1	1	0	0	0.1054	0.0272778	55314.2	471	1	66	0.140127	0.666667	0	-2.777	0.184	2	0	6.23024	-61.3461	18.3934	-40.564	GO:0005794,GO:0005886,GO:0016020
PF3D7_0719600	60S ribosomal protein L11a, putative	unknown	unknown	ribosomes	0.518332	unknown	unknown	ribosomes	0.542806	Unknown	0	12	Common ancestor	PF07_0079	0	0	0	0	0	0	0.001	0.00432222	20227.5	173	0	0	0	0	0	-2.407	0.847	0	0	-20.4965	2.29903	-12.2749	-20.9494
PF3D7_0719700	40S ribosomal protein S10, putative	unknown	unknown	ribosomes	0.408881	unknown	unknown	ribosomes	0.496712	Unknown	0	0	Common ancestor	PF07_0080	0	0	0	0	0	0	0.0949	0.0437222	16478.1	137	0	0	0	0	0	-2.637	0.18	0	0	-31.1676	-9.89627	-17.2855	-26.5892
PF3D7_0719800	conserved protein, unknown function	unknown	apicoplast	apicoplast	0.811664	unknown	apicoplast	apicoplast	0.592299	Apicoplast	0	0	Coccidiomorpha	PF07_0081	0.714286	0.00515085	7	2	5	0	0.1007	0.0210444	54959.6	453	1	35	0.0772627	0	1	-3.54	0.243	1	0	-58.9874	-46.0698	14.2896	-70.6348	GO:0020011
PF3D7_0719900	conserved Plasmodium membrane protein, unknown function	unknown	unknown	nucleus 1	0.301609	unknown	unknown	transport vesicles	0.343954	Unknown	0	0	Hemosporidia	PF07_0082	0.75	0.00774282	79	20	60	0	0.15395	0.0298778	402702	3401	8	489	0.143781	0.298569	0.122699	-2.803	0.165	2	0	30.2185	34.5905	-20.5819	18.857
PF3D7_0720200	conserved protein, unknown function	unknown	transport vesicles	transport vesicles	0.455573	unknown	transport vesicles	transport vesicles	0.376813	Transport vesicles	0	0	Plasmodium	PF07_0084	1	0.00275482	1	0	1	0	0.3525	0.100311	14399.7	121	0	0	0	0	0	-2.787	0.121	0	0	35.4837	50.0712	-29.9745	29.3278
PF3D7_0720400	apoptosis-inducing factor, putative	unknown	unknown	mitochondrion	0.228447	unknown	unknown	mitochondrion	0.219946	Unknown	0	0	Coccidiomorpha	PF07_0085	0.166667	0.00623053	12	10	2	0	0.08505	0.0331111	72722	642	1	47	0.0732087	1	0	-2.908	0.996	1	0	-12.2358	-63.1831	31.7023	-51.4688
PF3D7_0720500	conserved Plasmodium protein, unknown function	unknown	ER 1	ER 1	0.482781	unknown	unknown	ER 1	0.312558	ER	0	0	Plasmodium	MAL7P1.106	0	0	0	0	0	0	0.4288	0.1107	16058.8	134	0	0	0	0	0	-3.381	0.169	2	0	-1.7423	-43.7766	31.9492	-6.05678
PF3D7_0720700	phosphoinositide-binding protein PX1	unknown	unknown	nucleus 1	0.437441	unknown	nucleus 2	nucleus 2	0.403869	Unknown	0	0	Plasmodium	MAL7P1.108;MAL7P1.109	0.75	0.00430902	28	7	21	0	0.13935	0.0248778	258426	2166	5	905	0.417821	0.0276243	0.249724	-2.65	1	4	0	9.00031	-41.9409	13.0564	-8.28406
PF3D7_0720800	Ham1-like protein, putative	unknown	cytosol	cytosol	0.920784	unknown	cytosol	cytosol	0.895854	Cytosol	3	3	Common ancestor	MAL7P1.110	0.5	0.003367	2	1	1	0	0.12115	0.0331125	23080.3	198	0	0	0	0	0	-2.831	0.139	0	0	1.79271	94.769	-57.654	48.4324	GO:0005737	GO:0000166
PF3D7_0721000	conserved Plasmodium membrane protein, unknown function	unknown	unknown	nucleus 1	0.24199	unknown	unknown	Maurer's cleft	0.131837	Unknown	0	0	Plasmodium	PF07_0086	0.773196	0.00915486	95	22	75	0	0.26605	0.0352111	420421	3459	6	341	0.0985834	0.348974	0.29912	-2.698	0.221	4	0	10.5399	-52.713	-49.9285	-12.8117
PF3D7_0721100	conserved protein, unknown function	unknown	unknown	apicoplast	0.269471	unknown	unknown	mitotic apparatus	0.1477	Unknown	0	0	Coccidiomorpha	PF07_0087	0	0	0	0	0	0	0.0508	0.0201	29250.2	244	0	0	0	0	0	-2.967	0.121	0	1	-44.3263	-49.5772	25.3828	-31.2813
PF3D7_0721200	conserved Plasmodium protein, unknown function	unknown	nucleus 1	nucleus 1	0.611005	unknown	nucleus 2	nucleus 2	0.579897	Nucleus	0	0	Coccidiomorpha	MAL7P1.112	0.923077	0.00455182	13	1	12	0	0.23475	0.05876	114020	952	4	258	0.271008	0	0.403101	-2.496	0.401	0	0	8.69372	-11.4853	5.57038	-8.95482
PF3D7_0721300	ATP-dependent RNA helicase DDX31	unknown	unknown	nucleus 1	0.338418	NA	NA	NA	NA	Unknown	0	NA	Common ancestor	MAL7P1.113	0.913043	0.00852799	23	2	21	0	0.1067	0.0204111	105030	899	2	229	0.254727	0.655022	0	-2.847	0.149	0	0	23.384	3.56523	NA	NA
PF3D7_0721400	rhoptry protein, putative	unknown	cytosol	cytosol	0.947943	unknown	cytosol	cytosol	0.942241	Cytosol	3	3	Common ancestor	MAL7P1.114	1	0.00155763	1	0	1	0	0.0376	0.0119	24792.3	214	0	0	0	0	0	-0.166	1	0	0	-2.4779	89.2212	-59.398	43.5769
PF3D7_0721600	40S ribosomal protein S5, putative	unknown	unknown	nucleus 1	0.315791	unknown	unknown	nucleus 2	0.273581	Unknown	0	0	Common ancestor	PF07_0088	0	0.0034188	2	2	0	0	0.0038	0.00653333	21863.4	195	0	0	0	0	0	-2.873	0.12	0	0	-28.606	-1.71242	-17.5331	-14.1264
PF3D7_0721800	conserved Plasmodium protein, unknown function	unknown	unknown	20s proteasome	0.547365	unknown	unknown	20s proteasome	0.496674	Unknown	0	0	Common ancestor	MAL7P1.117	0	0	0	0	0	0	0.087	0.0220444	12369.1	106	1	35	0.330189	0.742857	0	0	0.165	0	0	30.7253	69.7912	-9.03899	39.0211
PF3D7_0722000	conserved Plasmodium protein, unknown function	unknown	nucleus 1	nucleus 1	0.511178	unknown	nucleus 1	nucleus 1	0.465423	Nucleus	0	0	Plasmodium	PF07_0090	0	0	0	0	0	0	0.1446	0.0306667	30499	245	2	71	0.289796	0.478873	0	-2.061	0.998	0	0	-12.8491	4.21232	26.6276	6.4874
PF3D7_0722100	protein pelota homolog, putative	nucleus	nucleus 1	nucleus 1	1	nucleus	nucleus 2	nucleus 2	1	Nucleus	0	12	Common ancestor	MAL7P1.118	1	0.00082713	1	0	1	0	0.0816	0.0273875	47006.1	403	0	0	0	0	0	-0.646	1	0	0	-21.0936	7.48722	6.64176	-1.36481
PF3D7_0722200	rhoptry-associated leucine zipper-like protein 1	rhoptries	rhoptries	rhoptries	0.68099	rhoptries	rhoptries	rhoptries	1	Rhoptries	0	0	Plasmodium	MAL7P1.119	0.875	0.00311526	7	1	7	0	0.266	0.0553222	87879.1	749	4	490	0.654206	0.32449	0.195918	-2.644	0.241	0	1	-32.8612	-57.2643	59.0164	-10.6223	GO:1990225		GO:0044409
PF3D7_0722400	Obg-like ATPase 1, putative	unknown	nucleo-cytoplasm	nucleo-cytoplasm	0.833672	unknown	cytosol	cytosol	0.734637	Nucleo-cytoplasm	3	3	Common ancestor	MAL7P1.122	0	0	0	0	0	0	NA	0.00355714	45163.7	393	0	0	0	0	0	-2.921	0.12	0	0	1.30294	82.4609	-49.5929	40.5575	GO:0005737
PF3D7_0722500	pre-mRNA-splicing factor CWC15, putative	unknown	nucleus 1	nucleus 1	0.513179	unknown	nucleus 1	nucleus 1	0.474251	Nucleus	0	0	Coccidiomorpha	PF07_0091	0.333333	0.00343643	3	2	1	0	0.0646	0.0247556	34149.9	291	1	144	0.494845	0	0.215278	-1.881	0.784	0	0	-10.6562	28.4537	5.32134	29.7645	GO:0005681,GO:0071013	GO:0003723	GO:0000398,GO:0008380
PF3D7_0722600	U3 small nucleolar RNA-associated protein 7, putative	unknown	unknown	nucleus 1	0.405736	NA	NA	NA	NA	Unknown	0	NA	Common ancestor	PF07_0092	0.8	0.0055371	10	2	8	0	0.1032	0.0192556	70187.4	602	1	30	0.0498339	0	1	-2.718	0.245	0	0	-22.4829	14.6137	NA	NA
PF3D7_0723000	tRNAHis guanylyltransferase, putative	unknown	nucleo-cytoplasm	nucleo-cytoplasm	0.568125	unknown	unknown	cytosol	0.2912	Nucleo-cytoplasm	0	0	Common ancestor	PF07_0095	0	0	0	0	0	0	0.0667	0.0219111	36191.9	299	0	0	0	0	0	-3.009	0.14	0	0	12.8394	53.6386	-34.8915	27.6452
PF3D7_0723300	conserved protein, unknown function	unknown	unknown	nucleus 1	0.213743	unknown	unknown	nucleus 2	0.308331	Unknown	0	0	Hemosporidia	MAL7P1.125	0.333333	0.00568182	15	10	5	0	0.091	0.0285	101137	880	3	283	0.321591	0.699647	0	-2.426	0.792	0	0	48.3288	-41.1678	49.6935	8.35689
PF3D7_0723400	conserved Plasmodium protein, unknown function	unknown	unknown	nucleus 1	0.364015	unknown	nucleus 1	nucleus 1	0.517523	Unknown	0	0	Plasmodium	PF07_0097	0.727273	0.00257853	11	3	8	0	0.22905	0.079	167924	1422	5	1136	0.798875	0.3125	0.152289	-2.317	1	0	0	16.4486	25.3039	14.7994	19.1005
PF3D7_0723600	proteasome assembly chaperone 4, putative	unknown	cytosol	cytosol	0.788866	unknown	unknown	cytosol	0.570799	Cytosol	0	0	Hematozoa + Neph.	PF07_0099	1	0.00223714	1	0	1	0	0.1284	0.0470111	17711.1	149	0	0	0	0	0	-3.433	0.119	0	0	6.40013	95.1738	-57.3876	60.5527
PF3D7_0723800	apicomplexan kinetochore protein 1, putative	mitotic apparatus	mitotic apparatus	mitotic apparatus	1	mitotic apparatus	mitotic apparatus	mitotic apparatus	1	Mitotic apparatus	0	0	Hemosporidia	PF07_0101	0.647059	0.00791476	52	18	33	1	0.2122	0.0308286	260767	2190	12	1149	0.524658	0.361184	0.0800696	-3.004	0.119	0	0	23.1182	-33.3339	24.5607	-27.5409	GO:0000776
PF3D7_0723900	RNA-binding protein, putative	unknown	nucleus 1	nucleus 1	0.57042	unknown	nucleus 1	nucleus 1	0.534158	Nucleus	0	0	Coccidiomorpha	MAL7P1.126	0.666667	0.00327332	12	4	8	0	0.15955	0.0316125	144628	1222	5	637	0.521277	0.22606	0.174254	-1.763	1	0	0	-2.6706	29.0904	13.4153	35.8765		GO:0003676,GO:0003723,GO:0003729	GO:0000398
PF3D7_0724000	Rab GTPase activator and protein kinase, putative	unknown	unknown	nucleus 1	0.461154	transport vesicles	transport vesicles	transport vesicles	1	Unknown	0	0	Coccidiomorpha	MAL7P1.127;MAL7P1.128	0.583333	0.00206612	12	5	7	0	0.28815	0.0490556	234488	1936	7	405	0.209194	0.167901	0.335802	-3.09	0.127	4	0	29.9899	32.8454	-18.6695	14.5959
PF3D7_0724100	conserved Plasmodium protein, unknown function	unknown	nucleus 1	nucleus 1	0.745507	unknown	nucleus 1	nucleus 1	0.7692	Nucleus	0	0	Plasmodium	MAL7P1.129	0.714286	0.00465271	14	4	10	0	0.1485	0.053325	124126	1003	4	667	0.665005	0.226387	0.0869565	-2.325	0.64	0	0	-2.72272	23.838	20.8319	31.0815
PF3D7_0724300	ubiquinone biosynthesis O-methyltransferase, putative	unknown	unknown	mitochondrion	0.474161	NA	NA	NA	NA	Unknown	0	NA	Common ancestor	MAL7P1.130	0	0	0	0	0	0	0.17765	0.0406	40628.6	334	0	0	0	0	0	-2.616	0.79	0	0	-19.2345	-59.551	NA	NA
PF3D7_0724400	mitochondrial import inner membrane translocase subunit TIM14, putative	unknown	mitochondrion	mitochondrion	0.822656	NA	NA	NA	NA	Mitochondrion	0	NA	Common ancestor	PF07_0103	0	0	0	0	0	0	0.0442	0.025525	13052.3	115	0	0	0	0	0	-3.869	0.177	0	1	-21.3038	-64.4058	NA	NA	GO:0005739		GO:0030150
PF3D7_0724600	protein kinase, putative	unknown	unknown	ER 1	0.258976	NA	NA	NA	NA	Unknown	0	NA	Plasmodium	MAL7P1.132	0.5625	0.00244978	15	7	9	0	0.2848	0.0321625	243554	2041	2	1678	0.822146	0.27652	0.115614	-1.997	1	0	0	-3.73783	-87.2056	NA	NA
PF3D7_0724700	bromodomain protein 6, putative	unknown	nucleus 1	nucleus 1	0.757245	NA	NA	NA	NA	Nucleus	0	NA	Coccidiomorpha	MAL7P1.133;MAL7P1.134	0.823529	0.00487246	51	9	42	0	0.2311	0.028525	420676	3489	9	460	0.131843	0.295652	0	-2.825	0.153	2	0	3.41083	18.1354	NA	NA	GO:0005667
PF3D7_0725000	exonuclease I, putative	unknown	unknown	nucleus 1	0.418889	NA	NA	NA	NA	Unknown	0	NA	Common ancestor	PF07_0105	0.852941	0.00841376	34	5	29	0	0.31235	0.0397556	157929	1347	6	624	0.463252	0.0865385	0.426282	-1.33	1	0	0	15.0586	11.9877	NA	NA
PF3D7_0725200	mago nashi protein homologue, putative	unknown	nucleo-cytoplasm	nucleo-cytoplasm	0.748407	unknown	unknown	cytosol	0.405965	Nucleo-cytoplasm	0	0	Coccidiomorpha	MAL7P1.139	0	0.00225225	1	1	0	0	0.00665	0.00553333	17599.3	148	0	0	0	0	0	-2.167	0.999	1	0	4.36622	69.4649	-40.8352	41.7867
PF3D7_0725300	WD repeat-containing protein, putative	nucleus	nucleus 1	nucleus 1	1	nucleus	nucleus 2	nucleus 2	1	Nucleus	0	0	Coccidiomorpha	PF07_0106	0.5	0.0075662	18	9	9	0	0.1503	0.0471111	93452.5	793	2	165	0.208071	0	0.745455	-2.714	0.223	0	0	-18.6835	8.10172	10.8114	4.89282	GO:0005730,GO:0030687
PF3D7_0725400	conserved Plasmodium protein, unknown function	unknown	unknown	plasma membrane 1	0.184701	unknown	unknown	plasma membrane 2	0.212358	Unknown	0	0	Plasmodium	MAL7P1.141	0.333333	0.00917431	3	2	1	0	0.1556	0.111322	13000	109	0	0	0	0	0	-3.651	0.12	0	1	-29.2861	-15.3007	-18.0531	-47.1963
PF3D7_0726400	conserved Plasmodium membrane protein, unknown function	unknown	ER 1	ER 1	0.48985	unknown	ER 1	ER 1	0.428385	ER	11	11	Plasmodium	MAL7P1.146	0.79661	0.00397789	59	12	47	0	0.30765	0.0599111	599324	4944	1	66	0.0133495	1	0	-2.875	0.139	7	0	9.45491	-48.1029	19.321	-16.626
PF3D7_0726500	ubiquitin carboxyl-terminal hydrolase, putative	unknown	unknown	nucleus 1	0.384956	unknown	transport vesicles	transport vesicles	0.379779	Unknown	0	0	Common ancestor	MAL7P1.147	0.62069	0.00303697	29	11	18	0	0.11705	0.0193444	373169	3183	8	386	0.121269	0.34715	0.26943	-2.656	0.26	0	0	28.8743	35.1634	-19.3831	17.9195
PF3D7_0726900	mitochondrial import inner membrane translocase subunit TIM50, putative	mitochondrion	mitochondrion	mitochondrion	1	mitochondrion	mitochondrion	mitochondrion	1	Mitochondrion	0	0	Common ancestor	PF07_0110	0	0	0	0	0	0	0.0985	0.0179889	60945.4	519	1	60	0.115607	0	0	-2.952	0.12	1	0	-35.0165	-77.6932	49.7369	-56.1313	GO:0005739,GO:0005743		GO:0030150
PF3D7_0727000	vacuolar protein sorting-associated protein 53, putative	unknown	nucleus 1	nucleus 1	0.761959	NA	NA	NA	NA	Nucleus	0	NA	Coccidiomorpha	PF07_0111	0.744681	0.0134825	47	12	35	0	0.229	0.0367	136866	1162	4	328	0.282272	0.317073	0.17378	-2.948	0.882	0	0	-37.4378	3.1838	NA	NA
PF3D7_0727100	conserved protein, unknown function	unknown	apicoplast	apicoplast	0.692925	unknown	unknown	apicoplast	0.323874	Apicoplast	0	0	Coccidiomorpha	MAL7P1.149	0.833333	0.00875547	28	5	25	0	0.17765	0.0289556	127071	1066	5	383	0.359287	0.255875	0.344648	-2.49	0.368	0	1	-47.2287	-53.5497	3.93676	-62.2226	GO:0020011
PF3D7_0727200	cysteine desulfurase IscS	mitochondrion	mitochondrion	mitochondrion	1	mitochondrion	mitochondrion	mitochondrion	1	Mitochondrion	0	11	Common ancestor	MAL7P1.150	1	0.00482218	8	0	8	0	0.1361	0.031	63208.9	553	1	83	0.15009	1	0	-2.553	0.335	0	0	-31.2183	-77.1045	39.9142	-46.6101	GO:0005739
PF3D7_0727400	proteasome subunit alpha type-5, putative	19s proteasome	19s proteasome	19s proteasome	1	19s proteasome	19s proteasome	19s proteasome	1	Proteasome	1	2	Common ancestor	PF07_0112	1	0.00130208	1	0	1	0	0.01985	0.0103667	28388.4	256	0	0	0	0	0	0	1	0	0	28.6091	86.3767	-42.8612	59.4715	GO:0005737,GO:0005839,GO:1903561	GO:0004175,GO:0004298	GO:0006511,GO:0010498,GO:0010499,GO:0043161,GO:0051603
PF3D7_0727700	conserved Plasmodium protein, unknown function	unknown	unknown	nucleus 1	0.47356	NA	NA	NA	NA	Unknown	0	NA	Hemosporidia	PF07_0114	0.588235	0.00592748	17	7	10	0	0.45295	0.0710889	114829	956	4	197	0.206067	0.375635	0.182741	-2.95	0.126	1	0	1.7383	-5.38903	NA	NA
PF3D7_0727800	cation transporting ATPase, putative	unknown	ER 1	ER 1	0.59837	unknown	ER 1	ER 1	0.533344	ER	11	11	Common ancestor	PF07_0115	0.7	0.00347584	20	6	14	0	0.1381	0.0226889	225077	1918	6	470	0.245047	0.468085	0	-2.826	0.139	12	0	12.388	-46.9097	21.3427	-18.4084	GO:0016020
PF3D7_0727900	conserved Plasmodium protein, unknown function	unknown	nucleus 1	nucleus 1	0.653823	unknown	nucleus 2	nucleus 2	0.460635	Nucleus	0	0	Plasmodium	PF07_0116	0.75	0.00277344	16	4	12	0	0.1314	0.0324875	230435	1923	9	597	0.310452	0.135678	0.197655	-0.726	1	2	0	-32.0834	9.34044	-1.98942	-6.25511		GO:0003676,GO:0003700
PF3D7_0728000	eukaryotic translation initiation factor 2 subunit alpha	unknown	unknown	transport vesicles	0.306198	unknown	unknown	transport vesicles	0.257059	Unknown	0	0	Common ancestor	PF07_0117	0	0	0	0	0	0	0.0046	0.00681111	37820	329	1	39	0.118541	0	1	-3.124	0.12	0	0	22.7103	42.7357	-28.4329	33.874
PF3D7_0728600	RING zinc finger protein, putative	unknown	unknown	nucleus 1	0.391671	unknown	unknown	nucleus 2	0.277447	Unknown	0	0	Coccidiomorpha	MAL7P1.155	0.733333	0.00462535	30	8	22	0	0.191	0.0588625	253974	2162	8	1349	0.623959	0.123054	0.282431	-0.317	1	0	0	14.3356	9.17551	-5.68665	-3.57982
PF3D7_0728900	RNA-binding protein, putative	unknown	transport vesicles	transport vesicles	0.506937	unknown	transport vesicles	transport vesicles	0.421018	Transport vesicles	0	0	Common ancestor	MAL7P1.157a	0.285714	0.00542005	8	5	2	0	0.1865	0.0699444	58319.8	492	1	46	0.0934959	0.195652	0	-2.717	0.213	0	0	45.1086	47.3132	-23.6732	34.4616
PF3D7_0729000	signal recognition particle subunit SRP9	unknown	unknown	ribosomes	0.353532	unknown	unknown	nucleus 2	0.262002	Unknown	0	0	Hematozoa + Neph.	MAL7P1.158	0	0	0	0	0	0	0.1313	0.0654778	12135	103	0	0	0	0	0	-2.541	0.425	0	0	-31.996	-7.91357	-18.9789	-11.9905
PF3D7_0729100	apicomplexan kinetochore protein 8, putative	mitotic apparatus	mitotic apparatus	mitotic apparatus	1	NA	NA	NA	NA	Mitotic apparatus	0	NA	Hematozoa + Neph.	PF07_0120	0.954545	0.00284238	22	1	21	0	0.3243	0.0659556	304521	2580	11	1666	0.645736	0.352941	0.090036	-1.51	0.994	0	0	23.4401	-34.5563	NA	NA	GO:0000776
PF3D7_0729200	1-cys peroxiredoxin	unknown	apicoplast	apicoplast	0.766739	unknown	apicoplast	apicoplast	0.681314	Apicoplast	0	0	Coccidiomorpha	MAL7P1.159	1	0.00138889	1	0	1	0	0.08615	0.0283	28124.3	240	0	0	0	0	0	-2.976	0.857	0	1	-59.9605	-47.957	12.1547	-66.1348	GO:0020011
PF3D7_0729400	ribosome biogenesis protein BRX1, putative	unknown	unknown	nucleus 1	0.457976	NA	NA	NA	NA	Unknown	0	NA	Common ancestor	PF07_0122	0.833333	0.00961538	12	2	10	0	0.1811	0.0283556	49531.3	416	1	146	0.350962	0.712329	0	-2.865	0.12	0	0	16.0254	13.3446	NA	NA
PF3D7_0729500	N6-adenosine-methyltransferase MT-A70	unknown	unknown	nucleus 1	0.178539	unknown	unknown	nucleus 2	0.194974	Unknown	0	0	Coccidiomorpha	PF07_0123	0.6	0.00657895	15	6	9	0	0.1062	0.033	89635.1	760	3	272	0.357895	0.485294	0	-3.166	0.126	0	0	11.1518	-56.6905	16.7303	1.28974
PF3D7_0730200	AP-4 complex subunit beta, putative	transport vesicles	transport vesicles	transport vesicles	1	transport vesicles	transport vesicles	transport vesicles	1	Transport vesicles	0	0	Common ancestor	MAL7P1.164	0.333333	0.0011655	3	2	1	0	0.0823	0.0255667	100381	858	1	95	0.110723	0	0.831579	-3.071	0.134	0	0	38.9154	41.9313	-21.2924	26.1808	GO:0030117		GO:0006886,GO:0015031,GO:0016192
PF3D7_0730300	AP2 domain transcription factor AP2-L, putative	unknown	unknown	nucleus 1	0.407939	unknown	unknown	nucleus 1	0.239294	Unknown	0	0	Common ancestor	PF07_0126	0.928571	0.00350614	14	1	13	0	0.1793	0.0322778	155132	1331	7	602	0.452292	0.0830565	0.0930233	-2.478	1	0	0	22.74	17.1594	11.4072	14.7566
PF3D7_0730400	IMP1-like protein, putative	unknown	unknown	plasma membrane 1	0.350628	unknown	unknown	plasma membrane 1	0.225604	Unknown	0	0	Coccidiomorpha	PF07_0127	0	0.0021097	1	1	0	0	0.08355	0.0665778	17800.8	158	0	0	0	0	0	-1.239	0.465	0	0	-34.1159	-36.6591	-0.586909	-39.6476
PF3D7_0730500	conserved Plasmodium protein, unknown function	unknown	nucleus 1	nucleus 1	0.747156	NA	NA	NA	NA	Nucleus	10	NA	Plasmodium	MAL7P1.167	0.64	0.00300517	25	9	16	0	0.2817	0.0944556	329466	2773	4	252	0.0908763	0.452381	0	-2.707	1	0	0	-0.350141	7.61084	NA	NA
PF3D7_0730800	Plasmodium exported protein, unknown function	unknown	unknown	Maurer's cleft	0.178358	unknown	unknown	transport vesicles	0.154137	Unknown	0	0	Laverania	MAL7P1.170;PF3D7_0730800.1;PF3D7_0730800.2	0.8	0.0113766	10	2	8	0	0.37555	NA	32098.2	293	2	117	0.399317	0.376068	0.623932			0	1	47.938	9.58281	-42.5639	-21.8847
PF3D7_0730900	EMP1-trafficking protein	erythrocyte membrane	erythrocyte membrane	erythrocyte membrane	1	erythrocyte membrane	erythrocyte membrane	erythrocyte membrane	1	Erythrocyte PM	0	1	P.rei + P.fal	MAL7P1.171	0.842105	0.00900474	57	9	48	0	0.3565	NA	244195	2110	6	1173	0.555924	0.179028	0.310315	-2.024	1	1	0	59.0123	-32.3314	57.1666	17.7861	GO:0043657
PF3D7_0731100	EMP1-trafficking protein	unknown	transport vesicles	transport vesicles	0.379554	unknown	unknown	transport vesicles	0.238956	Transport vesicles	0	0	Laverania	MAL7P1.172	0.75	0.00149813	4	1	3	0	0.4469	NA	103069	890	5	525	0.589888	0.287619	0.0171429	-2.299	0.999	1	0	49.6852	35.9483	49.5815	36.661
PF3D7_0731300	Plasmodium exported protein (PHISTb), unknown function	erythrocyte membrane	erythrocyte membrane	erythrocyte membrane	1	erythrocyte membrane	erythrocyte membrane	erythrocyte membrane	1	Erythrocyte PM	0	1	P.rei + P.fal	MAL7P1.174	0	0	0	0	0	0	0.566	NA	37723.2	317	0	0	0	0	0	-2.693	0.21	1	0	58.7422	-33.269	56.4687	17.5676	GO:0020036
PF3D7_0731500	erythrocyte binding antigen-175	micronemes	micronemes 2	micronemes 2	1	micronemes	micronemes 2	micronemes 2	1	Micronemes	0	0	Coccidiomorpha	MAL7P1.176;PF07_0128	0.944444	0.00776742	35	2	34	0	0.62315	0.130936	174588	1502	2	566	0.376831	0	0.344523	-1.966	1	1	1	35.9774	-63.7346	60.5088	7.44868	GO:0020009	GO:0046789	GO:0044409
PF3D7_0731600	acyl-CoA synthetase	unknown	unknown	erythrocyte membrane	0.364348	unknown	unknown	erythrocyte membrane	0.204608	Unknown	0	0	Common ancestor	PF07_0129	1	0.00287711	7	0	7	0	0.3113	0.0506818	93283.7	811	1	73	0.0900123	0	1	-2.618	1	0	1	58.05	-30.9396	53.3024	17.7439
PF3D7_0801000	Plasmodium exported protein (PHISTc)	unknown	nucleus 2	nucleus 2	0.43064	unknown	Maurer's cleft	Maurer's cleft	0.428557	Nucleus	0	0	Mammal inf. s.l.	PF08_0137	0.480519	0.018321	67	40	37	0	0.19115	0.1019	147069	1219	4	816	0.669401	0.148284	0.160539	-3.004	0.978	1	0	50.3149	34.7794	50.098	36.8877
PF3D7_0801500	nucleolar protein 10, putative	unknown	unknown	nucleus 1	0.419216	NA	NA	NA	NA	Unknown	0	NA	Common ancestor	PF08_0135	0	0.00182149	3	3	0	0	0.05	0.0128556	64409.2	549	0	0	0	0	0	-2.597	0.258	0	0	7.06368	-5.94881	NA	NA
PF3D7_0801600	conserved protein, unknown function	unknown	mitochondrion	mitochondrion	0.688929	unknown	mitochondrion	mitochondrion	0.761557	Mitochondrion	0	0	Coccidiomorpha	PF08_0134	0	0	0	0	0	0	0.11125	0.0401222	14793.2	125	0	0	0	0	0	-2.633	0.999	1	0	-21.0013	-82.141	43.8296	-56.3084
PF3D7_0801700	sentrin-specific protease 2, putative	unknown	nucleus 1	nucleus 1	0.505446	unknown	unknown	transport vesicles	0.254841	Nucleus	0	0	Coccidiomorpha	MAL8P1.157	0.888889	0.00672646	36	4	32	0	0.3241	0.0499778	210880	1784	11	1018	0.570628	0.244597	0.17387	-2.502	0.524	0	0	17.2283	15.0439	24.6657	34.1797
PF3D7_0801800	mannose-6-phosphate isomerase, putative	unknown	nucleo-cytoplasm	nucleo-cytoplasm	0.861616	unknown	nucleo-cytoplasm	nucleo-cytoplasm	0.424585	Nucleo-cytoplasm	0	0	Common ancestor	MAL8P1.156	0.428571	0.00230795	7	4	3	0	0.0968	0.0143444	117662	1011	3	289	0.285856	0.266436	0	-2.624	0.999	1	0	6.15375	78.8996	-50.6335	40.9923	GO:0005829
PF3D7_0802000	glutamate dehydrogenase, putative	unknown	unknown	20s proteasome	0.419341	unknown	unknown	nucleo-cytoplasm	0.339424	Unknown	0	0	Coccidiomorpha	PF08_0132	0.444444	0.00214746	9	5	4	0	0.0795	0.0104333	160425	1397	3	246	0.176092	0	0.170732	-2.853	0.956	0	0	18.5967	75.0525	-33.8056	22.29
PF3D7_0802100	AP2 domain transcription factor AP2-LT	unknown	nucleus 1	nucleus 1	0.577216	unknown	nucleus 1	nucleus 1	0.447581	Nucleus	0	0	Coccidiomorpha	MAL8P1.153	0.677419	0.00388048	30	10	21	0	0.21855	0.0569333	299293	2577	19	1880	0.72953	0.225	0.27766	-2.584	0.304	0	0	-0.805133	12.4428	2.10743	11.3651		GO:0003700	GO:0006355
PF3D7_0802200	1-cys peroxiredoxin	cytosol	cytosol	cytosol	1	cytosol	cytosol	cytosol	1	Cytosol	0	0	Coccidiomorpha	PF08_0131	0	0	0	0	0	0	0.03505	0.0164444	25164	220	0	0	0	0	0	-2.441	0.956	0	0	3.80672	100.64	-60.8475	57.3756	GO:0005829
PF3D7_0802300	periodic tryptophan protein 2, putative	unknown	nucleus 1	nucleus 1	0.815493	unknown	unknown	nucleus 2	0.212511	Nucleus	0	0	Common ancestor	PF08_0130	0.785714	0.00416295	14	3	11	0	0.1097	0.0151667	129052	1121	1	56	0.0499554	0.428571	0	-3.078	0.119	0	0	-14.5315	21.0735	-0.571958	5.29082	GO:0005730,GO:0032040
PF3D7_0802500	inositol 5-phosphatase, putative	unknown	unknown	ER 1	0.11668	NA	NA	NA	NA	Unknown	0	NA	Common ancestor	MAL8P1.151	0.666667	0.00140944	6	2	4	0	0.0936	0.017125	173061	1419	3	153	0.107822	0	0.267974	-2.859	0.945	2	0	36.6938	46.9553	NA	NA
PF3D7_0802600	adenylyl cyclase beta	unknown	unknown	nucleus 1	0.232164	unknown	unknown	nucleus 2	0.218725	Unknown	0	0	Common ancestor	MAL8P1.150	0.628571	0.0100921	69	26	44	0	0.1114	0.0162	269541	2279	9	1134	0.497587	0.208113	0.260141	-2.681	0.254	0	0	0.746931	-54.3135	43.9546	-24.4318
PF3D7_0802800	serine/threonine protein phosphatase 2B catalytic subunit A	nucleo-cytoplasm	nucleo-cytoplasm	nucleo-cytoplasm	1	nucleo-cytoplasm	nucleo-cytoplasm	nucleo-cytoplasm	1	Nucleo-cytoplasm	3	0	Common ancestor	PF08_0129	0.4	0.00275938	5	3	2	0	0.03925	0.00998889	70075.4	604	1	124	0.205298	0	0.612903	-2.768	0.178	0	0	2.07046	78.8437	-47.7854	34.3557	GO:0005737
PF3D7_0803000	peptidyl-prolyl cis-trans isomerase	unknown	nucleus 1	nucleus 1	0.87503	unknown	nucleus 1	nucleus 1	0.532272	Nucleus	0	0	Common ancestor	PF08_0128	0.625	0.00393895	8	3	5	0	0.24015	0.0376111	80922.8	677	3	144	0.212703	0	0.180556	-2.903	0.999	0	0	-1.53738	22.0723	20.0991	29.926	GO:0000974,GO:0071013		GO:0006397
PF3D7_0803100	U3 small nucleolar RNA-associated protein 14, putative	unknown	unknown	nucleus 2	0.391054	NA	NA	NA	NA	Unknown	0	NA	Hemosporidia	PF08_0127	0.6875	0.00829987	31	10	22	0	0.18305	0.0306111	147912	1245	5	507	0.407229	0.218935	0.238659	-2.771	0.17	0	0	-34.825	26.7628	NA	NA
PF3D7_0803200	filament assembling protein, putative	mitotic apparatus	mitotic apparatus	mitotic apparatus	1	NA	NA	NA	NA	Mitotic apparatus	0	NA	Common ancestor	MAL8P1.146	0.9	0.00457875	10	1	9	0	0.21765	0.0313444	86742.5	728	2	77	0.105769	0	0	-2.363	0.827	0	0	25.5675	-29.4959	NA	NA	GO:0005874
PF3D7_0803400	DNA repair and recombination protein RAD54, putative	unknown	nucleus 2	nucleus 2	0.465724	NA	NA	NA	NA	Nucleus	0	NA	Common ancestor	PF08_0126	0.8	0.00403551	15	3	12	0	0.10665	0.0181444	143045	1239	5	418	0.337369	0	0.638756	-0.7	1	0	0	29.4621	-16.1546	NA	NA			GO:0000724
PF3D7_0803500	AAA family ATPase, putative	unknown	unknown	plasma membrane 1	0.183471	unknown	unknown	micronemes 1	0.144142	Unknown	0	0	Plasmodium	MAL8P1.144	0.625	0.00545331	24	9	15	0	0.15045	0.0260556	175575	1467	9	662	0.451261	0.326284	0.311178	-2.885	0.144	1	0	-2.65105	-57.6383	46.2621	-25.9726
PF3D7_0803600	GRAM domain-containing protein, putative	unknown	unknown	ER 1	0.345256	unknown	unknown	ER 1	0.378844	Unknown	0	0	Coccidiomorpha	MAL8P1.143	0.666667	0.00437774	21	7	14	0	0.3075	0.129975	190847	1599	7	479	0.299562	0.223382	0.175365			1	0	3.61958	-36.8403	25.2784	-13.3558
PF3D7_0803700	tubulin gamma chain	unknown	unknown	mitotic apparatus	0.26703	unknown	unknown	mitotic apparatus	0.301321	Unknown	0	0	Common ancestor	PF08_0125	0	0.000737463	1	1	0	0	0.0121	0.00468889	51636.7	452	0	0	0	0	0	-2.886	0.142	0	0	22.7986	-28.2371	23.4266	-5.53352
PF3D7_0803800	proteasome subunit beta type-4	19s proteasome	19s proteasome	19s proteasome	1	19s proteasome	19s proteasome	19s proteasome	1	Proteasome	1	2	Common ancestor	MAL8P1.142	0	0.00251572	2	2	0	0	0.0546	0.0173	30871.9	265	0	0	0	0	0	-2.689	0.227	0	0	28.1032	85.9607	-42.8406	58.5812	GO:0005737,GO:0005839	GO:0004175,GO:0004298	GO:0010498,GO:0010499,GO:0043161,GO:0051603
PF3D7_0804000	cactin homolog, putative	unknown	nucleus 1	nucleus 1	0.86658	unknown	nucleus 1	nucleus 1	0.451375	Nucleus	0	0	Common ancestor	PF08_0124	0.944444	0.0074813	18	1	17	0	0.1698	0.0263333	97412.4	802	1	199	0.24813	1	0	-2.77	0.182	0	0	0.639282	24.3934	9.30846	23.6393	GO:0005681		GO:0010468
PF3D7_0804400	methionine aminopeptidase 1c, putative	unknown	apicoplast	apicoplast	0.598922	NA	NA	NA	NA	Apicoplast	0	NA	Common ancestor	MAL8P1.140	0.6	0.00225225	5	2	3	0	0.08215	0.0142	88179.3	740	3	221	0.298649	0.533937	0	-2.788	0.177	0	1	-55.1448	-47.053	NA	NA	GO:0020011
PF3D7_0804500	conserved Plasmodium membrane protein, unknown function	unknown	nucleus 1	nucleus 1	0.71429	unknown	nucleus 2	nucleus 2	0.568932	Nucleus	0	12	Coccidiomorpha	MAL8P1.139	0.811966	0.00646337	117	22	95	0	0.2899	0.0327143	720963	6034	9	479	0.0793835	0.110647	0.344468	-2.745	0.177	8	0	-18.4869	16.9584	3.25019	0.747455
PF3D7_0804600	tRNA pseudouridine synthase, putative	unknown	unknown	transport vesicles	0.284078	unknown	unknown	transport vesicles	0.211215	Unknown	0	0	Common ancestor	PF08_0123	1	0.00059952	1	0	1	0	0.1486	0.029925	66597.2	556	2	84	0.151079	0	0	-0.915	1	0	0	29.0488	44.246	-35.3059	35.3937
PF3D7_0804800	peptidyl-prolyl cis-trans isomerase	unknown	unknown	transport vesicles	0.254697	unknown	unknown	nucleo-cytoplasm	0.17771	Unknown	0	0	Common ancestor	PF08_0121	0	0	0	0	0	0	0.01485	0.0135222	24892.3	217	0	0	0	0	0	-2.289	0.849	0	0	21.1583	52.4655	26.6115	31.2328
PF3D7_0804900	GTPase-activating protein, putative	unknown	transport vesicles	transport vesicles	0.380367	unknown	unknown	transport vesicles	0.279311	Transport vesicles	0	0	Common ancestor	PF08_0120	0.857143	0.00475221	7	1	6	0	0.21415	0.0620556	56501	491	2	154	0.313646	0	0.0584416	-2.411	0.989	0	0	32.7121	16.7255	-18.7296	8.49104	GO:0000139
PF3D7_0805200	gamete release protein, putative	unknown	inner membrane complex	inner membrane complex	0.415526	unknown	inner membrane complex	inner membrane complex	0.351718	IMC	0	0	Plasmodium	PF08_0119	0	0	0	0	0	0	0.05215	0.0687444	10285.5	93	0	0	0	0	0	0	0.929	0	0	-50.8969	-67.9661	65.4318	-24.9782	GO:0070258		GO:0048870
PF3D7_0805600	phosphatidic acid phosphatase 2	unknown	unknown	plasma membrane 1	0.304005	unknown	plasma membrane 1	plasma membrane 1	0.488258	Unknown	0	0	Common ancestor	MAL8P1.202	0	0.0021645	2	2	0	0	0.0732	0.05215	35849.6	308	0	0	0	0	0	-3.088	1	7	0	-33.7913	-31.7511	0.709019	-28.3697
PF3D7_0805700	serine/threonine protein kinase, FIKK family	unknown	unknown	nucleus 1	0.230912	unknown	unknown	transport vesicles	0.328292	Unknown	0	0	Common ancestor	MAL8P1.203	0.833333	0.00137268	6	1	5	0	0.1593	0.0319111	171805	1457	4	918	0.630062	0.340959	0	-2.681	0.998	0	0	15.2131	4.97173	-5.82381	14.4346
PF3D7_0806000	AAA family ATPase, putative	unknown	nucleus 1	nucleus 1	0.752832	unknown	nucleus 2	nucleus 2	0.39975	Nucleus	0	0	Plasmodium	PF08_0117	0.428571	0.00385039	14	8	6	0	0.22995	0.0521556	145702	1212	2	175	0.144389	0	0	-2.854	0.143	0	0	-23.157	16.7117	-1.82664	-1.08107
PF3D7_0806300	ferlin-like protein, putative	unknown	unknown	plasma membrane 1	0.236113	unknown	unknown	plasma membrane 1	0.294252	Unknown	0	0	Common ancestor	MAL8P1.134	0.352941	0.00332551	17	11	6	0	0.0481	0.0160444	197634	1704	5	348	0.204225	0.140805	0	-2.87	0.156	1	0	-16.516	-45.9761	17.608	-30.6942
PF3D7_0806500	DnaJ protein, putative	unknown	unknown	micronemes 1	0.191983	unknown	unknown	nucleus 2	0.167437	Unknown	0	0	Common ancestor	PF08_0115	0.833333	0.00395062	8	1	5	1	0.10335	0.0209444	76763.5	675	3	183	0.271111	0.595628	0.322404	-2.542	0.318	0	0	-34.9946	7.07081	-4.06433	-7.44721
PF3D7_0806800	V-type proton ATPase subunit a, putative	unknown	unknown	plasma membrane 1	0.445088	unknown	plasma membrane 1	plasma membrane 1	0.454416	Unknown	0	11	Common ancestor	PF08_0113	0.75	0.00126622	4	1	3	0	0.0346	0.00998889	122999	1053	3	205	0.194682	0.22439	0.478049	-2.715	0.149	6	0	13.0282	-65.2524	12.2858	-28.2885
PF3D7_0807000	YEATS domain-containing protein, putative	unknown	nucleus 1	nucleus 1	0.564129	unknown	unknown	nucleus 2	0.267566	Nucleus	0	0	Common ancestor	MAL8P1.131	0	0	0	0	0	0	0.05145	0.0209333	26082	222	0	0	0	0	0	-2.747	0.137	0	0	5.33108	12.6356	-12.3972	-5.30099		GO:0003700	GO:0006355
PF3D7_0807200	conserved Plasmodium membrane protein, unknown function	unknown	unknown	ER 1	0.2001	NA	NA	NA	NA	Unknown	0	NA	Hematozoa	MAL8P1.130	0	0.000805153	1	1	0	0	0.1884	0.0492625	48862.4	414	0	0	0	0	0	-0.843	0.506	6	0	-11.0679	-50.8668	NA	NA
PF3D7_0807300	ras-related protein Rab-18	unknown	plasma membrane 1	plasma membrane 1	0.521487	unknown	plasma membrane 1	plasma membrane 1	0.52264	Plasma membrane	0	0	Common ancestor	MAL8P1.129;PF08_0110	0	0.00165837	1	1	0	0	0.0159	0.0048	23162.6	201	0	0	0	0	0	-3.031	0.121	0	1	-28.8283	-40.5399	2.61742	-37.6925	GO:0005794,GO:0016020
PF3D7_0807400	coenzyme Q-binding protein COQ10 homolog, mitochondrial	unknown	unknown	nucleus 1	0.423437	NA	NA	NA	NA	Unknown	0	NA	Plasmodium	MAL8P1.300	0	0	0	0	0	0	0.34915	0.102788	23274.1	191	0	0	0	0	0	-2.867	0.177	0	0	-31.4283	-0.875492	NA	NA
PF3D7_0807500	proteasome subunit alpha type-6, putative	19s proteasome	19s proteasome	19s proteasome	1	19s proteasome	19s proteasome	19s proteasome	1	Proteasome	0	0	Common ancestor	MAL8P1.128	0	0	0	0	0	0	0.057	0.0226444	29499.7	260	0	0	0	0	0	-1.875	0.979	0	0	29.9885	85.1307	-41.2837	60.1539	GO:0005737,GO:0005839	GO:0004175,GO:0004298	GO:0006511,GO:0010498,GO:0010499,GO:0043161,GO:0051603
PF3D7_0807600	conserved Plasmodium protein, unknown function	unknown	eIF3	eIF3	0.456322	unknown	unknown	nucleus 1	0.405882	eIF3	0	0	Plasmodium	MAL8P1.127	0.574074	0.0129935	52	23	31	0	0.13565	0.048	159032	1334	6	797	0.597451	0.19197	0.377666	-0.592	1	1	0	55.1699	21.3516	10.0981	40.316
PF3D7_0807800	26S proteasome regulatory subunit RPN10, putative	unknown	nucleo-cytoplasm	nucleo-cytoplasm	0.817974	unknown	nucleo-cytoplasm	nucleo-cytoplasm	0.776557	Nucleo-cytoplasm	0	0	Common ancestor	PF08_0109	0.375	0.00623701	9	5	3	1	0.04765	0.0165667	55067	481	2	135	0.280665	0	0.392593	-2.93	0.144	0	0	1.53177	71.4629	-44.6832	24.8547	GO:0005829
PF3D7_0807900	tyrosine--tRNA ligase	unknown	transport vesicles	transport vesicles	0.352844	unknown	unknown	transport vesicles	0.174786	Transport vesicles	0	0	Common ancestor	MAL8P1.125	0.666667	0.00268097	3	1	2	0	0.0537	0.0191778	43453.2	373	0	0	0	0	0	-2.675	0.279	0	0	-9.73119	51.7694	-26.1965	9.18633
PF3D7_0808100	AP-3 complex subunit delta, putative	unknown	nucleus 1	nucleus 1	0.517183	unknown	nucleus 2	nucleus 2	0.431816	Nucleus	0	0	Plasmodium	MAL8P1.123	0.7	0.00621504	30	9	21	0	0.25575	0.0543	193080	1609	5	220	0.136731	0.104545	0.231818	-3.156	0.133	2	0	1.01591	-8.67123	10.0022	-6.47408
PF3D7_0808200	plasmepsin X	micronemes	micronemes 1	micronemes 1	1	micronemes	micronemes 1	micronemes 1	1	Micronemes	0	0	Common ancestor	PF08_0108	0.285714	0.00814427	14	10	4	0	0.08845	0.0233333	65114	573	1	45	0.078534	0	0	-2.486	1	0	1	-44.9199	-30.3072	-13.5979	-37.7436	GO:0045177		GO:0044409
PF3D7_0808300	ubiquitin regulatory protein, putative	unknown	unknown	cytosol	0.774548	unknown	cytosol	cytosol	0.687537	Unknown	0	0	Common ancestor	MAL8P1.122	0.2	0.0070028	5	4	1	0	0.0799	0.0321556	27490.3	238	0	0	0	0	0	-2.625	0.237	0	0	-2.34578	67.708	-47.5247	49.4788
PF3D7_0808400	coatomer subunit epsilon, putative	transport vesicles	transport vesicles	transport vesicles	1	transport vesicles	transport vesicles	transport vesicles	1	Transport vesicles	6	0	Plasmodium	MAL8P1.121;MAL8P1.121:exon:1	0.6	0.0059952	5	2	3	0	0.1451	0.0366222	33092.7	278	0	0	0	0	0	-2.792	0.92	0	0	30.3916	43.5697	-18.8061	27.6556		GO:0005198	GO:0006888,GO:0006890,GO:0006891
PF3D7_0808450	protein MPODD, putative	unknown	mitochondrion	mitochondrion	0.910405	unknown	mitochondrion	mitochondrion	0.845272	Mitochondrion	0	0	Hemosporidia		0.333333	0.0111111	3	2	1	0	0.1928	0.0440875	10580.7	90	0	0	0	0	0			1	0	-21.8137	-80.1592	44.3798	-54.2964	GO:0005739
PF3D7_0810000	acyl-CoA binding protein, putative	unknown	cytosol	cytosol	0.91781	unknown	cytosol	cytosol	0.911403	Cytosol	0	0	Coccidiomorpha	PF08_0099	1	0.0037037	1	0	1	0	0.1077	0.0423778	10775.2	90	0	0	0	0	0	-2.859	0.899	0	0	5.05118	92.3532	-58.7459	46.7824
PF3D7_0810200	ABC1 family, putative	unknown	unknown	mitochondrion	0.463288	NA	NA	NA	NA	Unknown	0	NA	Common ancestor	PF08_0098	0.571429	0.00248227	7	3	4	0	0.2074	0.0321667	111728	940	3	164	0.174468	0.189024	0	-2.914	0.131	0	0	-31.0406	-68.9082	NA	NA
PF3D7_0810300	protein phosphatase PPM5, putative	unknown	unknown	transport vesicles	0.207181	unknown	unknown	transport vesicles	0.241533	Unknown	0	0	Common ancestor	MAL8P1.109	0.571429	0.00424242	7	3	4	0	0.0483	0.0182444	63619.8	550	3	176	0.32	0.4375	0	-2.05	1	1	0	16.874	42.1649	-30.6839	3.74747
PF3D7_0810500	protein phosphatase PPM7, putative	unknown	unknown	transport vesicles	0.251519	unknown	unknown	nucleo-cytoplasm	0.217724	Unknown	0	0	Common ancestor	MAL8P1.108	0.333333	0.00330033	3	2	1	0	0.0084	0.0109444	34519.6	303	0	0	0	0	0	-2.135	0.998	0	0	-2.39059	51.887	-40.9875	27.1538
PF3D7_0810600	ATP-dependent RNA helicase DBP1, putative	unknown	nucleus 1	nucleus 1	0.695511	unknown	nucleus 2	nucleus 2	0.451365	Nucleus	0	0	Common ancestor	PF08_0096	0.6	0.00177117	5	2	3	0	0.0376	0.0192333	108635	941	2	449	0.477152	0.523385	0.318486	-1.993	1	0	0	-9.56918	18.4422	5.99185	15.4252		GO:0003676,GO:0003723,GO:0003724,GO:0003729,GO:0004386
PF3D7_0810800	hydroxymethyldihydropterin pyrophosphokinase-dihydropteroate synthase	unknown	unknown	cytosol	0.697822	unknown	nucleo-cytoplasm	nucleo-cytoplasm	0.548228	Unknown	0	0	Coccidiomorpha	PF08_0095	0.857143	0.003305	7	1	6	0	0.20785	0.0470889	83374	706	1	48	0.0679887	0	0	-2.767	0.195	0	0	10.4915	83.9714	-52.2019	26.3175
PF3D7_0810900	conserved Plasmodium protein, unknown function	unknown	mitochondrion	mitochondrion	0.723761	NA	NA	NA	NA	Mitochondrion	0	NA	Hemosporidia	MAL8P1.106;PF3D7_0810900.1;PF3D7_0810900.2	0	0	0	0	0	0	0.24295	0.0710111	41335	345	0	0	0	0	0			0	0	-13.4884	-91.6	NA	NA
PF3D7_0811000	cullin-1	unknown	unknown	nucleo-cytoplasm	0.40828	unknown	nucleo-cytoplasm	nucleo-cytoplasm	0.430146	Unknown	0	0	Common ancestor	PF08_0094	0.4	0.00201045	5	3	2	0	0.0754	0.0155667	100272	829	0	0	0	0	0	-2.952	0.121	0	0	18.2031	74.7036	-33.8397	22.6177
PF3D7_0811200	ER membrane protein complex subunit 1, putative	ER	ER 1	ER 1	1	ER	ER 1	ER 1	1	ER	11	11	Coccidiomorpha	MAL8P1.105	0.941176	0.00500147	17	1	16	0	0.2495	0.0611889	133759	1133	1	45	0.0397176	0	0	-3.234	0.148	1	1	-1.44472	-35.6197	27.9735	-22.9388	GO:0005783
PF3D7_0811300	CCR4-associated factor 1	unknown	unknown	nucleus 1	0.285812	unknown	unknown	transport vesicles	0.304183	Unknown	0	0	Common ancestor	MAL8P1.104	0.421053	0.00357009	19	11	8	0	0.1885	0.0399444	200212	1774	2	1507	0.849493	0.119443	0.291971	-1.904	1	0	0	33.7369	21.6589	-6.12289	20.6683
PF3D7_0811400	conserved protein, unknown function	unknown	transport vesicles	transport vesicles	0.562794	unknown	transport vesicles	transport vesicles	0.520018	Transport vesicles	0	0	Common ancestor	MAL8P1.103	0	0.000548246	1	1	0	0	0.04025	0.0183778	71369.4	608	0	0	0	0	0	-2.796	0.847	0	0	27.0155	43.9244	-28.0778	18.7965
PF3D7_0811500	histone-arginine methyltransferase CARM1, putative	unknown	nucleo-cytoplasm	nucleo-cytoplasm	0.692664	unknown	nucleo-cytoplasm	nucleo-cytoplasm	0.610134	Nucleo-cytoplasm	0	0	Common ancestor	PF08_0092	0.833333	0.00219298	6	1	5	0	0.2157	0.0550444	108427	912	3	217	0.237939	0.341014	0	-2.717	0.182	0	0	14.9641	72.1361	-43.5029	32.5334
PF3D7_0811600	protein MAP1, putative	PVM	PVM	PVM	1	PVM	PVM	PVM	1	PVM	0	0	Hemosporidia	PF08_0091	1	0.00247934	9	0	9	0	0.17575	0.0504556	144008	1210	1	37	0.0305785	0	0	-3.136	0.128	0	1	-65.03	-16.496	-22.6988	-57.1102
PF3D7_0811900	RNA-binding protein, putative	unknown	unknown	apicoplast	0.40381	NA	NA	NA	NA	Unknown	0	NA	Coccidiomorpha	MAL8P1.101	0.333333	0.00255102	9	6	3	0	0.16065	0.0365	140110	1176	2	212	0.180272	0	0.660377	-2.962	0.12	0	1	-39.757	-51.6457	NA	NA
PF3D7_0812000	conserved protein, unknown function	unknown	unknown	mitochondrion	0.228096	NA	NA	NA	NA	Unknown	0	NA	Coccidiomorpha	MAL8P1.100	1	0.000695894	1	0	1	0	0.1156	0.0257556	57222.4	479	0	0	0	0	0	-3.016	0.123	0	0	-22.2681	80.762	NA	NA
PF3D7_0812100	proteasome activator complex subunit 4, putative	unknown	nucleo-cytoplasm	nucleo-cytoplasm	0.607958	unknown	nucleo-cytoplasm	nucleo-cytoplasm	0.541662	Nucleo-cytoplasm	0	0	Common ancestor	PF08_0089	0.666667	0.00188608	15	5	10	0	0.20955	0.0381889	314494	2651	7	509	0.192003	0.436149	0.18664	-0.509	1	3	0	19.6464	76.6057	-38.6944	29.7786	GO:0005829
PF3D7_0812200	serine protease HTRA2	unknown	unknown	mitochondrion	0.400821	unknown	unknown	mitochondrion	0.384108	Unknown	0	0	Coccidiomorpha	MAL8P1.98;MAL8P1.99	1	0.00165017	2	0	2	0	0.2373	0.0935778	46413.9	404	0	0	0	0	0	0.187	1	0	0	-31.368	-20.1991	47.3951	-13.3548
PF3D7_0812400	karyopherin alpha	unknown	unknown	nucleo-cytoplasm	0.384917	unknown	unknown	nucleo-cytoplasm	0.39168	Unknown	0	0	Common ancestor	PF08_0087	0	0	0	0	0	0	0.0131	0.00807778	61158.4	545	0	0	0	0	0	-2.927	0.153	0	0	13.4467	73.3983	-44.3137	18.6114
PF3D7_0812500	RNA-binding protein, putative	unknown	nucleus 1	nucleus 1	0.725996	unknown	nucleus 1	nucleus 1	0.601982	Nucleus	0	10	Common ancestor	PF08_0086	1	0.00104384	3	0	3	0	0.0688	0.0125222	117080	958	4	753	0.786013	0.187251	0.318725	0.66	1	0	0	-6.69529	18.7973	21.4168	22.0355		GO:0003676,GO:0003723
PF3D7_0812600	ubiquitin-conjugating enzyme E2, putative	nucleo-cytoplasm	nucleo-cytoplasm	nucleo-cytoplasm	1	unknown	nucleo-cytoplasm	nucleo-cytoplasm	0.766196	Nucleo-cytoplasm	3	0	Common ancestor	PF08_0085	0	0	0	0	0	0	0.00775	0.00693333	18687.4	163	0	0	0	0	0	-2.606	0.344	0	0	1.82788	83.2928	-52.1315	31.435
PF3D7_0812700	U1 small nuclear ribonucleoprotein C, putative	unknown	nucleus 1	nucleus 1	0.7634	unknown	nucleus 1	nucleus 1	0.569654	Nucleus	0	0	Common ancestor	PF08_0084	0.666667	0.00425532	3	1	2	0	0.255	0.0390818	27878.4	235	1	73	0.310638	0	0.369863	-2.658	1	0	0	-7.08691	32.9645	0.592252	27.2003	GO:0005685,GO:0071004	GO:0003676,GO:0003723,GO:0003729	GO:0000387,GO:0000398
PF3D7_0813000	protein KIC7	unknown	unknown	nucleus 1	0.422573	unknown	nucleus 2	nucleus 2	0.386293	Unknown	0	0	Coccidiomorpha	PF08_0083	1	0.00111297	2	0	2	0	0.0745	0.0352222	70706.2	599	4	315	0.525876	0.196825	0.180952	-2.482	0.241	0	0	5.07059	0.261625	9.09707	-0.633626
PF3D7_0813100	conserved Plasmodium protein, unknown function	unknown	unknown	ER 2	0.206403	unknown	unknown	ER 1	0.122351	Unknown	0	0	Coccidiomorpha	PF08_0082	0.5	0.0020141	4	2	2	0	0.2345	0.0963111	78564.1	662	5	405	0.611782	0.167901	0.177778	-2.652	0.294	0	0	-16.2177	-32.4726	-12.6309	4.18465
PF3D7_0813200	CS domain protein, putative	unknown	nucleo-cytoplasm	nucleo-cytoplasm	0.758305	unknown	nucleo-cytoplasm	nucleo-cytoplasm	0.741212	Nucleo-cytoplasm	0	0	Common ancestor	MAL8P1.96	1	0.00212993	2	0	2	0	0.26015	0.0847	37117.3	313	0	0	0	0	0	-3.279	0.154	0	0	8.55924	84.1391	-48.6364	31.9538	GO:0005737	GO:0051082	GO:0006457
PF3D7_0813300	NPL domain-containing protein, putative	unknown	unknown	ribosomes	0.21297	unknown	unknown	ribosomes	0.143957	Unknown	0	0	Common ancestor	MAL8P1.95	0	0	0	0	0	0	0.0527	0.0190333	36255.5	315	1	127	0.403175	0	0.188976	-2.805	0.295	0	0	3.65563	-20.0778	-8.7139	-16.7993
PF3D7_0813400	conserved protein, unknown function	unknown	nucleo-cytoplasm	nucleo-cytoplasm	0.744058	unknown	nucleo-cytoplasm	nucleo-cytoplasm	0.574418	Nucleo-cytoplasm	0	0	Coccidiomorpha	MAL8P1.94;PF08_0081	0.333333	0.00202327	4	2	1	0	0.05565	0.0295222	76857.3	659	3	281	0.426404	0	0.491103	-2.542	0.205	0	0	11.7084	73.0423	-44.3352	27.6415
PF3D7_0813500	PUB domain-containing protein, putative	unknown	unknown	nucleus 1	0.432622	unknown	unknown	transport vesicles	0.244561	Unknown	0	0	Plasmodium	PF08_0080	0.857143	0.00453074	7	1	6	0	0.3281	0.0604556	61577.1	515	3	167	0.324272	0.42515	0.341317	-1.811	1	0	0	-2.38885	-1.87306	-16.8945	1.50661
PF3D7_0813600	translation initiation factor SUI1, putative	unknown	unknown	transport vesicles	0.224986	unknown	unknown	nucleus 2	0.167527	Unknown	0	0	Common ancestor	PF08_0079	0.5	0.00497512	4	2	2	0	0.085	0.0373125	31351	268	1	118	0.440299	0.567797	0	-2.305	0.631	0	0	4.4188	60.7485	-41.08	48.7105
PF3D7_0813900	40S ribosomal protein S16, putative	unknown	ribosomes	ribosomes	0.717735	unknown	ribosomes	ribosomes	0.705856	Ribosomes	9	12	Common ancestor	PF08_0076	0	0	0	0	0	0	0.001	0.00987778	16285.2	144	0	0	0	0	0	-3.879	0.141	0	0	-20.411	0.406292	-14.2345	-20.3526	GO:0005840,GO:0015935,GO:0022627	GO:0003723,GO:0003735	GO:0006412
PF3D7_0814000	60S ribosomal protein L13-2, putative	unknown	ribosomes	ribosomes	0.71209	unknown	ribosomes	ribosomes	0.775848	Ribosomes	0	12	Common ancestor	PF08_0075	1	0.00155039	1	0	1	0	0.0171	0.029275	25441	215	0	0	0	0	0	-2.534	0.169	0	0	-27.1195	-5.86284	-21.0211	-19.4758	GO:0005840,GO:0022625	GO:0003723,GO:0003735	GO:0006412
PF3D7_0814200	DNA/RNA-binding protein Alba 1	unknown	nucleus 1	nucleus 1	0.569056	unknown	unknown	nucleus 1	0.352121	Nucleus	0	0	Coccidiomorpha	PF08_0074	0	0.00268817	2	2	0	0	0.005	0.0100222	27258.6	248	1	32	0.129032	0	1	-1.638	0.998	0	0	-12.0496	6.2195	6.41497	26.3266		GO:0003676,GO:0003723,GO:0003729
PF3D7_0814900	superoxide dismutase [Fe]	unknown	cytosol	cytosol	0.831899	unknown	cytosol	cytosol	0.850339	Cytosol	0	0	Common ancestor	PF08_0071	1	0.0016835	1	0	1	0	0.03725	0.0227222	22733.6	198	0	0	0	0	0	-3.416	0.311	0	0	-9.03639	86.6178	-59.5818	36.5657	GO:0005829
PF3D7_0815200	importin subunit beta, putative	nucleo-cytoplasm	nucleo-cytoplasm	nucleo-cytoplasm	1	nucleo-cytoplasm	nucleo-cytoplasm	nucleo-cytoplasm	1	Nucleo-cytoplasm	0	6	Common ancestor	PF08_0069	0.5	0.000760167	2	1	1	0	0.00355	0.00345556	99963.8	877	0	0	0	0	0	-3.067	0.129	0	0	3.12238	77.8396	-50.8756	17.4209	GO:0005643,GO:0005737		GO:0006606
PF3D7_0815300	FAD-dependent monooxygenase, putative	unknown	unknown	mitochondrion	0.294029	NA	NA	NA	NA	Unknown	0	NA	Common ancestor	PF08_0068	0.703704	0.00733221	26	8	19	0	0.2525	0.0475222	140226	1182	4	286	0.241963	0	0.486014	-2.997	0.136	1	0	-4.36533	-57.9873	NA	NA
PF3D7_0815400	ATP synthase-associated protein, putative	unknown	mitochondrion	mitochondrion	0.662387	unknown	mitochondrion	mitochondrion	0.716955	Mitochondrion	0	0	Coccidiomorpha	MAL8P1.85	0.5	0.00416667	2	1	1	0	0.0856	0.0341	18787.1	160	0	0	0	0	0	-2.755	0.166	0	0	-33.1467	-20.0319	49.3037	-50.2429	GO:0005739
PF3D7_0815500	conserved Plasmodium protein, unknown function	unknown	unknown	apicoplast	0.237148	unknown	unknown	plasma membrane 1	0.259385	Unknown	0	0	Plasmodium	MAL8P1.84	0.666667	0.00203666	3	1	2	0	0.10265	0.0221222	58164.1	491	2	150	0.305499	0.486667	0.246667	-2.692	0.344	1	0	-55.8436	-16.8769	-10.2241	-10.2902
PF3D7_0815600	eukaryotic translation initiation factor 3 subunit G, putative	eIF3	eIF3	eIF3	1	eIF3	eIF3	eIF3	1	eIF3	5	7	Common ancestor	MAL8P1.83	0	0	0	0	0	0	0.001	0.00347778	31251.2	268	0	0	0	0	0	-3.466	0.12	0	0	56.5145	23.8444	5.63441	47.4071	GO:0005852,GO:0016282,GO:0033290	GO:0003729,GO:0003743	GO:0001732,GO:0006413
PF3D7_0815700	ubiquitin	unknown	apicoplast	apicoplast	0.748176	unknown	apicoplast	apicoplast	0.587843	Apicoplast	7	0	Hemosporidia	PF08_0067	1	0.00178731	2	0	2	0	0.1899	0.0428556	44913.7	373	0	0	0	0	0	-3.107	0.124	3	1	-56.4688	-55.6418	16.0824	-55.5931	GO:0020011	GO:0016887
PF3D7_0815800	vacuolar protein sorting-associated protein 9, putative	unknown	unknown	ER 1	0.314584	unknown	unknown	mitotic apparatus	0.217326	Unknown	0	0	Common ancestor	MAL8P1.82	0.571429	0.00254592	14	6	8	0	0.1858	0.0445625	214692	1833	10	1132	0.617567	0.280919	0.157244	-2.866	0.162	1	0	12.5322	-43.8051	22.0001	-19.3812
PF3D7_0815900	dihydrolipoyl dehydrogenase, apicoplast	unknown	unknown	apicoplast	0.301919	NA	NA	NA	NA	Unknown	0	NA	Coccidiomorpha	PF08_0066	0.25	0.002002	4	3	1	0	0.1142	0.0282444	75587.2	666	0	0	0	0	0	-0.134	0.999	1	0	-51.69	-36.8977	NA	NA
PF3D7_0816000	ribosome assembly protein RRB1, putative	unknown	unknown	ribosomes	0.335167	unknown	nucleus 2	nucleus 2	0.40713	Unknown	0	0	Common ancestor	PF08_0065	0.5	0.00135777	2	1	1	0	0.0476	0.0313778	56508.6	491	1	67	0.136456	0.477612	0	-2.843	0.126	0	0	-31.5431	-0.782701	-9.68575	-3.10379
PF3D7_0816100	phosphopantothenoylcysteine decarboxylase, putative	unknown	cytosol	cytosol	0.931318	unknown	cytosol	cytosol	0.92724	Cytosol	0	0	Common ancestor	MAL8P1.81	0	0.0018018	1	1	0	0	0.09725	0.037125	21402.2	185	0	0	0	0	0	-2.912	0.162	0	0	-0.894898	104.647	-65.7051	54.6682		GO:0003824
PF3D7_0816200	vacuolar protein sorting-associated protein 2, putative	unknown	unknown	plasma membrane 1	0.314684	unknown	unknown	plasma membrane 1	0.220227	Unknown	0	0	Common ancestor	PF08_0064	0	0	0	0	0	0	0.029	0.0170778	24827.7	209	0	0	0	0	0	-2.944	0.241	0	0	-26.3986	-28.1976	-26.2965	-6.88013
PF3D7_0816400	EF-hand calcium-binding domain-containing protein, putative	unknown	mitochondrion	mitochondrion	0.675954	unknown	mitochondrion	mitochondrion	0.581702	Mitochondrion	0	0	Coccidiomorpha	MAL8P1.79	0.333333	0.00429185	3	2	1	0	0.18985	0.0414333	28101.9	233	0	0	0	0	0	-1.705	1	0	0	-14.5979	-71.6843	34.7216	-64.5562	GO:0005739
PF3D7_0816600	chaperone protein ClpB1	apicoplast	apicoplast	apicoplast	1	apicoplast	apicoplast	apicoplast	1	Apicoplast	7	8	Common ancestor	PF08_0063	0	0	0	0	0	0	0.03225	0.00848889	122508	1070	1	54	0.0504673	1	0	-2.809	0.165	0	1	-53.8526	-53.8867	13.2373	-61.2501	GO:0020011	GO:0016887
PF3D7_0816700	trafficking protein particle complex subunit 2-like protein, putative	transport vesicles	transport vesicles	transport vesicles	1	unknown	transport vesicles	transport vesicles	0.593974	Transport vesicles	0	0	Common ancestor	MAL8P1.77	0	0	0	0	0	0	0.06365	0.0229444	16713.3	143	0	0	0	0	0	-2.646	0.13	0	0	42.0253	48.0437	-20.1133	21.865			GO:0006888
PF3D7_0817200	conserved protein, unknown function	unknown	mitochondrion	mitochondrion	0.923644	NA	NA	NA	NA	Mitochondrion	0	NA	Hemosporidia	PF08_0061	0	0	0	0	0	0	0.17375	0.0247	95080	796	2	67	0.0841709	0.507463	0	-3.131	0.141	1	0	-22.4803	-76.2153	NA	NA	GO:0005739
PF3D7_0817500	histidine triad nucleotide-binding protein 1	unknown	unknown	cytosol	0.29656	unknown	unknown	cytosol	0.487584	Unknown	0	0	Common ancestor	PF08_0059	0	0	0	0	0	0	0.129	0.0368	21176.8	185	0	0	0	0	0	-0.731	0.991	1	0	-13.4465	79.5354	-63.4284	29.6439
PF3D7_0817600	conserved protein, unknown function	unknown	unknown	mitochondrion	0.395899	unknown	unknown	rhoptries	0.246703	Unknown	0	0	Common ancestor	PF08_0058	0	0	0	0	0	0	0.32225	0.101937	112162	962	4	488	0.507277	0.459016	0	-2.556	0.418	0	0	-32.0373	-63.7768	57.1839	-22.5563
PF3D7_0817700	rhoptry neck protein 5	rhoptries	rhoptries	nucleus 1	0.470867	rhoptries	rhoptries	rhoptries	1	Rhoptries	0	0	Coccidiomorpha	MAL8P1.73	0	0	0	0	0	0	0.07215	0.0383444	133689	1156	0	0	0	0	0	-2.854	0.167	2	0	13.2441	2.44708	59.8801	-15.5459	GO:1990225
PF3D7_0817900	high mobility group protein B2	unknown	nucleus 1	nucleus 1	0.7074	unknown	unknown	nucleus - histones	0.231578	Nucleus	0	0	Common ancestor	MAL8P1.72	0	0	0	0	0	0	0.0716	0.0277111	11534.6	99	0	0	0	0	0	-3.27	0.368	0	0	-15.6162	40.0872	35.1134	15.3882			GO:0006355
PF3D7_0818000	U4/U6.U5 small nuclear ribonucleoprotein, putative	unknown	nucleus 1	nucleus 1	0.603247	unknown	unknown	nucleus 1	0.387339	Nucleus	0	0	Common ancestor	MAL8P1.71	0	0	0	0	0	0	0.12905	0.0395556	45156	372	3	337	0.905914	0.275964	0.181009	-2.193	0.922	0	0	-5.72581	5.0985	35.0816	8.34867			GO:0006397,GO:0008380
PF3D7_0818100	C3H1-type zinc finger protein CZIF2	unknown	unknown	nucleus 1	0.158891	NA	NA	NA	NA	Unknown	0	NA	Common ancestor	MAL8P1.70	0	0	0	0	0	0	0.0998	0.0381556	63608.1	538	2	151	0.280669	0	0	-2.694	0.986	0	0	30.0386	24.4717	NA	NA
PF3D7_0818200	14-3-3 protein	unknown	nucleo-cytoplasm	nucleo-cytoplasm	0.70174	unknown	unknown	nucleo-cytoplasm	0.36001	Nucleo-cytoplasm	0	0	Common ancestor	MAL8P1.69	0	0	0	0	0	0	0.001	0.00304444	30192.7	262	0	0	0	0	0	-3.082	0.585	0	0	3.06107	65.4297	-43.07	44.4942	GO:0005737
PF3D7_0818400	rRNA-processing protein FCF1, putative	unknown	unknown	nucleus 1	0.201257	NA	NA	NA	NA	Unknown	0	NA	Common ancestor	MAL8P1.67	0	0	0	0	0	0	0.0203	0.0050625	23159.3	198	0	0	0	0	0	-2.918	0.123	0	0	-42.1788	-2.43898	NA	NA
PF3D7_0818500	zinc finger protein, putative	unknown	cytosol	cytosol	0.818082	unknown	cytosol	cytosol	0.834558	Cytosol	0	0	Common ancestor	PF08_0056	0	0	0	0	0	0	0.31365	0.0451111	22178.8	191	1	54	0.282723	0	0	-2.618	0.999	0	0	3.06946	93.0045	-51.4757	49.3657
PF3D7_0818700	DNA helicase, putative	unknown	unknown	20s proteasome	0.197442	unknown	unknown	transport vesicles	0.321906	Unknown	0	0	Common ancestor	MAL8P1.65	0	0	0	0	0	0	0.1118	0.0146667	143663	1223	6	411	0.336059	0.240876	0.248175	-0.629	1	0	0	7.14445	59.4524	-30.0124	58.3095
PF3D7_0818800	U3 small nucleolar ribonucleoprotein protein IMP4, putative	unknown	unknown	nucleus 1	0.32407	NA	NA	NA	NA	Unknown	0	NA	Common ancestor	PF08_0055	0	0	0	0	0	0	0.0374	0.00887778	43659.1	362	0	0	0	0	0	-2.992	0.516	0	0	11.688	15.3714	NA	NA
PF3D7_0818900	heat shock protein 70	unknown	nucleo-cytoplasm	nucleo-cytoplasm	0.661651	unknown	unknown	nucleo-cytoplasm	0.358112	Nucleo-cytoplasm	0	0	Common ancestor	PF08_0054	0	0	0	0	0	0	0.00205	0.00398889	73914.9	677	1	46	0.0679468	0	1	-2.666	0.225	0	0	11.3737	74.1857	-42.2207	35.7117	GO:0005737,GO:0005829	GO:0051082
PF3D7_0819000	ribonuclease, putative	unknown	unknown	nucleus 1	0.434156	unknown	unknown	nucleus 1	0.309823	Unknown	0	0	Hematozoa + Neph.	MAL8P1.64	0	0	0	0	0	0	0.1636	0.0453667	157676	1313	4	405	0.308454	0	0.209877	-2.655	0.313	0	0	-18.4706	24.1887	3.32194	40.6383
PF3D7_0819100	BRIX domain, putative	unknown	unknown	nucleus 1	0.351409	unknown	unknown	nucleus 1	0.218551	Unknown	0	0	Hemosporidia	PF08_0053	0	0	0	0	0	0	0.0566	0.0414778	34669.2	295	0	0	0	0	0	-3.421	0.467	0	0	31.0825	-5.80484	48.8744	-11.7333
PF3D7_0819500	conserved protein, unknown function	unknown	unknown	mitotic apparatus	0.218168	unknown	unknown	mitotic apparatus	0.306084	Unknown	0	0	Common ancestor	MAL8P1.63	0	0	0	0	0	0	0.0618	0.0230125	45682.5	386	1	31	0.0803109	1	0	-0.803	1	1	0	8.07511	-35.0072	20.3549	-21.369
PF3D7_0819600	ubiquitin-like protein, putative	unknown	unknown	plasma membrane 1	0.442219	unknown	plasma membrane 1	plasma membrane 1	0.494092	Unknown	0	0	Coccidiomorpha	MAL8P1.62	0	0	0	0	0	0	0.11345	0.0178556	32165.2	277	1	81	0.292419	0	0.864198	-3.082	0.123	0	0	12.4318	-73.2111	4.02309	-31.7021
PF3D7_0819900	U6 snRNA-associated Sm-like protein LSm3, putative	unknown	nucleo-cytoplasm	nucleo-cytoplasm	0.668755	unknown	unknown	nucleo-cytoplasm	0.387591	Nucleo-cytoplasm	0	0	Common ancestor	PF08_0049	0	0	0	0	0	0	0.0397	0.0177	10701.4	91	0	0	0	0	0	-3.136	0.137	0	0	10.0673	63.4286	-36.4289	48.2749	GO:0005732
PF3D7_0820000	Snf2-related CBP activator, putative	unknown	nucleus 1	nucleus 1	0.711318	unknown	nucleus 1	nucleus 1	0.661752	Nucleus	0	0	Common ancestor	PF08_0048	0	0	0	0	0	0	0.1124	0.0049	246748	2082	3	309	0.148415	0.546926	0	-2.797	0.992	0	0	-2.77412	21.1875	19.6618	24.2443		GO:0004386	GO:0006338
PF3D7_0820200	phosphatidylglycerophosphate synthase	unknown	ER 1	ER 1	0.63589	unknown	unknown	mitotic apparatus	0.211123	ER	0	0	Common ancestor	MAL8P1.58	0	0	0	0	0	0	0.126	0.0282111	78063.3	661	2	114	0.172466	0	0.578947	-2.739	0.146	0	0	0.0696012	-36.694	26.0671	-26.6244
PF3D7_0820500	protein transport protein YIF1, putative	unknown	unknown	ER 1	0.342176	unknown	unknown	ER 1	0.197291	Unknown	0	0	Hemosporidia	MAL8P1.57	0	0	0	0	0	0	0.11865	0.0324556	98561.4	852	2	490	0.575117	0.416327	0	-2.885	0.141	7	0	10.0074	-51.0659	15.7955	-20.3006
PF3D7_0820700	2-oxoglutarate dehydrogenase E1 component	mitochondrion	mitochondrion	mitochondrion	1	mitochondrion	mitochondrion	mitochondrion	1	Mitochondrion	0	11	Common ancestor	PF08_0045	0	0	0	0	0	0	0.02225	0.0162444	121150	1038	0	0	0	0	0	-1.656	1	0	0	-30.7745	-76.2163	41.0414	-46.6501	GO:0005739,GO:0005759		GO:0006099
PF3D7_0820900	conserved Plasmodium protein, unknown function	unknown	nucleus 1	nucleus 1	0.659047	unknown	nucleus 2	nucleus 2	0.533733	Nucleus	0	0	Plasmodium	MAL8P1.54	0	0	0	0	0	0	0.35025	0.0744667	191386	1576	7	483	0.306472	0.244306	0.190476	-2.974	0.125	2	0	-20.9222	14.2873	4.39057	-4.03379
PF3D7_0821000	conserved Plasmodium protein, unknown function	unknown	unknown	ER 1	0.321628	unknown	unknown	mitotic apparatus	0.36437	Unknown	0	0	Common ancestor	MAL8P1.53	0	0	0	0	0	0	0.0277	0.0129889	60543	514	1	48	0.0933852	1	0	-2.654	0.203	2	0	20.2934	-34.7005	27.8421	-24.2106
PF3D7_0821200	conserved protein, unknown function	unknown	unknown	nucleus 1	0.320188	NA	NA	NA	NA	Unknown	0	NA	Common ancestor	PF08_0043	0	0	0	0	0	0	0.0737	0.0283778	22271.6	191	0	0	0	0	0	-2.84	0.177	0	0	29.0332	11.3531	NA	NA
PF3D7_0821300	ATP-dependent RNA helicase DHX36, putative	unknown	nucleus 1	nucleus 1	0.670914	unknown	unknown	nucleus 1	0.429788	Nucleus	0	0	Common ancestor	PF08_0042	0	0	0	0	0	0	0.0974	0.0210889	101800	867	2	112	0.129181	0	0.348214	-2.945	0.123	0	0	7.31798	9.46499	12.2875	26.7339	GO:0005681	GO:0003676,GO:0003723,GO:0003724,GO:0004386	GO:0000398
PF3D7_0821400	conserved Plasmodium protein, unknown function	unknown	unknown	PVM	0.189815	unknown	unknown	plasma membrane 1	0.192417	Unknown	0	0	Laverania	MAL8P1.52	0	0	0	0	0	0	0.06555	NA	14059.8	124	1	102	0.822581	0.303922	0.0882353	-2.757	0.282	0	0	-64.216	-23.7404	-15.1791	-59.0019
PF3D7_0821500	ribosomal RNA small subunit methyltransferase NEP1, putative	unknown	unknown	transport vesicles	0.265608	NA	NA	NA	NA	Unknown	0	NA	Common ancestor	PF08_0041	0	0	0	0	0	0	0.1016	0.0348111	32757.3	279	1	40	0.143369	1	0	-2.864	0.126	0	0	17.7449	12.179	NA	NA
PF3D7_0821600	polyribonucleotide 5'-hydroxyl-kinase Clp1, putative	unknown	unknown	nucleus 1	0.366115	unknown	transport vesicles	transport vesicles	0.373434	Unknown	6	0	Common ancestor	PF08_0040	0	0	0	0	0	0	0.1086	0.0205333	79060.5	674	2	91	0.135015	0	0	-2.738	0.192	0	0	-19.2432	26.113	-0.125262	11.5071
PF3D7_0821700	60S ribosomal protein L22, putative	unknown	ribosomes	ribosomes	0.679353	unknown	unknown	nucleus 2	0.260683	Ribosomes	0	0	Common ancestor	PF08_0039	0	0	0	0	0	0	0.0101	0.0043	16381.8	139	0	0	0	0	0	-3.35	0.123	0	0	-26.4735	2.12132	-9.51096	-24.7274	GO:0005840,GO:0022625	GO:0003723,GO:0003735	GO:0002181,GO:0006412
PF3D7_0821800	protein transport protein SEC61 subunit beta, putative	unknown	mitotic apparatus	mitotic apparatus	0.51176	unknown	mitotic apparatus	mitotic apparatus	0.38708	Mitotic apparatus	0	0	Common ancestor	MAL8P1.51	0	0	0	0	0	0	0.0494	0.0361	8629.93	80	1	42	0.525	0.47619	0	-2.128	0.732	1	0	31.9349	-28.8331	34.1261	-7.15233
PF3D7_0822100	mediator of RNA polymerase II transcription subunit 7, putative	unknown	unknown	nucleus 1	0.29205	unknown	unknown	transport vesicles	0.272426	Unknown	0	0	Common ancestor	PF08_0037	0	0	0	0	0	0	0.1463	0.0373778	28197.4	234	0	0	0	0	0	-3.325	0.171	0	0	11.896	26.4502	-9.98105	31.4428
PF3D7_0822300	small nuclear ribonucleoprotein G, putative	unknown	nucleus 1	nucleus 1	0.736475	unknown	nucleus 1	nucleus 1	0.595846	Nucleus	0	0	Common ancestor	MAL8P1.48	0	0	0	0	0	0	0.0127	0.0096	9512.1	83	0	0	0	0	0	0	0.12	0	0	-2.5114	31.9783	21.7531	37.6704	GO:0005681,GO:0005682,GO:0005685,GO:0005686,GO:0046540,GO:0071004,GO:0071011,GO:0071013	GO:0003723	GO:0000375,GO:0000387,GO:0000398
PF3D7_0822600	protein transport protein SEC23	unknown	transport vesicles	transport vesicles	0.601289	unknown	unknown	transport vesicles	0.270791	Transport vesicles	0	0	Common ancestor	PF08_0036	0	0	0	0	0	0	0.0034	0.00333333	86169.3	759	0	0	0	0	0	-2.889	0.172	0	0	44.247	28.9026	-21.7187	9.80753	GO:0000139		GO:0006886,GO:0006888
PF3D7_0822800	U5 small nuclear ribonucleoprotein 40 kDa protein, putative	unknown	nucleus 1	nucleus 1	0.585265	unknown	nucleus 1	nucleus 1	0.457177	Nucleus	0	0	Common ancestor	MAL8P1.43	0	0	0	0	0	0	0.03705	0.0160556	37085.9	324	0	0	0	0	0	-2.605	0.738	0	0	7.77044	31.774	3.28118	34.0578	GO:0071013	GO:0003723	GO:0000375
PF3D7_0822900	PhIL1-interacting candidate PIC2	inner membrane complex	inner membrane complex	inner membrane complex	1	inner membrane complex	inner membrane complex	inner membrane complex	1	IMC	0	0	Hemosporidia	PF08_0035	0	0	0	0	0	0	0.12845	0.0314375	138242	1176	4	495	0.420918	0.482828	0.153535	-2.578	0.989	0	0	-45.761	-63.0892	24.0486	-69.4664	GO:0070258
PF3D7_0823000	serine/threonine protein kinase VPS15, putative	unknown	nucleus 2	nucleus 2	0.42583	unknown	unknown	transport vesicles	0.258576	Nucleus	0	0	Plasmodium	MAL8P1.42	0	0	0	0	0	0	0.2778	0.0498375	162313	1332	5	399	0.29955	0.150376	0.00250627	-2.942	0.137	1	0	45.7293	-2.63114	-14.2246	10.5805
PF3D7_0823100	RWD domain-containing protein, putative	unknown	nucleo-cytoplasm	nucleo-cytoplasm	0.821681	unknown	nucleo-cytoplasm	nucleo-cytoplasm	0.746991	Nucleo-cytoplasm	0	0	Coccidiomorpha	MAL8P1.41	0	0	0	0	0	0	0.05075	0.0260444	27395.4	229	0	0	0	0	0	-2.01	1	0	0	8.05484	75.8029	-47.4566	37.0184
PF3D7_0823200	RNA-binding protein	unknown	unknown	20s proteasome	0.340961	unknown	unknown	19s proteasome	0.220758	Unknown	0	0	Common ancestor	MAL8P1.40	0	0	0	0	0	0	0.0218	0.0201111	32441.3	286	0	0	0	0	0	-2.165	0.941	0	0	21.2595	66.2059	-29.88	49.3072
PF3D7_0823300	histone acetyltransferase GCN5	nucleus	nucleus 1	nucleus 1	1	nucleus	nucleus 1	nucleus 1	1	Nucleus	0	0	Common ancestor	MAL8P1.39;PF08_0034	0	0	0	0	0	0	0.14795	0.0298889	170918	1465	2	820	0.559727	0.357317	0	-2.517	0.368	2	0	7.48961	16.6247	15.102	22.7061			GO:0006355
PF3D7_0823700	mitochondrial import receptor subunit TOM7, putative	unknown	unknown	mitochondrion	0.594872	unknown	mitochondrion	mitochondrion	0.755673	Unknown	0	0	Plasmodium	MAL8P1.36	0	0	0	0	0	0	0.001	0.0564667	7913.44	66	0	0	0	0	0	-0.727	0.165	1	0	-9.26229	-66.7547	42.063	-58.2602
PF3D7_0823800	DnaJ protein, putative	unknown	ER 1	ER 1	0.560598	unknown	ER 1	ER 1	0.696075	ER	11	11	Common ancestor	PF08_0032	0	0	0	0	0	0	0.0411	0.0168111	76682.1	655	0	0	0	0	0	-3.258	0.17	3	0	-0.05065	-41.0327	28.8192	-17.1979
PF3D7_0823900	dicarboxylate/tricarboxylate carrier	mitochondrion	mitochondrion	mitochondrion	1	mitochondrion	mitochondrion	mitochondrion	1	Mitochondrion	12	11	Common ancestor	PF08_0031	0	0	0	0	0	0	0.02325	0.0151222	35386.6	318	0	0	0	0	0	-2.799	0.162	1	0	-25.8044	-75.1023	37.8746	-50.42	GO:0005739,GO:0005743
PF3D7_0824200	conserved Plasmodium protein, unknown function	unknown	unknown	nucleus 2	0.33036	NA	NA	NA	NA	Unknown	0	NA	Hematozoa	MAL8P1.34	0	0	0	0	0	0	0.09415	0.0297556	133806	1124	4	165	0.146797	0	0.0545455	-3.016	0.119	0	0	21.9089	-13.8089	NA	NA
PF3D7_0824400	nucleoside transporter 2	unknown	plasma membrane 1	plasma membrane 1	0.803005	unknown	plasma membrane 1	plasma membrane 1	0.731289	Plasma membrane	0	0	Hemosporidia	MAL8P1.32	0	0	0	0	0	0	0.10045	0.0244	67642.2	585	1	54	0.0923077	0	0	-1.907	1	9	0	18.7635	-72.3184	8.86573	-35.8282	GO:0016020
PF3D7_0824600	Fe-S cluster assembly protein DRE2, putative	unknown	unknown	nucleo-cytoplasm	0.388415	unknown	nucleo-cytoplasm	nucleo-cytoplasm	0.546584	Unknown	0	0	Common ancestor	MAL8P1.31	0	0	0	0	0	0	0.0803	0.0263	30838	266	0	0	0	0	0	-3.194	0.129	0	0	-14.6473	76.0561	-38.9316	19.5908
PF3D7_0824800	conserved Plasmodium membrane protein, unknown function	unknown	nucleus 1	nucleus 1	0.784762	unknown	unknown	nucleus 1	0.371202	Nucleus	0	0	Plasmodium	PF08_0028	0	0	0	0	0	0	0.1787	0.0238	154869	1276	4	532	0.416928	0.234962	0	-3.008	0.129	2	0	-10.796	16.5734	7.77842	9.36996	GO:0005667
PF3D7_0824900	conserved Plasmodium protein, unknown function	unknown	unknown	nucleus 2	0.324147	NA	NA	NA	NA	Unknown	0	NA	Hemosporidia	PF08_0027	0	0	0	0	0	0	0.36355	0.0838111	117081	978	2	171	0.174847	0	1	-3.265	0.16	0	0	41.8353	-4.40613	NA	NA
PF3D7_0825000	conserved Plasmodium protein, unknown function	unknown	mitotic apparatus	mitotic apparatus	0.552154	NA	NA	NA	NA	Mitotic apparatus	0	NA	Hemosporidia	MAL8P1.29	0	0	0	0	0	0	0.35605	0.080425	197523	1664	13	800	0.480769	0.3175	0.27375	-2.678	0.218	0	0	24.3651	-33.6303	NA	NA
PF3D7_0825200	translation initiation factor IF-3	unknown	apicoplast	apicoplast	0.592048	NA	NA	NA	NA	Apicoplast	0	NA	Plasmodium	MAL8P1.27	0	0	0	0	0	0	0.04665	0.0265444	19555	165	0	0	0	0	0	-3.47	0.348	1	0	-51.8243	-47.2392	NA	NA
PF3D7_0825300	SAYSvFN domain-containing protein, putative	unknown	unknown	ER 1	0.325478	unknown	unknown	mitotic apparatus	0.213087	Unknown	0	0	Common ancestor	MAL8P1.26	0	0	0	0	0	0	0.1095	0.0234125	17204.9	148	0	0	0	0	0	-3.275	0.258	1	0	-17.8648	-36.7279	31.8382	-33.9334
PF3D7_0825400	ATP synthase-associated protein, putative	mitochondrion	mitochondrion	mitochondrion	1	mitochondrion	mitochondrion	mitochondrion	1	Mitochondrion	0	0	Coccidiomorpha	MAL8P1.25a	0	0	0	0	0	0	0.0589	0.00522222	14227.6	119	0	0	0	0	0	-2.386	0.709	1	0	-34.9999	-80.2241	44.181	-48.7093	GO:0005739
PF3D7_0825500	protein KRI1, putative	unknown	nucleus 2	nucleus 2	0.500821	NA	NA	NA	NA	Nucleus	0	NA	Common ancestor	PF08_0026	0	0	0	0	0	0	0.12455	0.0269	75292.3	630	3	202	0.320635	0.559406	0	-2.723	0.205	0	0	19.8569	-19.1805	NA	NA
PF3D7_0826100	HECT-like E3 ubiquitin ligase, putative	unknown	transport vesicles	transport vesicles	0.461936	unknown	transport vesicles	transport vesicles	0.554241	Transport vesicles	0	0	Common ancestor	MAL8P1.23	0	0	0	0	0	0	0.1673	0.0394	1.00514e+06	8591	21	1452	0.169014	0.0929752	0.310606	-2.928	0.125	1	0	35.9977	42.6585	-11.2613	28.9295
PF3D7_0826300	SPRY domain, putative	unknown	unknown	nucleus 1	0.304255	unknown	unknown	nucleus 1	0.370759	Unknown	0	0	Common ancestor	PF08_0021	0	0	0	0	0	0	0.0897	0.0217889	51931.4	445	2	112	0.251685	0.294643	0	-1.646	0.999	0	0	22.7817	2.52661	19.1746	7.08703
PF3D7_0826400	cis-prenyltransferase	unknown	unknown	ER 1	0.312482	unknown	unknown	plasma membrane 1	0.227217	Unknown	0	0	Common ancestor	MAL8P1.22	0	0	0	0	0	0	0.11955	0.0373667	38013.9	317	0	0	0	0	0	-3.257	0.173	2	0	-16.7353	-49.2812	34.905	-27.0106
PF3D7_0826500	ubiquitin conjugation factor E4 B, putative	unknown	transport vesicles	transport vesicles	0.439095	unknown	transport vesicles	transport vesicles	0.490506	Transport vesicles	0	0	Common ancestor	PF08_0020	0	0	0	0	0	0	0.0711	0.0150889	154634	1326	3	287	0.21644	0.285714	0.195122	-2.783	0.905	2	0	28.1212	37.9581	-26.4881	17.7883
PF3D7_0826700	receptor for activated c kinase	unknown	unknown	nucleo-cytoplasm	0.282136	unknown	unknown	nucleo-cytoplasm	0.262389	Unknown	0	0	Common ancestor	PF08_0019	0	0	0	0	0	0	0.001	0.00776667	35686.4	323	0	0	0	0	0	-2.934	0.125	0	0	7.46547	57.1832	-34.9155	42.5937
PF3D7_0826900	conserved Plasmodium protein, unknown function	unknown	mitotic apparatus	mitotic apparatus	0.616004	NA	NA	NA	NA	Mitotic apparatus	0	NA	Plasmodium	MAL8P1.20	0	0	0	0	0	0	0.2816	0.0792667	88435.4	752	3	245	0.325798	0.00408163	0.106122	-2.811	0.929	0	0	24.4454	-37.4058	NA	NA
PF3D7_0827000	ATP-dependent RNA helicase DBP10, putative	unknown	nucleus 1	nucleus 1	0.594448	NA	NA	NA	NA	Nucleus	0	NA	Common ancestor	MAL8P1.19	0	0	0	0	0	0	0.1229	0.0166333	151105	1289	5	381	0.295578	0.404199	0.112861	-2.814	0.158	0	0	-28.1788	15.3659	NA	NA	GO:0005730	GO:0003676,GO:0003723,GO:0003724,GO:0004386
PF3D7_0827300	conserved Plasmodium protein, unknown function	unknown	unknown	eIF3	0.266203	NA	NA	NA	NA	Unknown	0	NA	Plasmodium	PF08_0016	0	0	0	0	0	0	0.3658	0.0972	100939	833	4	394	0.472989	0.230964	0.0964467	-0.488	1	0	0	-21.4589	28.0039	NA	NA
PF3D7_0827500	ribosomal protein L21, apicoplast, putative	unknown	apicoplast	apicoplast	0.797952	unknown	apicoplast	apicoplast	0.723913	Apicoplast	0	0	Coccidiomorpha	PF08_0014	0	0	0	0	0	0	0.08155	0.0291778	38509.8	316	0	0	0	0	0	-2.852	0.122	1	0	-54.8557	-58.5905	19.3861	-60.0703	GO:0020011
PF3D7_0827800	SET domain protein, putative	unknown	nucleus 2	nucleus 2	0.572038	NA	NA	NA	NA	Nucleus	0	NA	Common ancestor	PF08_0012	0	0	0	0	0	0	0.10785	0.0223222	283548	2399	8	1559	0.649854	0.382296	0	-2.734	0.194	0	0	19.4059	-14.6627	NA	NA	GO:0034399
PF3D7_0827900	protein disulfide-isomerase	ER	ER 2	ER 2	1	ER	ER 2	ER 2	1	ER	0	0	Common ancestor	MAL8P1.17	0	0	0	0	0	0	0.0167	0.0151	55514.3	483	0	0	0	0	0	-2.66	0.248	0	1	-5.99765	-29.8627	38.3378	-18.4511	GO:0005783,GO:0009986		GO:0006457
PF3D7_0828300	conserved protein, unknown function	unknown	nucleus 1	nucleus 1	0.702444	unknown	nucleus 1	nucleus 1	0.60981	Nucleus	0	0	Common ancestor	PF08_0010	0	0	0	0	0	0	0.2512	0.0472222	65320.2	552	3	339	0.61413	0.330383	0	-2.558	0.912	0	0	1.33848	8.01734	35.4504	22.6256
PF3D7_0828500	translation initiation factor eIF-2B subunit alpha, putative	unknown	unknown	transport vesicles	0.241847	unknown	unknown	transport vesicles	0.316982	Unknown	0	0	Coccidiomorpha	PF08_0009	0	0	0	0	0	0	0.05085	0.0298333	40026.6	342	0	0	0	0	0	-2.843	0.135	0	0	32.4776	46.1072	-32.6058	15.2303
PF3D7_0828800	GPI-anchored micronemal antigen	micronemes	micronemes 1	micronemes 1	1	micronemes	micronemes 1	micronemes 1	1	Micronemes	0	0	Coccidiomorpha	PF08_0008	0	0	0	0	0	0	0.13045	0.0428	85249.6	738	1	150	0.203252	0	0	-3.301	0.183	1	1	-45.643	-29.9049	-13.2895	-38.4859	GO:0009986,GO:0020009	GO:0046789,GO:0046812	GO:0044409
PF3D7_0828900	conserved protein, unknown function	unknown	unknown	nucleo-cytoplasm	0.383359	unknown	unknown	cytosol	0.564802	Unknown	0	0	Common ancestor	PF08_0007	0	0	0	0	0	0	0.0431	0.0218444	21073.8	185	0	0	0	0	0	-2.48	0.565	0	0	-4.4257	99.6033	-60.9988	49.9273
PF3D7_0829000	conserved Plasmodium membrane protein, unknown function	unknown	transport vesicles	transport vesicles	0.564786	unknown	transport vesicles	transport vesicles	0.679412	Transport vesicles	0	0	Plasmodium	MAL8P1.11	0	0	0	0	0	0	0.23435	0.0475556	228809	1907	9	725	0.380178	0.241379	0.386207	-2.845	0.15	5	0	42.7896	48.7628	-17.153	20.9251
PF3D7_0829100	coiled-coil domain-containing protein 124, putative	unknown	ribosomes	ribosomes	0.560487	unknown	unknown	ribosomes	0.476009	Ribosomes	0	0	Common ancestor	MAL8P1.10	0	0	0	0	0	0	0.03145	0.00907778	25929.5	216	0	0	0	0	0	-2.326	0.844	0	0	-24.3167	-12.1535	-24.1291	-22.0177
PF3D7_0829200	prohibitin 1	mitochondrion	mitochondrion	mitochondrion	1	mitochondrion	mitochondrion	mitochondrion	1	Mitochondrion	12	11	Common ancestor	PF08_0006	0	0	0	0	0	0	0.008	0.00512222	30558.1	272	0	0	0	0	0	0.867	0.996	0	0	-33.579	-71.5177	47.3686	-46.7096	GO:0005739,GO:0005743
PF3D7_0829300	U6 snRNA-associated Sm-like protein LSm8, putative	unknown	unknown	nucleo-cytoplasm	0.520944	unknown	unknown	nucleo-cytoplasm	0.306543	Unknown	0	0	Common ancestor	MAL8P1.9	0	0	0	0	0	0	0.02885	0.0133222	10873.6	95	0	0	0	0	0	-3.211	0.31	0	0	1.18138	56.6555	-39.8895	-10.6558
PF3D7_0830400	CRA domain-containing protein, putative	unknown	PVM	PVM	0.700118	unknown	PVM	PVM	0.500761	PVM	0	0	Mammal inf. s.l.	PF08_0004	0	0	0	0	0	0	0.10325	0.08396	15901.7	137	0	0	0	0	0	-1.825	0.99	1	1	-64.2716	-19.3607	-19.7104	-57.5493
PF3D7_0830500	sporozoite and liver stage tryptophan-rich protein, putative	Maurer's cleft	Maurer's cleft	Maurer's cleft	1	Maurer's cleft	Maurer's cleft	Maurer's cleft	1	Maurer's cleft	0	1	Plasmodium	PF08_0003	0	0	0	0	0	0	0.3212	0.0384875	80443.1	675	3	258	0.382222	0.217054	0.53876	-2.668	0.223	1	0	53.5174	-21.6433	60.1155	29.3425	GO:0020036	GO:0005515
PF3D7_0830600	Plasmodium exported protein (PHISTc), unknown function	unknown	unknown	transport vesicles	0.206386	unknown	Maurer's cleft	Maurer's cleft	0.411416	Unknown	0	0	Plasmodium	MAL8P1.4	0	0	0	0	0	0	0.4792	0.128412	54546.9	456	2	135	0.296053	0.414815	0	-2.845	0.997	1	0	48.3129	7.05869	50.7923	35.0759
PF3D7_0830700	Plasmodium exported protein (hyp9), unknown function	unknown	erythrocyte membrane	erythrocyte membrane	0.749485	unknown	unknown	erythrocyte membrane	0.314162	Erythrocyte PM	0	1	Laverania	MAL8P1.3	0	0	0	0	0	0	0.2564	NA	25085.5	218	0	0	0	0	0	-3.481	0.215	2	0	54.1161	-36.8005	58.5235	19.3327	GO:0043657
PF3D7_0831000	Plasmodium exported protein (PHISTb), unknown function	unknown	erythrocyte membrane	erythrocyte membrane	0.726191	NA	NA	NA	NA	Erythrocyte PM	0	NA	Laverania	MAL8P1.2	0	0	0	0	0	0	0.40175	NA	51020.7	426	0	0	0	0	0	0.562	0.74	1	0	61.3232	-31.1944	NA	NA	GO:0043657
PF3D7_0831200	DnaJ protein, putative	unknown	unknown	ER 1	0.156545	NA	NA	NA	NA	Unknown	0	NA	Common ancestor	MAL8P1.204	0	0	0	0	0	0	0.23805	0.0493667	114103	961	3	166	0.172737	0	0.277108	-1.486	1	1	0	-6.19915	-12.0875	NA	NA
PF3D7_0831300	Plasmodium exported protein, unknown function	unknown	Maurer's cleft	Maurer's cleft	0.388234	NA	NA	NA	NA	Maurer's cleft	0	NA	Laverania	MAL8P1.205	0	0	0	0	0	0	0.5404	NA	98972.1	821	4	403	0.490865	0.325062	0.0148883	-2.522	0.529	1	0	-31.9414	44.3735	NA	NA	GO:0043657
PF3D7_0831400	Plasmodium exported protein, unknown function	unknown	unknown	Maurer's cleft	0.245905	unknown	unknown	Maurer's cleft	0.346054	Unknown	0	0	Laverania	MAL8P1.206	0	0	0	0	0	0	1.23945	NA	36413.2	302	1	96	0.317881	0.15625	0	-0.655	0.969	0	1	50.1799	-32.7271	56.3701	22.8673
PF3D7_0831500	Plasmodium exported protein (PHIST), unknown function	unknown	unknown	nucleus 1	0.230185	unknown	unknown	nucleus 2	0.180907	Unknown	0	0	Laverania		0	0	0	0	0	0	0.14175	NA	39097.7	335	1	76	0.226866	0	0	-3.036	0.795	1	0	23.2933	27.0287	-22.1466	0.355883
PF3D7_0831600	cytoadherence linked asexual protein 8	unknown	rhoptries	nucleus 1	0.322792	unknown	rhoptries	rhoptries	0.668427	Rhoptries	0	0	Plasmodium	MAL7P1.229	0	0	0	0	0	0	0.2578	0.073	165613	1394	1	35	0.0251076	0	1	-0.705	1	1	1	1.81427	-53.7139	59.0322	-18.8513			GO:0020035
PF3D7_0831700	heat shock protein 70	unknown	unknown	Maurer's cleft	0.206274	unknown	unknown	Maurer's cleft	0.17742	Unknown	0	0	Common ancestor	MAL7P1.228	0	0	0	0	0	0	0.0609	NA	75052.9	679	1	36	0.0530191	0	1	0.585	1	0	1	-27.4963	71.3174	-74.8564	25.6844
PF3D7_0832200	Plasmodium exported protein (PHISTa-like), unknown function	unknown	unknown	Maurer's cleft	0.284899	unknown	Maurer's cleft	Maurer's cleft	0.535278	Unknown	0	0	Laverania	MAL7P1.225;PF3D7_0832200.1;PF3D7_0832200.2	0	0	0	0	0	0	0.3993	NA	33544.3	286	1	31	0.105802	0	0			1	0	48.9942	8.80681	51.4962	32.9814
PF3D7_0901700	Plasmodium exported protein (hyp5), unknown function	unknown	erythrocyte membrane	erythrocyte membrane	0.732366	NA	NA	NA	NA	Erythrocyte PM	0	NA	P. falciparum	PFI0085c	0.904762	0.0234949	16	2	19	0	NA	NA	26793.2	227	0	0	0	0	0	-3.305	0.953	2	0	61.4415	-28.9032	NA	NA	GO:0043657
PF3D7_0901800	Plasmodium exported protein, unknown function	unknown	erythrocyte membrane	erythrocyte membrane	0.650693	unknown	Maurer's cleft	Maurer's cleft	0.464624	Erythrocyte PM	0	1	Laverania	PFI0086w	0.857143	0.00991326	8	1	6	0	0.22065	NA	32927	269	0	0	0	0	0	-2.628	0.241	1	0	54.7282	-28.1346	58.9851	27.3421	GO:0043657
PF3D7_0902100	serine/threonine protein kinase, FIKK family	unknown	ER 2	ER 2	0.354597	unknown	unknown	Maurer's cleft	0.247668	ER	0	0	Common ancestor	PFI0100c	0.8	0.00383877	6	1	4	1	0.2076	0.081675	61888.5	521	0	0	0	0	0	-2.697	1	2	0	-22.4405	-37.4061	55.6873	30.9819
PF3D7_0902200	serine/threonine protein kinase, FIKK family	unknown	mitotic apparatus	mitotic apparatus	0.450335	unknown	Maurer's cleft	Maurer's cleft	0.491077	Mitotic apparatus	0	0	Common ancestor	PFI0105c	1	0.00157978	3	0	3	0	0.3775	0.0881556	74462.1	633	1	84	0.132701	0.52381	0	-0.712	1	0	1	19.2138	-24.2848	56.4664	33.0426
PF3D7_0902800	serine repeat antigen 9	unknown	PVM	PVM	0.57113	unknown	unknown	PVM	0.234319	PVM	0	0	Hematozoa + Neph.	PFI0135c	0.5	0.00214592	6	3	3	0	0.1944	0.10895	105544	932	2	113	0.121245	0.495575	0.504425	0.045	1	0	1	-65.1308	-11.8912	-27.7348	-58.1553	GO:0005615,GO:0005764	GO:0004197,GO:0008234	GO:0051603
PF3D7_0903100	protein RER1, putative	unknown	ER 1	ER 1	0.610998	unknown	unknown	rhoptries	0.318046	ER	0	0	Coccidiomorpha	PFI0150c	0.25	0.0066335	4	3	1	0	0.0584	0.0241889	24197.3	201	0	0	0	0	0	-3.083	0.143	4	0	-11.8634	-39.4937	33.7741	-6.0172	GO:0005783
PF3D7_0903200	ras-related protein RAB7	unknown	plasma membrane 1	plasma membrane 1	0.504915	unknown	plasma membrane 1	plasma membrane 1	0.453206	Plasma membrane	0	0	Common ancestor	PFI0155c	0	0.00323625	2	2	0	0	0.0064	0.00943333	23788.1	206	0	0	0	0	0	-3.106	0.151	0	0	-26.4791	-39.1476	0.822296	-34.559	GO:0016020
PF3D7_0903300	conserved protein, unknown function	unknown	unknown	nucleus 2	0.192167	NA	NA	NA	NA	Unknown	0	NA	Coccidiomorpha	PFI0160w	0.666667	0.0057238	55	18	36	1	0.26595	0.0498375	380982	3203	4	409	0.127693	0	0.151589	-2.656	0.999	6	0	13.1311	-10.2453	NA	NA
PF3D7_0903400	ATP-dependent RNA helicase DDX60, putative	unknown	eIF3	eIF3	0.443828	unknown	eIF3	eIF3	0.429385	eIF3	0	0	Common ancestor	PFI0165c	0.487179	0.00499474	38	20	19	0	0.0708	0.0216222	300925	2536	8	419	0.165221	0.312649	0.128878	-3.11	0.125	1	0	-19.4331	22.264	5.23361	41.148
PF3D7_0903500	nucleoporin NUP138, putative	unknown	unknown	ER 2	0.215993	unknown	unknown	mitotic apparatus	0.209638	Unknown	0	0	Hemosporidia	PFI0170w	0.380952	0.0050578	21	13	8	0	0.14525	0.0364	155152	1384	8	834	0.602601	0.261391	0.0179856	-2.833	0.979	0	0	34.6166	8.66248	23.9923	6.37936
PF3D7_0903600	protein hook, putative	unknown	unknown	nucleo-cytoplasm	0.329703	unknown	unknown	nucleo-cytoplasm	0.271205	Unknown	0	0	Coccidiomorpha	PF3D7_0903600.1;PF3D7_0903600.2;PFI0175w	0.875	0.00350877	8	1	7	0	0.07865	0.0215667	90676.9	760	0	0	0	0	0			0	0	-24.0753	20.5912	-31.8084	12.1591
PF3D7_0903700	alpha tubulin 1	unknown	unknown	nucleo-cytoplasm	0.402188	unknown	unknown	nucleo-cytoplasm	0.317567	Unknown	0	0	Common ancestor	PFI0180w	0	0.000735835	1	1	0	0	0.02955	0.0195333	50297	453	0	0	0	0	0	-2.602	0.599	0	0	28.0561	47.4327	-36.3741	43.453
PF3D7_0903900	60S ribosomal protein L32	ribosomes	ribosomes	ribosomes	1	ribosomes	ribosomes	ribosomes	1	Ribosomes	9	12	Common ancestor	PFI0190w	0	0	0	0	0	0	0.01615	0.0140444	15526.6	131	0	0	0	0	0	-2.274	0.861	0	0	-24.9319	-5.77121	-19.2065	-21.2428	GO:0005840,GO:0022625	GO:0003735	GO:0006412
PF3D7_0904000	GTPase-activating protein, putative	unknown	cytosol	cytosol	0.902972	unknown	cytosol	cytosol	0.905521	Cytosol	0	0	Common ancestor	PFI0195c	0.5	0.00156495	2	1	1	0	0.15375	0.0336556	50301.1	426	1	113	0.265258	0	0.902655	-3.074	0.121	0	0	-18.6056	82.9768	-67.4067	35.4635
PF3D7_0904100	AP-4 complex subunit epsilon, putative	unknown	transport vesicles	transport vesicles	0.557216	transport vesicles	transport vesicles	transport vesicles	1	Transport vesicles	0	0	Common ancestor	PFI0200c	0.526316	0.00456292	19	9	10	0	0.12625	0.0389444	161406	1388	4	595	0.428674	0	0.381513	-2.777	0.149	0	0	32.2328	41.6272	-19.8876	26.6131	GO:0030117		GO:0006886,GO:0015031,GO:0016192
PF3D7_0904400	signal peptidase complex subunit 3, putative	ER	ER 1	ER 1	1	ER	ER 1	ER 1	1	ER	0	11	Common ancestor	PFI0215c	0	0	0	0	0	0	0.1177	0.0292111	22208.8	185	0	0	0	0	0	-3.071	0.12	1	0	-6.81829	-43.1375	34.1642	-22.1229
PF3D7_0904500	prefoldin subunit 4, putative	unknown	unknown	cytosol	0.460555	unknown	cytosol	cytosol	0.671328	Unknown	3	3	Common ancestor	PFI0220w	0	0	0	0	0	0	0.10155	0.0393	15325.4	129	0	0	0	0	0	-2.753	0.153	0	0	-5.38024	71.8229	-47.5413	37.1683
PF3D7_0904600	ubiquitin specific protease, putative	unknown	transport vesicles	transport vesicles	0.442041	unknown	transport vesicles	transport vesicles	0.605907	Transport vesicles	0	0	Plasmodium	PFI0225w	0.527778	0.00677966	36	17	19	0	0.1832	0.0380375	207568	1770	8	1010	0.570621	0.278218	0.0663366	-2.476	0.998	0	0	29.979	37.6092	-22.4396	18.4961
PF3D7_0904700	bacterial histone-like protein	apicoplast	apicoplast	apicoplast	1	apicoplast	apicoplast	apicoplast	1	Apicoplast	0	0	Hemosporidia	PFI0230c	0	0	0	0	0	0	0.0821	0.0339111	22515.1	189	0	0	0	0	0	-3.083	0.119	0	1	-50.6633	-50.3111	13.2348	-64.8232	GO:0020011
PF3D7_0904800	replication protein A1, small fragment	unknown	nucleo-cytoplasm	nucleo-cytoplasm	0.747469	unknown	nucleo-cytoplasm	nucleo-cytoplasm	0.718691	Nucleo-cytoplasm	0	0	Common ancestor	PFI0235w	0.25	0.00275482	4	3	1	0	0.03765	0.0165778	56234.8	484	0	0	0	0	0	-2.834	0.124	0	0	7.00154	66.0846	-34.8667	50.7359
PF3D7_0904900	copper-transporting ATPase	unknown	unknown	ER 1	0.327822	unknown	unknown	plasma membrane 1	0.19502	Unknown	0	0	Common ancestor	PFI0240c	0.7	0.00532191	41	12	28	0	0.24065	0.0375333	299390	2568	8	1394	0.542835	0.236729	0.137733	-1.503	1	8	0	14.7613	-57.2664	18.819	-10.3517
PF3D7_0905000	ATP synthase-associated protein, putative	unknown	mitochondrion	mitochondrion	0.858264	unknown	mitochondrion	mitochondrion	0.801511	Mitochondrion	0	0	Hemosporidia	PFI0245c	0	0	0	0	0	0	0.233	0.0522222	34031	281	0	0	0	0	0	-3.29	0.15	0	0	-26.1214	-68.4019	47.9851	-49.5863
PF3D7_0905100	nucleoporin NUP221, putative	unknown	unknown	ER 1	0.394342	unknown	ER 1	ER 1	0.492109	Unknown	0	11	Plasmodium	PFI0250c	0.615385	0.00205177	13	5	8	0	0.0852	0.0212111	235538	2112	9	937	0.443655	0.429029	0	-2.808	0.154	4	0	9.0429	-44.0786	25.7405	-16.7694
PF3D7_0905400	high molecular weight rhoptry protein 3	rhoptries	rhoptries	micronemes 1	0.245628	rhoptries	rhoptries	rhoptries	1	Rhoptries	0	0	Plasmodium	PFI0265c	0.625	0.00334448	9	3	5	0	0.10815	0.0508667	104856	897	3	136	0.151616	0	1	-2.736	0.173	1	1	-39.2858	-22.8319	62.2884	-18.645	GO:0009986,GO:0020008,GO:1903561		GO:0044409
PF3D7_0905800	TFIIS domain-containing protein	unknown	nucleus 1	nucleus 1	0.748721	unknown	unknown	nucleus 1	0.204882	Nucleus	0	0	Plasmodium	PFI0285w	0.588235	0.00473406	17	7	10	0	0.2351	0.0498875	139988	1197	6	571	0.477026	0.292469	0.220665	-2.717	0.173	0	0	4.6291	21.2245	13.5937	-2.71383
PF3D7_0905900	coatomer subunit beta, putative	unknown	unknown	transport vesicles	0.334914	unknown	transport vesicles	transport vesicles	0.372344	Unknown	6	0	Common ancestor	PFI0290c	0.6	0.00165017	5	2	3	0	0.0714	0.0201889	118245	1010	2	134	0.132673	0	0.708955	-2.733	0.992	0	0	24.195	50.9897	-12.6806	33.6888
PF3D7_0906100	vacuolar protein sorting-associated protein 46, putative	unknown	unknown	plasma membrane 1	0.332798	unknown	unknown	plasma membrane 1	0.22367	Unknown	0	0	Common ancestor	PFI0300w	0.333333	0.00512821	3	2	1	0	0.02665	0.0124889	21851.3	195	0	0	0	0	0	0	0.135	0	0	-31.7394	-27.1691	-32.3833	-8.51398
PF3D7_0906200	conserved Plasmodium protein, unknown function	unknown	apicoplast	apicoplast	0.807696	unknown	apicoplast	apicoplast	0.773085	Apicoplast	0	0	Plasmodium	PFI0305c	0.5	0.0011534	2	1	1	0	0.1489	0.0374889	69160.2	578	2	75	0.129758	0.48	0	-2.735	0.18	1	0	-60.8304	-46.0946	16.4145	-67.9095	GO:0020011
PF3D7_0906500	arginase	unknown	nucleo-cytoplasm	nucleo-cytoplasm	0.540512	unknown	nucleo-cytoplasm	nucleo-cytoplasm	0.639096	Nucleo-cytoplasm	0	0	Hematozoa + Neph.	PFI0320w	1	0.00324412	4	0	4	0	0.0692	0.0269333	46493.5	411	1	52	0.126521	0.230769	0	-1.391	1	0	0	6.74685	82.9784	-55.6188	33.3354	GO:0005737,GO:0005829
PF3D7_0906600	zinc finger protein, putative	unknown	unknown	transport vesicles	0.216958	NA	NA	NA	NA	Unknown	0	NA	Common ancestor	PFI0325c	0.5	0.00237248	6	3	3	0	0.13895	0.0110778	96860.6	843	6	624	0.740214	0.144231	0.240385	-2.009	0.988	0	0	30.3834	17.8451	NA	NA
PF3D7_0906700	leucine-rich repeat protein	unknown	unknown	nucleo-cytoplasm	0.197474	unknown	unknown	nucleo-cytoplasm	0.274386	Unknown	0	0	Hemosporidia	PFI0328c;PFI0330c	0.5	0.00136612	2	1	1	0	0.39765	0.16854	58623.1	488	1	47	0.0963115	0	0.914894	-2.819	1	0	0	-14.7891	67.946	-68.9296	16.1593
PF3D7_0907000	conserved Plasmodium protein, unknown function	unknown	unknown	nucleus 1	0.214741	unknown	unknown	eIF3	0.216251	Unknown	0	0	Plasmodium	PFI0336w	0	0	0	0	0	0	0.13365	0.0470111	9500.66	80	0	0	0	0	0	-3.279	0.385	0	0	-21.1193	-12.7185	-24.5403	-26.9289
PF3D7_0907200	GTPase-activating protein, putative	unknown	unknown	nucleus 1	0.287795	unknown	unknown	nucleus 2	0.236837	Unknown	0	0	Common ancestor	PFI0345w	0.75	0.00470727	16	4	12	0	0.1387	0.0148889	134348	1133	4	571	0.503972	0.360771	0.355517	-2.887	0.158	2	0	7.44557	-38.8039	-1.41977	-9.47327
PF3D7_0907300	prefoldin-like protein, putative	unknown	transport vesicles	transport vesicles	0.652488	unknown	transport vesicles	transport vesicles	0.600768	Transport vesicles	0	0	Hemosporidia	PFI0350c	1	0.00258398	2	0	1	0	0.09905	0.0316889	30661.3	258	0	0	0	0	0	-3.339	0.123	0	0	42.3784	36.9721	-27.8883	27.7817
PF3D7_0907400	ATP-dependent protease ATPase subunit ClpY	mitochondrion	mitochondrion	mitochondrion	1	mitochondrion	mitochondrion	mitochondrion	1	Mitochondrion	0	11	Coccidiomorpha	PFI0355c	0.666667	0.0010846	3	1	2	0	0.08075	0.0175625	106462	922	3	294	0.318872	0.326531	0	-2.686	0.208	0	0	-33.4511	-73.5574	41.4721	-43.6719	GO:0005739
PF3D7_0907500	conserved protein, unknown function	unknown	ER 1	ER 1	0.556855	NA	NA	NA	NA	ER	0	NA	Common ancestor	PFI0360c	0	0.00399202	2	1	0	0	0.01045	0.00836667	19926.9	167	0	0	0	0	0	-2.893	0.13	0	0	-3.93472	-37.885	NA	NA
PF3D7_0907600	translation initiation factor SUI1, putative	nucleus	nucleus 1	nucleus 1	1	nucleus	nucleus 2	nucleus 2	1	Nucleus	0	0	Common ancestor	PFI0365w	0.833333	0.00244499	6	1	5	0	0.14665	0.0470333	95282.3	818	2	190	0.232274	0	0	-2.765	1	0	0	-5.60989	-8.24626	6.93968	-3.71631		GO:0003723
PF3D7_0907700	proteasome activator 28	19s proteasome	19s proteasome	19s proteasome	1	19s proteasome	19s proteasome	19s proteasome	1	Proteasome	0	0	Common ancestor	PFI0370c	0.5	0.00477897	4	2	2	0	0.0065	0.00525556	33125.8	279	0	0	0	0	0	-2.289	0.278	0	0	30.5987	86.7998	-42.6751	62.1351	GO:0005737
PF3D7_0907900	peptide deformylase	unknown	apicoplast	apicoplast	0.802836	unknown	apicoplast	apicoplast	0.457629	Apicoplast	0	0	Coccidiomorpha	PFI0380c	1	0.00138313	1	0	1	0	0.1657	0.0441222	28394.1	241	0	0	0	0	0	-3.244	0.122	0	1	-52.0716	-49.8561	6.43596	-65.8426	GO:0020011
PF3D7_0908000	plasma membrane protein 1, putative	unknown	unknown	plasma membrane 1	0.313244	unknown	unknown	plasma membrane 1	0.252923	Unknown	0	0	Common ancestor	PFI0385c	1	0.00400641	5	0	5	0	0.0828	0.0201333	49355.9	416	0	0	0	0	0	-2.836	0.135	2	0	-20.6093	-45.3084	29.7933	-23.454
PF3D7_0908300	conserved protein, unknown function	unknown	unknown	ribosomes	0.229311	unknown	unknown	nucleus 2	0.147232	Unknown	0	0	Common ancestor	PF3D7_0908300.1;PF3D7_0908300.2;PFI0400c	0	0.0010929	1	1	0	0	0.0537	0.0423222	35952.8	305	0	0	0	0	0			7	0	-32.2009	4.14382	30.1168	-0.647645
PF3D7_0908400	conserved Plasmodium protein, unknown function	unknown	plasma membrane 1	plasma membrane 1	0.597102	NA	NA	NA	NA	Plasma membrane	0	NA	Laverania	PFI0405w	1	0.00512821	3	0	3	0	0.1075	NA	24061.6	195	0	0	0	0	0	-3.123	0.12	1	0	12.8618	-78.9711	NA	NA
PF3D7_0908500	conserved Plasmodium protein, unknown function	unknown	unknown	ER 1	0.229375	unknown	unknown	nucleus 2	0.187295	Unknown	0	0	Common ancestor	PFI0410c	0.666667	0.00301054	18	6	12	0	0.2537	0.1021	240186	1993	3	206	0.103362	0	0.145631	-2.441	1	3	0	10.1467	-56.8154	49.6307	-21.5935
PF3D7_0908600	ribosomal RNA methyltransferase, putative	unknown	unknown	transport vesicles	0.318854	unknown	transport vesicles	transport vesicles	0.483363	Unknown	0	0	Common ancestor	PFI0415c	0.8	0.00328731	5	1	4	0	0.07565	0.0206222	59696.5	507	1	47	0.0927022	0	0.382979	-2.881	0.164	0	0	42.6568	34.2344	-31.1732	18.2178
PF3D7_0908800	mitochondrial carrier protein, putative	unknown	ER 1	ER 1	0.54819	NA	NA	NA	NA	ER	0	NA	Common ancestor	PFI0425w	0.666667	0.00338983	6	2	4	0	0.14225	0.0297444	70055.4	590	2	102	0.172881	0.578431	0	-3.009	0.123	4	0	19.2216	-59.1592	NA	NA
PF3D7_0909300	apoptosis-related protein	unknown	unknown	cytosol	0.72099	unknown	unknown	cytosol	0.599277	Unknown	0	0	Common ancestor	PFI0450c	1	0.00254453	1	0	1	0	0.04	0.0112222	15735.2	131	0	0	0	0	0	-2.736	0.353	0	0	-1.43334	66.0624	-46.0419	48.9829
PF3D7_0909400	exoribonuclease, putative	unknown	nucleus 1	nucleus 1	0.563391	unknown	nucleus 1	nucleus 1	0.477719	Nucleus	0	0	Common ancestor	PFI0455w	0.6	0.00127129	5	2	3	0	0.0635	0.0281	154959	1311	4	414	0.315789	0	0.543478	-2.944	0.137	0	0	4.42068	32.1244	3.22477	30.6809		GO:0003676,GO:0003723	GO:0006397
PF3D7_0909600	conserved protein, unknown function	unknown	unknown	nucleus 1	0.13164	unknown	unknown	micronemes 1	0.152735	Unknown	0	0	Hemosporidia	PFI0465c	1	0.000551876	1	0	3	0	0.2462	0.0340556	72244.8	604	1	33	0.0546358	0	0	-3.061	0.131	1	0	-40.4303	-28.8037	-9.39546	-40.8895
PF3D7_0909700	FHA domain protein, putative	unknown	unknown	micronemes 1	0.13055	unknown	unknown	plasma membrane 1	0.144913	Unknown	0	0	Common ancestor	PFI0470w	0.833333	0.0019305	6	1	5	0	0.11445	0.0117333	120060	1036	3	622	0.600386	0.151125	0.336013	-2.556	0.992	0	0	-27.6501	-31.7015	-28.0162	-3.84309
PF3D7_0909800	small nuclear ribonucleoprotein Sm D3, putative	unknown	nucleus 1	nucleus 1	0.659587	unknown	nucleus 1	nucleus 1	0.623665	Nucleus	0	0	Common ancestor	PFI0475w	0	0	0	0	0	0	0.02745	0.0114778	12981.3	116	0	0	0	0	0	-2.211	0.659	0	0	-1.94242	32.5842	15.0663	38.6581	GO:0005681,GO:0005682,GO:0005685,GO:0005686,GO:0071011,GO:0071013	GO:0003723,GO:0003729	GO:0000387,GO:0000398,GO:0006396
PF3D7_0909900	helicase SKI2W, putative	unknown	nucleus 1	nucleus 1	0.869434	unknown	nucleus 2	nucleus 2	0.438403	Nucleus	0	0	Common ancestor	PFI0480w	1	0.000485555	2	0	2	0	0.07435	0.0253333	160373	1373	5	263	0.191551	0.676806	0	-3.008	0.781	0	0	-16.1193	19.105	1.65471	2.29939		GO:0003676,GO:0003723,GO:0003724
PF3D7_0910100	exportin-7, putative	nucleo-cytoplasm	nucleo-cytoplasm	nucleo-cytoplasm	1	nucleo-cytoplasm	nucleo-cytoplasm	nucleo-cytoplasm	1	Nucleo-cytoplasm	3	0	Common ancestor	PFI0490c	0.4	0.00139121	5	3	2	0	0.0149	0.00772222	139178	1198	1	72	0.0601002	0	0	-3.315	0.191	1	0	1.59001	77.4982	-52.4356	14.4927	GO:0005643,GO:0005737
PF3D7_0910200	conserved Plasmodium protein, unknown function	unknown	unknown	nucleus 2	0.347574	NA	NA	NA	NA	Unknown	0	NA	Plasmodium	PFI0495w	0.853333	0.00847181	78	11	64	3	0.25695	0.0536125	368345	3069	9	419	0.136527	0	0.446301	-2.058	1	0	0	22.1419	-23.1502	NA	NA
PF3D7_0910300	conserved protein, unknown function	unknown	unknown	ER 1	0.418646	unknown	unknown	rhoptries	0.214368	Unknown	0	0	Hemosporidia	PFI0500w	0	0.00231481	3	3	0	0	0.0539	0.0195333	51595	432	0	0	0	0	0	-2.524	1	1	1	-21.0678	-37.83	20.576	-8.61936
PF3D7_0910400	selenide water dikinase, putative	unknown	plasma membrane 1	plasma membrane 1	0.545175	unknown	plasma membrane 1	plasma membrane 1	0.44602	Plasma membrane	0	0	Coccidiomorpha	PFI0505c	0.666667	0.00335289	12	4	8	0	0.14115	0.0392667	140317	1193	1	33	0.0276614	0	0	-0.378	1	0	0	13.1959	-69.889	14.9653	-32.1918
PF3D7_0910600	SNARE protein	unknown	unknown	plasma membrane 1	0.332857	unknown	plasma membrane 1	plasma membrane 1	0.320225	Unknown	0	0	Common ancestor	PFI0515w	0	0	0	0	0	0	0.045	0.0292556	23342	199	0	0	0	0	0	-3.325	0.202	0	0	-32.411	-26.5156	-32.4615	-9.50718
PF3D7_0910800	cytosolic Fe-S cluster assembly factor NBP35, putative	unknown	unknown	mitochondrion	0.366541	unknown	mitochondrion	mitochondrion	0.557287	Unknown	0	0	Common ancestor	PFI0525w	0.444444	0.00671141	9	5	4	0	0.07895	0.0359	51002.3	447	0	0	0	0	0	-2.49	0.422	0	1	-37.6658	-60.3225	46.4205	-37.2869
PF3D7_0910900	DNA primase large subunit, putative	unknown	unknown	erythrocyte membrane	0.186652	unknown	unknown	ER 1	0.241945	Unknown	0	0	Common ancestor	PFI0530c	0.25	0.00247372	4	3	1	0	0.05725	0.0260444	63945.2	539	0	0	0	0	0	-3.17	0.119	0	0	3.24841	-7.02949	23.8515	-40.4492
PF3D7_0911100	START domain-containing protein, putative	unknown	micronemes 1	micronemes 1	0.293936	unknown	unknown	micronemes 1	0.238124	Micronemes	0	0	Common ancestor	PFI0540w	0.909091	0.00314735	11	1	10	0	0.12445	0.0444875	137117	1165	4	533	0.457511	0.347092	0	-2.67	0.995	0	0	-35.439	-33.948	-24.439	-3.23476
PF3D7_0911200	spindle and kinetochore-associated protein 1, putative	unknown	unknown	ER 1	0.222173	NA	NA	NA	NA	Unknown	0	NA	Hemosporidia	PFI0545w	0	0	0	0	0	0	0.1188	0.0407111	23360.6	197	0	0	0	0	0	-3.185	0.143	0	0	-9.16886	-20.2863	NA	NA
PF3D7_0911800	conserved Plasmodium protein, unknown function	unknown	mitochondrion	mitochondrion	0.606378	unknown	mitochondrion	mitochondrion	0.750872	Mitochondrion	0	0	Hemosporidia	PFI0575c	0	0	0	0	0	0	0.2601	0.0792	32931.8	276	0	0	0	0	0	-3.014	0.119	1	0	-19.8149	-71.3899	37.1104	-56.6497
PF3D7_0911900	falstatin	unknown	unknown	cytosol	0.319568	unknown	unknown	cytosol	0.261066	Unknown	0	0	Plasmodium	PFI0580c	1	0.00322841	4	0	4	0	0.2623	0.163225	46958	413	2	156	0.377724	0.121795	0.275641	0.814	1	0	1	-14.632	77.6556	-66.7461	30.2712
PF3D7_0912000	conserved Plasmodium protein, unknown function	unknown	unknown	nucleus 1	0.210918	NA	NA	NA	NA	Unknown	0	NA	Plasmodium	PFI0585c	0.702703	0.00807823	38	11	26	2	0.2746	0.0532222	188686	1568	6	345	0.220026	0.104348	0.304348	-3.256	0.186	3	0	-39.8429	-6.27961	NA	NA
PF3D7_0912100	zinc finger protein, putative	unknown	unknown	ER 2	0.19512	NA	NA	NA	NA	Unknown	0	NA	Coccidiomorpha	PFI0590c	0.5	0.00307929	4	2	2	0	0.16715	0.0493667	52422.1	433	1	74	0.170901	0.337838	0	-3.209	0.124	0	0	29.8129	21.3227	NA	NA
PF3D7_0912400	alkaline phosphatase, putative	unknown	ER 1	ER 1	0.615824	unknown	ER 1	ER 1	0.583019	ER	12	11	Common ancestor	PFI0605c	0	0	0	0	0	0	0.05705	0.0290556	52705	446	0	0	0	0	0	-1.994	1	1	1	-8.31887	-37.0516	33.9133	-20.4266
PF3D7_0912500	SAP domain-containing protein, putative	unknown	unknown	nucleus 1	0.266487	unknown	unknown	nucleus 1	0.173672	Unknown	0	0	Plasmodium	PFI0610w	1	0.00347222	3	0	3	0	0.18265	0.0677333	33184.9	288	2	65	0.225694	0.323077	0	-2.795	0.21	0	0	31.553	6.46614	-16.7661	7.36806
PF3D7_0912800	tRNA (adenine(58)-N(1))-methyltransferase non-catalytic subunit TRM6, putative	unknown	transport vesicles	transport vesicles	0.472885	unknown	transport vesicles	transport vesicles	0.374076	Transport vesicles	0	0	Common ancestor	PFI0625c	0.7	0.00541126	10	3	7	0	0.3604	0.042475	72845.1	616	2	146	0.237013	0	0.10274	-3.103	0.123	0	0	35.0945	38.1749	-8.50563	24.4324
PF3D7_0912900	26S proteasome regulatory subunit RPN8, putative	20s proteasome	20s proteasome	20s proteasome	1	20s proteasome	20s proteasome	20s proteasome	1	Proteasome	2	6	Common ancestor	PFI0630w	0	0	0	0	0	0	0.0652	0.00682222	39136.2	338	1	35	0.10355	0	1	-3.009	0.122	0	0	27.3799	71.4411	-11.6037	40.7417	GO:0000502,GO:0005838		GO:0043161
PF3D7_0913000	conserved protein, unknown function	unknown	unknown	nucleus 1	0.218214	NA	NA	NA	NA	Unknown	0	NA	Common ancestor	PFI0635c	0	0	0	0	0	0	0.022	0.0263333	17359.1	147	0	0	0	0	0	-2.257	0.805	0	0	22.9198	8.46096	NA	NA
PF3D7_0913200	elongation factor 1-beta	unknown	unknown	20s proteasome	0.414207	unknown	unknown	20s proteasome	0.419012	Unknown	0	0	Common ancestor	PFI0645w	1	0.00120773	1	0	1	0	0.0782	0.0157889	32026.8	276	1	43	0.155797	0	0	-2.711	0.266	0	0	-8.65576	59.9579	-40.6995	1.59777
PF3D7_0913300	conserved protein, unknown function	unknown	unknown	ER 2	0.163777	unknown	unknown	nucleo-cytoplasm	0.137322	Unknown	0	0	Coccidiomorpha	PFI0650c	0.571429	0.00361197	7	3	4	0	0.11045	0.0221889	75846.8	646	3	135	0.208978	0.318519	0	-2.656	0.192	0	0	14.9194	53.6676	20.8607	-32.1219
PF3D7_0913400	elongation factor, putative	unknown	mitochondrion	mitochondrion	0.778818	unknown	mitochondrion	mitochondrion	0.790626	Mitochondrion	0	0	Coccidiomorpha	PFI0655c	0	0	0	0	0	0	0.0846	0.0196778	19220.4	168	0	0	0	0	0	-2.705	0.132	0	0	-28.1881	-72.6779	37.2448	-53.206	GO:0005739
PF3D7_0913600	conserved Plasmodium protein, unknown function	unknown	transport vesicles	transport vesicles	0.71655	unknown	transport vesicles	transport vesicles	0.78921	Transport vesicles	0	0	Plasmodium	PFI0665w	0.769231	0.00352017	13	3	10	0	0.2407	0.0510556	147867	1231	3	287	0.233144	0.299652	0.261324	-2.899	0.142	3	0	43.5724	43.682	-24.0755	24.4162
PF3D7_0913800	conserved Plasmodium protein, unknown function	unknown	plasma membrane 2	plasma membrane 2	0.509359	unknown	unknown	plasma membrane 2	0.275421	Plasma membrane	0	0	Laverania	PFI0675w	0.2	0.0193798	5	4	1	0	0.0859	NA	9966.11	86	1	86	1	0.244186	0.255814	0	0.847	0	0	-59.4976	-27.6427	-8.60083	-50.6825
PF3D7_0914000	pseudouridylate synthase, putative	unknown	unknown	transport vesicles	0.1927	unknown	unknown	transport vesicles	0.229932	Unknown	0	0	Common ancestor	PFI0685w	0.854545	0.0191972	55	8	47	1	0.1632	0.0264222	114230	955	3	151	0.158115	0	0.205298	-2.162	1	0	1	-40.4511	17.9944	-47.4423	5.77243
PF3D7_0914100	conserved Plasmodium protein, unknown function	unknown	rhoptries	rhoptries	0.531239	unknown	rhoptries	rhoptries	0.564903	Rhoptries	0	0	Hemosporidia	PFI0690c	0.714286	0.00800457	28	8	20	0	0.1893	0.0563	138284	1166	6	372	0.319039	0.16129	0.438172	-2.169	0.998	0	0	-3.5569	-60.8905	59.7905	-23.7835
PF3D7_0914200	phospholipid or glycerol acyltransferase, putative	unknown	unknown	plasma membrane 1	0.401816	unknown	unknown	plasma membrane 1	0.279899	Unknown	0	0	Common ancestor	PFI0695c	0.75	0.00318979	4	1	3	0	0.097	0.0171333	49338.8	418	0	0	0	0	0	-2.746	0.238	3	0	12.3711	-63.8764	6.02489	-28.7226
PF3D7_0914300	met-10+ like protein, putative	unknown	unknown	transport vesicles	0.301998	unknown	unknown	transport vesicles	0.324261	Unknown	0	6	Common ancestor	PFI0700c	1	0.00256082	6	0	6	0	0.1599	0.0340889	93755.4	781	1	55	0.0704225	0	0.454545	-0.616	1	0	1	9.55802	51.5384	-43.9581	12.9763
PF3D7_0914400	protein KIC3	unknown	unknown	ER 2	0.269977	unknown	unknown	mitotic apparatus	0.257644	Unknown	0	0	Coccidiomorpha	PFI0705w	0	0	0	0	0	0	0.0047	0.00577778	28412.8	249	0	0	0	0	0	-4.094	0.342	0	0	34.6216	9.75592	26.4494	-35.5478
PF3D7_0914600	transcription elongation factor 1, putative	unknown	unknown	nucleus 1	0.219268	unknown	unknown	nucleus 1	0.11885	Unknown	0	0	Hemosporidia	PFI0715w	0.666667	0.00900901	3	1	2	0	0.04565	0.00678889	12837	111	0	0	0	0	0	-3.385	0.134	0	0	-36.1793	9.97021	-21.3575	-7.91862
PF3D7_0914700	major facilitator superfamily-related transporter, putative	plasma membrane	plasma membrane 1	plasma membrane 1	1	plasma membrane	plasma membrane 1	plasma membrane 1	1	Plasma membrane	0	0	Common ancestor	PFI0720w	0.666667	0.00193798	3	1	2	0	0.06385	0.0144667	58420.9	516	0	0	0	0	0	0.707	1	11	0	20.2157	-70.1876	6.83232	-35.5079	GO:0005886	GO:0022857	GO:0055085
PF3D7_0914800	GINS complex subunit Psf3, putative	unknown	unknown	nucleus 1	0.180264	unknown	unknown	rhoptries	0.293848	Unknown	0	0	Coccidiomorpha	PFI0725c	1	0.00160256	1	0	1	0	0.001	0.00345556	24843.7	208	0	0	0	0	0	-3.152	0.13	0	0	-19.0911	64.7014	-24.0276	-48.2958
PF3D7_0914900	BSD-domain protein, putative	unknown	unknown	transport vesicles	0.325317	unknown	transport vesicles	transport vesicles	0.425495	Unknown	0	0	Hemosporidia	PFI0730w	0.7	0.0051716	11	3	7	0	0.31425	0.0578444	84017.1	709	3	247	0.348378	0	0.153846	-0.507	1	0	0	13.0975	48.7392	-29.8454	36.9877
PF3D7_0915000	type II NADH:ubiquinone oxidoreductase	mitochondrion	mitochondrion	mitochondrion	1	mitochondrion	mitochondrion	mitochondrion	1	Mitochondrion	0	0	Common ancestor	PFI0735c	0.5	0.00125078	2	1	1	0	0.0423	0.0151667	61670.4	533	0	0	0	0	0	-1.983	0.479	0	0	-26.8564	-74.4992	48.2121	-38.5056	GO:0005739	GO:0016491
PF3D7_0915100	SUMO-conjugating enzyme UBC9	unknown	cytosol	cytosol	0.838507	unknown	cytosol	cytosol	0.745683	Cytosol	0	0	Common ancestor	PFI0740c	0	0	0	0	0	0	0.00755	0.00495556	18189.9	159	0	0	0	0	0	0	1	0	0	-0.951716	65.7161	-47.6299	47.1818
PF3D7_0915200	ribonuclease H2 subunit C, putative	unknown	unknown	nucleo-cytoplasm	0.289296	unknown	unknown	nucleo-cytoplasm	0.179917	Unknown	0	0	Plasmodium	PFI0745w	1	0.0010352	1	0	1	0	0.1474	0.0262	38672.1	322	2	105	0.326087	0.380952	0	-3.048	0.122	0	0	17.2758	61.0407	-26.5798	44.5496
PF3D7_0915400	ATP-dependent 6-phosphofructokinase	unknown	unknown	cytosol	0.711063	unknown	nucleo-cytoplasm	nucleo-cytoplasm	0.619013	Unknown	0	0	Common ancestor	PFI0755c	0.272727	0.0025858	11	8	3	0	0.02855	0.0125	159452	1418	1	96	0.067701	0	0	-2.773	0.165	0	0	12.5015	86.8469	-46.1821	20.398
PF3D7_0915700	cytochrome c oxidase subunit ApiCOX30, putative	mitochondrion	mitochondrion	mitochondrion	1	mitochondrion	mitochondrion	mitochondrion	1	Mitochondrion	0	0	Coccidiomorpha	PFI0770c	1	0.00352734	2	0	2	0	0.0827	0.0254	22438.1	189	0	0	0	0	0	-2.958	0.172	0	0	-37.1341	-72.6765	38.5386	-41.6414	GO:0005739
PF3D7_0916000	major facilitator superfamily domain-containing protein, putative	unknown	unknown	ER 1	0.352354	unknown	unknown	ER 1	0.205107	Unknown	0	0	Common ancestor	PFI0785c	1	0.00265893	11	0	11	0	0.21705	0.03235	160369	1379	3	662	0.480058	0.486405	0	-2.334	1	12	0	17.1874	-53.2333	14.6562	-18.1025
PF3D7_0916100	thioredoxin 3	unknown	unknown	mitochondrion	0.369019	unknown	unknown	mitochondrion	0.387052	Unknown	0	0	Common ancestor	PFI0790w	1	0.00185185	1	0	1	0	0.20345	0.0735	20941.3	180	0	0	0	0	0	0.864	1	1	0	-24.3927	-60.1936	46.1523	-7.80756
PF3D7_0916200	mitochondrial ribonuclease P catalytic subunit, putative	unknown	unknown	apicoplast	0.490342	NA	NA	NA	NA	Unknown	0	NA	Coccidiomorpha	PFI0795w	0.555556	0.00262238	9	4	5	0	0.1476	0.0217444	136770	1144	3	144	0.125874	0	0.215278	-2.944	0.129	1	0	-52.2332	-59.0022	NA	NA
PF3D7_0916400	conserved Plasmodium protein, unknown function	unknown	nucleus 1	nucleus 1	0.583233	unknown	nucleus 2	nucleus 2	0.418598	Nucleus	0	0	Plasmodium	PFI0805w	0.8	0.00714569	54	11	44	0	0.5813	0.0564125	305333	2519	11	698	0.277094	0.153295	0.144699	-2.867	0.14	6	0	4.37839	-11.7439	7.04889	-5.05003
PF3D7_0916500	ubiquitin fusion degradation protein 1	apicoplast	apicoplast	apicoplast	1	apicoplast	apicoplast	apicoplast	1	Apicoplast	0	0	Hematozoa + Neph.	PFI0810c	0.333333	0.00337838	3	2	1	0	0.1463	0.0488111	34941.7	296	0	0	0	0	0	-2.673	0.137	0	1	-60.1397	-51.8567	8.23365	-61.5974	GO:0020011	GO:0016887
PF3D7_0916700	RNA-binding protein musashi, putative	unknown	unknown	nucleo-cytoplasm	0.512387	unknown	unknown	nucleo-cytoplasm	0.263997	Unknown	0	0	Common ancestor	PFI0820c	1	0.00171821	2	0	2	0	0.0502	0.004525	45142.7	388	1	95	0.244845	1	0	-2.678	1	0	0	19.5485	67.2758	-31.2399	50.2363
PF3D7_0917000	merozoite organizing protein	unknown	unknown	transport vesicles	0.252039	NA	NA	NA	NA	Unknown	0	NA	Coccidiomorpha	PFI0830c	0.545455	0.00200803	11	5	6	0	0.0816	0.0180778	215350	1826	3	275	0.150602	0	0.803636	-3.016	0.12	0	0	34.8924	35.0991	NA	NA
PF3D7_0917500	conserved protein, unknown function	unknown	unknown	nucleus 2	0.313866	unknown	unknown	transport vesicles	0.274856	Unknown	0	0	Hematozoa + Neph.	PFI0855w	1	0.000489476	1	0	1	0	0.08885	0.0154778	79674.8	681	2	87	0.127753	0.655172	0	-3.143	0.126	0	0	-23.878	29.1	-1.54322	46.5911
PF3D7_0917600	pre-mRNA-splicing factor ATP-dependent RNA helicase PRP43, putative	unknown	nucleus 1	nucleus 1	0.717641	unknown	unknown	nucleus 1	0.231755	Nucleus	0	0	Common ancestor	PFI0860c	0	0.00121951	3	3	0	0	0.0507	0.0185111	94144.8	820	1	51	0.0621951	1	0	-2.845	0.148	0	0	2.59833	22.839	11.3041	24.9695		GO:0003676,GO:0003723,GO:0003724,GO:0004386
PF3D7_0917700	GPN-loop GTPase, putative	unknown	unknown	nucleo-cytoplasm	0.525215	unknown	nucleo-cytoplasm	nucleo-cytoplasm	0.546696	Unknown	0	0	Common ancestor	PFI0865w	0	0.0018622	2	2	0	0	0.06445	0.0230111	41647.3	358	0	0	0	0	0	-3.362	0.186	0	0	-8.10998	69.2613	-59.1801	7.99892
PF3D7_0917800	conserved Plasmodium protein, unknown function	unknown	unknown	ER 1	0.190203	NA	NA	NA	NA	Unknown	0	NA	Hemosporidia	PFI0870w	1	0.00152555	2	0	2	0	0.26215	0.0460222	52382.2	437	1	57	0.130435	0	1	-2.764	0.45	0	0	12.6396	-11.6539	NA	NA
PF3D7_0917900	heat shock protein 70	ER	ER 2	ER 2	1	ER	ER 2	ER 2	1	ER	0	0	Common ancestor	PFI0875w	0.2	0.00255624	5	4	1	0	0.001	0.00518889	72387.5	652	0	0	0	0	0	-2.68	0.173	0	1	-6.0743	-31.379	29.0412	-26.0507	GO:0005783,GO:0009986
PF3D7_0918000	glideosome-associated protein 50	unknown	inner membrane complex	inner membrane complex	0.449346	unknown	inner membrane complex	inner membrane complex	0.387945	IMC	0	0	Common ancestor	PFI0880c	0	0.000841751	1	1	0	0	0.0954	0.0227875	44604.1	396	0	0	0	0	0	-2.249	0.864	2	0	-35.9461	-55.6084	25.2661	-48.4068	GO:0009986,GO:0070258	GO:0005515
PF3D7_0918200	50S ribosomal protein L3, apicoplast, putative	apicoplast	apicoplast	apicoplast	1	apicoplast	apicoplast	apicoplast	1	Apicoplast	0	0	Coccidiomorpha	PFI0890c	0.5	0.00210305	2	1	1	0	0.19285	0.0571444	36274.7	317	0	0	0	0	0			0	1	-59.3002	-56.1722	14.6016	-65.0515	GO:0020011
PF3D7_0918300	eukaryotic translation initiation factor 3 subunit F, putative	eIF3	eIF3	eIF3	1	eIF3	eIF3	eIF3	1	eIF3	5	7	Common ancestor	PFI0895c	0	0	0	0	0	0	0.05265	0.0289667	36820.2	320	0	0	0	0	0	-2.983	0.123	0	0	58.5421	23.3899	6.61481	48.2737	GO:0005852	GO:0003743	GO:0006413
PF3D7_0918600	ATP-dependent DNA helicase Q1	unknown	unknown	nucleus 1	0.367428	unknown	unknown	nucleus 2	0.303931	Unknown	0	0	Common ancestor	PFI0910w	0.666667	0.00137363	3	1	2	0	0.11895	0.0340444	85509.3	728	2	132	0.181319	0	0.765152	-1.756	1	1	0	8.00693	-61.308	9.16526	-23.3689
PF3D7_0918700	conserved Plasmodium protein, unknown function	unknown	unknown	inner membrane complex	0.224837	unknown	unknown	inner membrane complex	0.215727	Unknown	0	0	Plasmodium	PFI0915w	0.8	0.00678426	15	3	12	0	0.40735	0.0878556	84255.8	737	4	472	0.640434	0.307203	0.0550847	-2.728	1	0	0	-42.9128	-65.525	26.5683	-68.568
PF3D7_0918900	gamma-glutamylcysteine synthetase	unknown	nucleo-cytoplasm	nucleo-cytoplasm	0.659411	unknown	nucleo-cytoplasm	nucleo-cytoplasm	0.823653	Nucleo-cytoplasm	0	0	Coccidiomorpha	PFI0925w	0.714286	0.00219505	7	2	5	0	0.11105	0.0201333	124463	1063	2	201	0.189087	0.472637	0	-2.846	0.137	0	0	9.71437	82.1773	-49.1294	26.5514
PF3D7_0919000	nucleosome assembly protein	unknown	unknown	nucleus 1	0.449247	unknown	unknown	eIF3	0.248013	Unknown	0	0	Common ancestor	PFI0930c	1	0.00123916	1	0	1	0	0.0332	0.0172111	31826.5	269	1	43	0.159851	0	1	-2.21	0.888	0	0	-27.3798	4.25866	-9.24043	-0.642289
PF3D7_0919100	DnaJ protein, putative	unknown	ER 1	ER 1	0.618004	unknown	ER 1	ER 1	0.575677	ER	0	11	Common ancestor	PFI0935w	0	0.000900901	1	1	0	0	0.0388	0.0197222	43260	370	0	0	0	0	0	-2.748	0.16	6	0	12.0724	-33.1092	32.9163	-14.6648
PF3D7_0919400	protein disulfide-isomerase PDI-Trans	ER	ER 2	ER 2	1	ER	ER 2	ER 2	1	ER	0	0	Plasmodium	PFI0950w	0	0	0	0	0	0	0.07825	0.0217111	61001.3	515	0	0	0	0	0	-2.743	0.976	1	0	-5.77777	-29.3211	38.0767	-18.2913	GO:0005783,GO:0009986		GO:0006457
PF3D7_0919600	dolichyl-diphosphooligosaccharide--protein glycosyltransferase subunit WBP1, putative	unknown	ER 1	ER 1	0.515364	unknown	unknown	mitotic apparatus	0.115924	ER	0	0	Plasmodium	PFI0960w	0	0	0	0	0	0	0.1568	0.0377222	57008.5	477	0	0	0	0	0	-3.079	0.137	1	1	-15.173	-33.6775	43.7006	-1.31054	GO:0005783,GO:0005789
PF3D7_0919700	pyridoxal phosphate homeostasis protein, putative	unknown	unknown	cytosol	0.553046	unknown	cytosol	cytosol	0.647736	Unknown	0	0	Common ancestor	PFI0965w	1	0.00137741	1	0	1	0	0.1526	0.0520889	28394.8	242	0	0	0	0	0	-1.732	0.901	0	0	0.410502	65.1951	-46.8277	47.9221
PF3D7_0919800	TLD domain-containing protein	unknown	unknown	nucleo-cytoplasm	0.23331	unknown	unknown	nucleo-cytoplasm	0.276417	Unknown	0	0	Coccidiomorpha	PFI0970c	0.882353	0.00525665	17	2	15	0	0.14175	0.0262444	124916	1078	5	608	0.564007	0.200658	0.248355	-1.232	1	0	0	13.9786	75.9817	-33.9712	15.1224
PF3D7_0919900	regulator of chromosome condensation-PP1-interacting protein	unknown	mitotic apparatus	mitotic apparatus	0.545547	NA	NA	NA	NA	Mitotic apparatus	0	NA	Common ancestor	PFI0975c	0.72043	0.00887311	90	26	67	0	0.23575	0.0386778	396152	3381	9	605	0.178941	0.213223	0.28595	-2.216	1	0	0	22.4955	-39.9095	NA	NA
PF3D7_0920000	elongation of fatty acids protein, putative	unknown	unknown	nucleus 1	0.22915	NA	NA	NA	NA	Unknown	0	NA	Coccidiomorpha	PFI0980w	0.666667	0.00155763	3	1	2	0	0.2005	0.0378222	75491.5	642	1	79	0.123053	0	0	-1.138	0.999	7	0	13.2988	-50.61	NA	NA
PF3D7_0920100	chaperone, putative	unknown	mitochondrion	mitochondrion	0.711706	unknown	mitochondrion	mitochondrion	0.683774	Mitochondrion	0	0	Plasmodium	PFI0985c	1	0.00133869	1	0	1	0	0.237	0.0506625	29804	249	0	0	0	0	0	-2.769	0.14	0	0	-17.3885	-63.7214	31.7234	-56.6077	GO:0005739
PF3D7_0920500	ADP-ribosylation factor, putative	unknown	unknown	apicoplast	0.299374	unknown	inner membrane complex	inner membrane complex	0.258272	Unknown	0	0	Common ancestor	PFI1005w	1	0.0017452	1	0	1	0	0.0245	0.0176333	22114.9	191	0	0	0	0	0	-2.01	0.82	0	0	-48.0668	-61.4397	22.5581	-67.3425
PF3D7_0920600	conserved Plasmodium protein, unknown function	unknown	unknown	apicoplast	0.309748	NA	NA	NA	NA	Unknown	0	NA	Plasmodium	PFI1010w	0.857143	0.00172329	7	1	6	0	0.27575	0.0401667	165765	1354	3	139	0.102659	0.366906	0.302158	-3.159	0.135	1	1	-3.22579	-89.0281	NA	NA
PF3D7_0920700	CRAL/TRIO domain-containing protein, putative	unknown	unknown	nucleus 1	0.156883	unknown	unknown	nucleus 2	0.184638	Unknown	0	0	Coccidiomorpha	PFI1015w	0.909091	0.00618325	11	1	10	0	0.25865	0.0272444	70602.5	593	2	88	0.148398	0	0	-2.969	0.119	0	0	-28.3736	-31.0098	-27.3497	-4.48647
PF3D7_0920800	inosine-5'-monophosphate dehydrogenase	unknown	unknown	cytosol	0.439469	unknown	cytosol	cytosol	0.621743	Unknown	0	0	Common ancestor	PFI1020c	1	0.000653595	1	0	1	0	0.0159	0.00916667	56150.3	510	0	0	0	0	0	-2.648	0.198	0	0	12.0429	83.4635	-51.6042	42.7907
PF3D7_0920900	U4/U6 snRNA-associated-splicing factor, putative	unknown	nucleus 1	nucleus 1	0.753915	unknown	unknown	nucleus 1	0.366986	Nucleus	0	0	Hemosporidia	PFI1025w	0.333333	0.00208333	3	2	1	0	0.0894	0.0243444	56650.2	480	2	127	0.264583	0.708661	0.291339	-2.956	0.131	0	0	-8.85225	19.3565	13.9144	32.5145		GO:0003676,GO:0003723
PF3D7_0921000	ubiquitin-conjugating enzyme E2, putative	unknown	cytosol	cytosol	0.780973	unknown	cytosol	cytosol	0.800262	Cytosol	0	0	Common ancestor	PF3D7_0921000.1;PF3D7_0921000.2;PFI1030c	0	0	0	0	0	0	0.00705	0.00872222	18688.3	163	0	0	0	0	0			0	0	-4.18475	98.0205	-63.4332	47.432			GO:0000209
PF3D7_0921200	conserved Plasmodium membrane protein, unknown function	unknown	nucleus 1	nucleus 1	0.701703	unknown	unknown	nucleus 1	0.317728	Nucleus	0	0	Plasmodium	PFI1040c	0.777778	0.00260643	18	4	14	0	0.25815	0.0528556	276944	2302	4	391	0.169852	0.411765	0.225064	-3.147	0.123	3	0	-31.0771	16.6866	23.9722	26.7491
PF3D7_0921400	NifU-like scaffold protein	unknown	apicoplast	apicoplast	0.77053	unknown	apicoplast	apicoplast	0.801699	Apicoplast	0	0	Coccidiomorpha	PFI1050c	0.5	0.00269906	2	1	1	0	0.13145	0.0427889	29103.7	247	0	0	0	0	0	-3.183	0.217	0	1	-59.4543	-45.2561	15.1182	-67.2314	GO:0020011
PF3D7_0921600	tetratricopeptide repeat protein, putative	unknown	nucleus 1	nucleus 1	0.786823	unknown	unknown	nucleus 2	0.325053	Nucleus	0	0	Plasmodium	PFI1060w	0.6	0.00323232	16	6	9	0	0.21755	0.0455111	198031	1650	5	296	0.179394	0.128378	0.256757	-2.206	0.879	0	0	-16.1352	15.0129	29.5342	33.9135
PF3D7_0921800	ribosome production factor 1, putative	unknown	nucleus 1	nucleus 1	0.548835	unknown	nucleus 1	nucleus 1	0.47018	Nucleus	0	0	Common ancestor	PFI1070c	0	0	0	0	0	0	0.03845	0.0127333	39169.8	328	0	0	0	0	0	-3.117	0.12	0	0	-9.20767	0.5775	24.7531	18.9715	GO:0005730,GO:0030687		GO:0006364
PF3D7_0921900	conserved Plasmodium protein, unknown function	unknown	unknown	nucleus 1	0.203328	unknown	unknown	nucleus 2	0.374195	Unknown	0	0	Hemosporidia	PFI1075w	1	0.00806452	6	0	6	0	0.23395	0.0511667	28972.1	248	2	142	0.572581	0.0704225	0.0774648	-2.916	0.139	0	0	-10.8779	-3.198	10.2235	-0.906285
PF3D7_0922100	ubiquitin-like protein, putative	unknown	unknown	nucleus 1	0.348872	unknown	unknown	eIF3	0.353475	Unknown	5	0	Hemosporidia	PFI1085w	0.866667	0.00324254	15	2	13	0	0.1523	0.047175	182087	1542	8	1000	0.648508	0.26	0.204	-2.366	0.784	2	0	-17.5182	22.7496	3.50073	41.7571
PF3D7_0922200	S-adenosylmethionine synthetase	cytosol	cytosol	cytosol	1	cytosol	cytosol	cytosol	1	Cytosol	3	3	Common ancestor	PFI1090w	0	0.00165837	2	2	0	0	0.0309	0.0167222	44843.9	402	0	0	0	0	0	-2.73	0.207	0	0	-4.75198	93.383	-61.337	41.6828	GO:0005829
PF3D7_0922400	para-aminobenzoic acid synthetase	unknown	unknown	nucleo-cytoplasm	0.474482	unknown	nucleo-cytoplasm	nucleo-cytoplasm	0.437012	Unknown	0	0	Coccidiomorpha	PFI1100w	0.5	0.00136193	4	2	2	0	0.25065	0.0676143	116536	979	1	41	0.0418795	0	0	-0.623	1	1	0	-7.91326	78.322	-54.3919	35.7468
PF3D7_0922500	phosphoglycerate kinase	cytosol	cytosol	cytosol	1	cytosol	cytosol	cytosol	1	Cytosol	3	3	Common ancestor	PFI1105w	0	0.000801282	1	1	0	0	0.01485	0.00914444	45426.5	416	0	0	0	0	0	-3.358	0.141	0	0	-3.6422	93.2922	-62.6018	43.9297	GO:0005829		GO:0006096
PF3D7_0922600	glutamine synthetase	cytosol	cytosol	cytosol	1	cytosol	cytosol	cytosol	1	Cytosol	0	3	Common ancestor	PFI1110w	0	0.00306937	5	5	0	0	0.0899	0.0318667	63230.8	543	0	0	0	0	0	-2.576	0.999	0	0	3.84844	104.557	-62.1073	56.3662	GO:0005829	GO:0003824
PF3D7_0922700	pre-mRNA-splicing factor 18, putative	unknown	nucleus 1	nucleus 1	0.637739	unknown	unknown	nucleus 1	0.397114	Nucleus	0	0	Common ancestor	PFI1115c	0	0	0	0	0	0	0.0804	0.0311222	40557.6	343	0	0	0	0	0	-3.198	0.129	0	0	-2.5312	-0.464185	25.7434	28.0566	GO:0005681,GO:0005682,GO:0046540		GO:0000398,GO:0008380
PF3D7_0922800	conserved Plasmodium protein, unknown function	unknown	unknown	nucleus 1	0.254415	unknown	unknown	transport vesicles	0.299337	Unknown	0	0	Plasmodium	PFI1120c	0.661972	0.00556208	71	24	47	0	0.32425	0.0660111	516458	4255	5	265	0.0622797	0	0.158491	-0.759	1	2	0	14.7859	37.2411	-7.18275	17.3003
PF3D7_0922900	3-oxoacyl-[acyl-carrier-protein] reductase	unknown	apicoplast	apicoplast	0.837461	NA	NA	NA	NA	Apicoplast	0	NA	Common ancestor	PFI1125c	1	0.00332226	3	0	2	0	0.07	0.0224444	33347.3	301	0	0	0	0	0	-2.588	0.919	0	1	-57.3222	-56.6591	NA	NA	GO:0020011
PF3D7_0923000	DNA-directed RNA polymerase II subunit RPB3, putative	unknown	unknown	20s proteasome	0.339035	unknown	unknown	transport vesicles	0.188909	Unknown	0	0	Common ancestor	PFI1130c	1	0.000995025	1	0	1	0	0.0363	0.0105556	38345.9	335	0	0	0	0	0	-2.555	0.258	0	0	30.536	61.1643	-20.2839	46.1881
PF3D7_0923200	nitric oxide synthase, putative	unknown	unknown	ER 1	0.368233	unknown	unknown	mitochondrion	0.354543	Unknown	0	0	Common ancestor	PFI1140w	0	0	0	0	0	0	0.1853	0.0619889	92180.6	780	2	79	0.101282	0	0	-3.209	0.156	0	1	-3.48733	-46.3694	5.2372	-18.4096
PF3D7_0923400	conserved Plasmodium protein, unknown function	unknown	nucleus 1	nucleus 1	0.817847	unknown	nucleus 1	nucleus 1	0.667112	Nucleus	0	0	Plasmodium	PFI1150w	0.851852	0.00815217	27	4	23	0	0.24745	0.0751875	135820	1104	10	614	0.556159	0.265472	0.190554	-1.901	0.998	0	0	-4.08028	20.7719	19.8588	32.1572
PF3D7_0923800	thioredoxin reductase	cytosol	cytosol	cytosol	1	cytosol	cytosol	cytosol	1	Cytosol	3	3	Common ancestor	PF3D7_0923800.1;PF3D7_0923800.2;PFI1170c	1	0.00270124	5	0	5	0	0.07145	0.0191556	68697.6	617	0	0	0	0	0			0	0	-6.45872	87.3182	-58.4352	40.1359	GO:0005737
PF3D7_0923900	polyadenylate-binding protein 2, putative	unknown	unknown	transport vesicles	0.272073	unknown	unknown	nucleus 1	0.386877	Unknown	0	0	Common ancestor	PFI1175c	1	0.00825083	5	0	3	1	0.001	0.0162625	22979	202	0	0	0	0	0	-2.095	0.736	0	0	23.0949	53.7883	-4.12672	33.8085
PF3D7_0924000	patatin-like phospholipase 3	unknown	unknown	ER 1	0.30594	unknown	unknown	mitochondrion	0.288915	Unknown	0	0	Common ancestor	PFI1180w	0.8125	0.00412797	16	3	13	0	0.19315	0.0211444	151451	1292	5	364	0.281734	0.0879121	0.343407	-2.847	0.942	2	0	-16.6656	-44.9972	18.5021	-31.0349
PF3D7_0924100	conserved Plasmodium protein, unknown function	unknown	nucleus 1	nucleus 1	0.86413	unknown	nucleus 1	nucleus 1	0.605963	Nucleus	0	10	Hemosporidia	PFI1185c	0.909091	0.0052531	11	1	10	0	0.37525	0.0630222	84535.2	698	4	350	0.501433	0.374286	0	-2.718	0.216	0	0	-6.53857	17.9581	22.1939	23.4064
PF3D7_0924300	thiamine pyrophosphokinase	unknown	mitochondrion	mitochondrion	0.845525	unknown	mitochondrion	mitochondrion	0.89129	Mitochondrion	0	0	Coccidiomorpha	PFI1195c	0	0	0	0	0	0	0.18165	0.0494667	46709.3	400	0	0	0	0	0	-2.895	0.141	0	0	-23.0406	-77.6061	41.9928	-53.4097	GO:0005739
PF3D7_0924400	conserved Plasmodium protein, unknown function	unknown	unknown	nucleus 1	0.31564	unknown	unknown	nucleus 2	0.223114	Unknown	0	0	Plasmodium	PFI1200w	0.777778	0.00722892	27	6	21	0	0.3548	0.104975	144680	1245	7	1069	0.858635	0.200187	0.221703	1.908	1	0	0	26.5756	20.667	-14.7151	0.447934
PF3D7_0924500	conserved Plasmodium membrane protein, unknown function	unknown	unknown	ribosomes	0.164063	NA	NA	NA	NA	Unknown	0	NA	Common ancestor	PFI1205c	0.863636	0.00539291	21	3	19	0	0.14715	0.0314778	154490	1298	4	433	0.33359	0.212471	0.073903	-2.834	0.146	16	0	-22.2298	-18.3183	NA	NA
PF3D7_0924600	conserved Plasmodium protein, unknown function	unknown	unknown	mitotic apparatus	0.222989	unknown	unknown	mitotic apparatus	0.286622	Unknown	0	0	Plasmodium	PFI1210w	0.909091	0.00176113	11	1	10	0	0.33245	0.0617667	247155	2082	13	1169	0.561479	0.356715	0.27716	-2.069	1	0	0	4.79556	-25.0783	8.5996	-14.4642
PF3D7_0924700	splicing factor 3A subunit 3, putative	nucleus	nucleus 1	nucleus 1	1	nucleus	nucleus 1	nucleus 1	1	Nucleus	0	0	Common ancestor	PFI1215w	0.333333	0.00169779	3	2	1	0	0.0496	0.0174556	71384.9	589	1	39	0.0662139	0	0.641026	-3.116	0.127	0	0	-7.27447	22.5883	8.91059	32.3173	GO:0005681	GO:0003676,GO:0003723	GO:0000398
PF3D7_0925300	proline--tRNA ligase, putative	unknown	unknown	apicoplast	0.554493	NA	NA	NA	NA	Unknown	0	NA	Coccidiomorpha	PFI1240c	0.333333	0.00345423	6	4	2	0	0.13415	0.0210778	68465.6	579	1	49	0.0846287	0	0.428571	-3.341	0.194	0	1	-54.9768	-45.5676	NA	NA
PF3D7_0925500	thioredoxin-like protein 2	unknown	mitochondrion	mitochondrion	0.662616	unknown	mitochondrion	mitochondrion	0.762964	Mitochondrion	0	0	Common ancestor	PFI1250w	0.666667	0.0078125	3	1	2	0	0.0602	0.0268222	14778	128	0	0	0	0	0	-3.426	0.15	0	0	-15.8385	-71.5861	40.6189	-58.0617	GO:0005739
PF3D7_0925600	zinc binding protein (Yippee), putative	unknown	unknown	nucleus 1	0.280479	unknown	unknown	transport vesicles	0.0802154	Unknown	0	0	Coccidiomorpha	PFI1255w	0	0	0	0	0	0	0.001	0.00746667	14764.6	128	0	0	0	0	0	-2.591	0.999	0	0	7.03836	-37.1768	-54.354	-10.4904
PF3D7_0925700	histone deacetylase 1	unknown	nucleus 1	nucleus 1	0.596858	unknown	nucleus 1	nucleus 1	0.494712	Nucleus	0	0	Common ancestor	PFI1260c	0	0.00148478	2	1	0	0	0.0033	0.00524444	51375.5	449	1	54	0.120267	0	1	-2.762	0.128	0	0	6.08078	28.8719	9.08111	34.7417
PF3D7_0925800	regulator of nonsense transcripts 2, putative	unknown	unknown	nucleus 2	0.235891	NA	NA	NA	NA	Unknown	0	NA	Coccidiomorpha	PFI1265w	0.72	0.004561	24	7	18	0	0.19405	0.0312111	208590	1754	8	647	0.368871	0.194745	0.202473	-0.419	1	5	0	6.91479	-13.6169	NA	NA
PF3D7_0925900	lipocalin	unknown	unknown	transport vesicles	0.318034	unknown	unknown	transport vesicles	0.288521	Unknown	0	0	Hemosporidia	PFI1270w	0	0	0	0	0	0	0.01425	0.0128778	24698.4	217	0	0	0	0	0	-3.309	0.219	0	1	49.1191	45.7602	-16.5263	26.7911
PF3D7_0926100	protein kinase, putative	unknown	unknown	nucleus 2	0.32141	NA	NA	NA	NA	Unknown	0	NA	Common ancestor	PFI1280c	0.753846	0.00681771	65	16	49	0	0.23	0.0156667	366960	3178	5	243	0.0764632	0.806584	0	-0.387	1	0	0	40.5612	7.28282	NA	NA
PF3D7_0926200	conserved Plasmodium protein, unknown function	unknown	unknown	mitochondrion	0.486144	NA	NA	NA	NA	Unknown	0	NA	Plasmodium	PFI1281w	0	0	0	0	0	0	0.0713	0.0208111	5849.08	51	0	0	0	0	0	0	0.153	1	0	-4.71392	-66.4634	NA	NA
PF3D7_0926400	monocarboxylate transporter, putative	unknown	unknown	ER 1	0.227143	unknown	unknown	apicoplast	0.189346	Unknown	0	0	Common ancestor	PFI1295c	1	0.00126024	2	0	2	0	0.13205	0.0325556	60708.3	529	1	60	0.113422	0	0	-2.835	0.983	11	0	-5.34479	-47.5677	17.6445	-47.3881
PF3D7_0926700	glutamine-dependent NAD(+) synthetase, putative	unknown	cytosol	cytosol	0.871694	unknown	nucleo-cytoplasm	nucleo-cytoplasm	0.561376	Cytosol	0	0	Coccidiomorpha	PFI1310w	1	0.0011919	3	0	3	0	0.0795	0.0274889	97764.2	839	0	0	0	0	0	-2.407	1	1	0	11.9683	84.9712	-51.6349	27.8433	GO:0005737
PF3D7_0926900	replication termination factor, putative	unknown	unknown	nucleus 1	0.440227	unknown	unknown	nucleus 1	0.274232	Unknown	0	0	Common ancestor	PFI1320c	1	0.00148148	1	0	1	0	0.2277	0.0609667	26099.6	225	0	0	0	0	0	-3.016	0.758	0	0	-13.9759	-11.5831	42.2635	16.9466
PF3D7_0927000	HSP90 co-chaperone p23	unknown	nucleo-cytoplasm	nucleo-cytoplasm	0.739174	unknown	nucleo-cytoplasm	nucleo-cytoplasm	0.782259	Nucleo-cytoplasm	0	0	Common ancestor	PFI1325w	1	0.00213675	1	0	1	0	0.10605	0.0220111	18368.8	156	0	0	0	0	0	-3.918	0.154	0	0	-5.74699	80.3626	-58.3143	20.6737	GO:0005737	GO:0051082	GO:0006457
PF3D7_0927100	conserved protein, unknown function	unknown	mitochondrion	mitochondrion	0.656804	unknown	unknown	mitochondrion	0.537263	Mitochondrion	0	0	Coccidiomorpha	PFI1330c	1	0.00347222	2	0	1	0	0.04945	0.0211444	22751	192	0	0	0	0	0	-3.322	0.261	0	0	-25.5924	-59.9193	33.9748	-48.6693	GO:0005739
[truncated: 1,713 more rows]
