# Supplementary material for: The spatial proteome of the Plasmodium falciparum schizont illuminates the composition and evolutionary trajectories of its organelles
Source: Nat Commun. 2026 May 30;17:6192. doi: 10.1038/s41467-026-73664-2 (PMC13369866; doi:10.1038/s41467-026-73664-2)
Supplement: Supplementary file 5 — Supplementary Data 3 [file 41467_2026_73664_MOESM5_ESM.xlsx]

## Sheet: Plasmodium falciparum variation
Gene accession	Avg. dN/dS (L)	Min. dN/dS (L)	Max. dN/dS (L)	Orthologues (L)	Species (L)	Avg. dN/dS (P)	Min. dN/dS (P)	Max. dN/dS (P)	Orthologues (P)	Species (P)	Adj. pN/pS	Variant fraction
PF3D7_0100100	0.3036	0.2839	0.3233	2	1	N/A	N/A	N/A	N/A	N/A	0.751019	0.368778
PF3D7_0100200	0.20965	0.1822	0.2371	2	1	N/A	N/A	N/A	N/A	N/A	0.640476	0.33434
PF3D7_0100300	0.0872667	0.0814	0.097	3	1	N/A	N/A	N/A	N/A	N/A	0.66706	0.183622
PF3D7_0100600	1.35945	1.1105	1.6084	2	1	N/A	N/A	N/A	N/A	N/A	0.858447	0.184773
PF3D7_0100700	0.4278	0.4278	0.4278	1	1	N/A	N/A	N/A	N/A	N/A	0.807692	0.129353
PF3D7_0100800	0.23255	0.2312	0.2339	2	1	N/A	N/A	N/A	N/A	N/A	0.673428	0.368217
PF3D7_0100900	0.6257	0.6257	0.6257	1	1	N/A	N/A	N/A	N/A	N/A	0.709205	0.372381
PF3D7_0101000	0.4239	0.4239	0.4239	1	1	N/A	N/A	N/A	N/A	N/A	0.711538	0.343575
PF3D7_0101100	0.530133	0.3489	0.6469	3	2	N/A	N/A	N/A	N/A	N/A	1	0.00647249
PF3D7_0101200	0.4463	0.179	0.7136	2	2	N/A	N/A	N/A	N/A	N/A	0.6	0.00724638
PF3D7_0101600	0.448	0.4175	0.4785	2	1	N/A	N/A	N/A	N/A	N/A	0.707612	0.404697
PF3D7_0101800	0.01085	0.0108	0.0109	2	1	N/A	N/A	N/A	N/A	N/A	0.692537	0.306805
PF3D7_0101900	0.67084	0.5542	0.879	5	1	N/A	N/A	N/A	N/A	N/A	0.764434	0.339164
PF3D7_0102200	0.3958	0.3821	0.4095	2	2	0.188211	0.0076	0.8527	9	9	0.596491	0.0168971
PF3D7_0102300	0.1851	0.1101	0.2601	2	2	N/A	N/A	N/A	N/A	N/A	1	0.002849
PF3D7_0102500	0.4548	0.4114	0.4982	2	2	0.113582	0.0088	0.4339	11	8	0.92	0.0051053
PF3D7_0102600	0.27145	0.2669	0.276	2	2	0.0683556	0.0038	0.2374	9	9	0.888889	0.0047619
PF3D7_0102700	0.52985	0.4275	0.6322	2	2	0.161771	0.0119	0.5659	7	5	1	0.00603865
PF3D7_0102800	0.25115	0.1935	0.3088	2	2	0.0463	0.0063	0.1967	9	9	1	0.0010983
PF3D7_0102900	0.06735	0.0517	0.083	2	2	0.01805	0.0012	0.0618	10	9	1	0.00159744
PF3D7_0103000	0.25105	0.1283	0.3738	2	2	0.05836	0.0029	0.4016	10	9	1	0.001287
PF3D7_0103100	0.3431	0.2963	0.3899	2	2	0.0385364	0.0068	0.1813	11	9	0.75	0.00652795
PF3D7_0103200	0.0636	0.051	0.0762	2	2	0.0236909	0.0042	0.0621	11	9	1	0.00384025
PF3D7_0103300	0.154	0.1492	0.1588	2	2	0.0265333	0.0023	0.119	9	9	0.5	0.0043573
PF3D7_0103400	0.26105	0.226	0.2961	2	2	0.0574444	0.004	0.2891	9	9	0.793103	0.00596708
PF3D7_0103500	0.3324	0.2712	0.3936	2	2	0.0785222	0.0081	0.3254	9	9	0.619048	0.00383982
PF3D7_0103600	0.31045	0.2569	0.364	2	2	0.0661625	0.0046	0.2817	8	8	0.731707	0.00890917
PF3D7_0103700	0.20795	0.1801	0.2358	2	2	0.0432667	0.0053	0.1844	9	9	0.714286	0.00436137
PF3D7_0103800	0.0144	0.0104	0.0184	2	2	0.007475	0.001	0.0206	8	8	N/A	N/A
PF3D7_0103900	0.0955	0.077	0.114	2	2	0.026075	0.0035	0.1015	8	8	1	0.00115942
PF3D7_0104000	0.3827	0.2784	0.487	2	2	0.092525	0.0041	0.3754	8	8	N/A	N/A
PF3D7_0104100	0.3132	0.2307	0.3957	2	2	0.083925	0.0065	0.3931	8	8	0.881579	0.0303413
PF3D7_0104200	0.1324	0.0637	0.2011	2	2	0.0309222	0.0047	0.1631	9	9	0.555556	0.00643777
PF3D7_0104300	0.13475	0.1164	0.1531	2	2	0.0193333	0.0034	0.0692	9	9	0.688172	0.00885967
PF3D7_0104400	0.12945	0.1294	0.1295	2	2	0.0223222	0.0022	0.0744	9	9	N/A	N/A
PF3D7_0104500	0.0977	0.0815	0.1139	2	2	0.0202	0.0015	0.0804	9	9	0	0.00240674
PF3D7_0104600	0.3203	0.3193	0.3213	2	2	0.0676667	0.0056	0.2881	9	9	0.454545	0.00273836
PF3D7_0104700	0.18015	0.1415	0.2188	2	2	0.0537889	0.0027	0.1664	9	9	1	0.00375059
PF3D7_0104800	0.14715	0.0938	0.2005	2	2	0.03876	0.0024	0.2264	10	9	0.5	0.0028885
PF3D7_0105100	0.3343	0.1118	0.5568	2	2	0.0156333	0.001	0.0526	9	9	N/A	N/A
PF3D7_0105200	0.13355	0.0819	0.1852	2	2	0.0334667	0.002	0.1784	9	9	0.5	0.00176056
PF3D7_0105300	0.0167	0.001	0.0324	2	2	0.00987778	0.001	0.0326	9	9	0	0.00411523
PF3D7_0105400	0.26635	0.1589	0.3738	2	2	0.117622	0.0086	0.7645	9	9	N/A	N/A
PF3D7_0105500	0.0461	0.0367	0.0555	2	2	0.0199444	0.0017	0.051	9	9	0	0.000968992
PF3D7_0105600	0.08885	0.064	0.1137	2	2	0.0260778	0.006	0.1001	9	9	0.777778	0.00245098
PF3D7_0105700	0.30755	0.3026	0.3125	2	2	0.0780111	0.0146	0.2877	9	9	0.740741	0.00587659
PF3D7_0105800	0.05725	0.0549	0.0596	2	2	0.0349125	0.0224	0.0524	8	8	0.8	0.00200321
PF3D7_0105900	0.1809	0.1715	0.1903	2	2	0.0417667	0.0037	0.1736	9	9	0	0.000744048
PF3D7_0106000	0.09185	0.0643	0.1194	2	2	0.0137556	0.0017	0.0599	9	9	0.555556	0.00976139
PF3D7_0106100	0.01125	0.0101	0.0124	2	2	0.00351111	0.001	0.0124	9	9	1	0.000870322
PF3D7_0106200	0.7514	0.2023	1.3005	2	2	0.1746	0.0041	1.0238	8	8	0.5	0.00620155
PF3D7_0106300	0.05125	0.0459	0.0566	2	2	0.0127444	0.0014	0.0396	9	9	0.692308	0.00352877
PF3D7_0106400	0.26075	0.1755	0.346	2	2	0.089825	0.0164	0.3512	8	8	N/A	N/A
PF3D7_0106500	0.4271	0.3536	0.5006	2	2	0.120578	0.015	0.4738	9	9	0.904762	0.00496102
PF3D7_0106600	0.3205	0.1794	0.4616	2	2	N/A	N/A	N/A	N/A	N/A	0.5	0.00222965
PF3D7_0106700	0.1137	0.0883	0.1391	2	2	0.0199333	0.0019	0.0747	9	9	0.628571	0.00813575
PF3D7_0106800	0.0129	0.001	0.0248	2	2	0.00912222	0.001	0.0237	9	9	N/A	N/A
PF3D7_0106900	0.30305	0.2528	0.3533	2	2	0.0551556	0.0029	0.306	9	9	0.75	0.00363306
PF3D7_0107000	0.001	0.001	0.001	2	2	0.00162222	0.001	0.0032	9	9	N/A	N/A
PF3D7_0107100	0.64045	0.3121	0.9688	2	2	0.0879111	0.0027	0.571	9	9	1	0.00184162
PF3D7_0107200	0.239	0.213	0.265	2	2	0.07025	0.0074	0.2386	8	8	1	0.00098912
PF3D7_0107300	0.3441	0.2747	0.4135	2	2	N/A	N/A	N/A	N/A	N/A	0	0.00167084
PF3D7_0107400	0.08735	0.0651	0.1096	2	2	0.0252	0.0014	0.1115	9	9	N/A	N/A
PF3D7_0107500	0.0631	0.0483	0.0779	2	2	0.0113	0.0025	0.0391	9	9	0.608696	0.00521542
PF3D7_0107600	0.3681	0.2988	0.4374	2	2	N/A	N/A	N/A	N/A	N/A	0.888889	0.00397074
PF3D7_0107700	0.169	0.1386	0.1994	2	2	0.0370444	0.004	0.1546	9	9	1	0.00298954
PF3D7_0107800	0.20305	0.11	0.2961	2	2	0.0295556	0.0026	0.1601	9	9	0.647059	0.00432549
PF3D7_0107900	0.1953	0.1488	0.2418	2	2	0.0254444	0.0025	0.1	9	9	1	0.00363636
PF3D7_0108000	0.03365	0.0292	0.0381	2	2	0.0121222	0.0024	0.0382	9	9	N/A	N/A
PF3D7_0108100	0.2583	0.199	0.3176	2	2	0.0605333	0.0032	0.2762	9	9	0.666667	0.00304878
PF3D7_0108300	0.1786	0.1224	0.2348	2	2	0.0155778	0.0017	0.0553	9	9	0.459459	0.0106559
PF3D7_0108400	0.10545	0.0126	0.1983	2	2	0.030425	0.001	0.1538	8	10	1	0.0020202
PF3D7_0108500	0.2496	0.2496	0.2496	1	1	0.15224	0.0294	0.2492	5	5	0.583333	0.0651769
PF3D7_0108600	0.3346	0.1558	0.5134	2	2	0.0727111	0.0039	0.4288	9	9	1	0.00653595
PF3D7_0108700	0.21645	0.2057	0.2272	2	2	0.0459333	0.0056	0.1761	9	9	0.833333	0.00868056
PF3D7_0108800	0.05735	0.0486	0.0661	2	2	0.0304889	0.0036	0.0682	9	9	1	0.000925926
PF3D7_0109000	0.18255	0.0541	0.311	2	2	0.0921667	0.0046	0.3191	9	9	N/A	N/A
PF3D7_0109100	0.086	0.0782	0.0938	2	2	0.0318333	0.0029	0.0921	9	9	0.333333	0.000971817
PF3D7_0109200	0.02745	0.0262	0.0287	2	2	0.0132444	0.0036	0.0265	9	9	0	0.00143678
PF3D7_0109300	0.06815	0.0624	0.0739	2	2	0.0241	0.0017	0.07	8	8	0	0.0010352
PF3D7_0109400	0.3226	0.3226	0.3226	1	1	0.05085	0.0066	0.2305	8	8	1	0.00401606
PF3D7_0109500	0.08245	0.048	0.1169	2	2	0.0250111	0.0016	0.1172	9	9	N/A	N/A
PF3D7_0109600	0.10665	0.0749	0.1384	2	2	0.0392	0.0018	0.1312	9	9	N/A	N/A
PF3D7_0109700	0.0258	0.0258	0.0258	1	1	0.01235	0.0014	0.0258	8	8	0.833333	0.0127505
PF3D7_0109800	0.1045	0.071	0.138	2	2	0.0225444	0.0014	0.0917	9	9	1	0.00057971
PF3D7_0109850	0.28825	0.2519	0.3246	2	2	0.0699778	0.0036	0.3061	9	9	0.666667	0.00167785
PF3D7_0109950	0.27755	0.2028	0.3523	2	2	0.0951333	0.0126	0.3527	9	9	1	0.00598802
PF3D7_0110000	0.357	0.3085	0.4055	2	2	0.103889	0.0069	0.3832	9	9	0.5	0.002849
PF3D7_0110100	0.22475	0.1467	0.3028	2	2	0.0364667	0.0021	0.1613	9	9	0.82	0.0178444
PF3D7_0110200	0.15385	0.0728	0.2349	2	2	0.061975	0.0013	0.2333	8	8	1	0.002331
PF3D7_0110400	0.03775	0.0365	0.039	2	2	0.0211556	0.0028	0.0476	9	9	1	0.00267738
PF3D7_0110500	0.23675	0.2309	0.2426	2	2	0.0265222	0.0042	0.099	9	9	0.716667	0.00860686
PF3D7_0110600	0.1279	0.1188	0.137	2	2	0.0216111	0.0025	0.0825	9	9	0.76	0.0134503
PF3D7_0110700	0.0247	0.0197	0.0297	2	2	0.0148333	0.0027	0.0302	9	9	0.5	0.00149477
PF3D7_0110800	0.00915	0.0087	0.0096	2	2	0.00468889	0.001	0.0139	9	9	0	0.000908265
PF3D7_0110900	0.0656	0.0499	0.0813	2	2	0.0290556	0.0074	0.0807	9	9	N/A	N/A
PF3D7_0111000	0.1369	0.1293	0.1445	2	2	0.00856667	0.001	0.0364	9	9	0.484848	0.00641026
PF3D7_0111200	0.2933	0.001	0.5856	2	2	0.0357444	0.001	0.2246	9	9	N/A	N/A
PF3D7_0111300	0.08735	0.0867	0.088	2	2	0.0242667	0.0049	0.0672	9	9	1	0.00199943
PF3D7_0111400	0.1431	0.114	0.1722	2	2	0.0306556	0.0026	0.1402	9	9	N/A	N/A
PF3D7_0111500	0.20355	0.1751	0.232	2	2	0.0582444	0.0125	0.2018	9	9	0.75	0.00359389
PF3D7_0111600	0.16385	0.0976	0.2301	2	2	0.0538222	0.01	0.2112	9	9	1	0.00268817
PF3D7_0111700	0.0401	0.0401	99	2	2	0.032875	0.0216	0.0413	8	9	N/A	N/A
PF3D7_0111800	0.30475	0.2592	0.3503	2	2	0.0747667	0.0104	0.2684	9	9	0.666667	0.0016129
PF3D7_0111900	0.04285	0.0393	0.0464	2	2	0.0215667	0.001	0.048	9	9	N/A	N/A
PF3D7_0112000	0.16955	0.0844	0.2547	2	2	0.0595667	0.0268	0.2245	9	9	N/A	N/A
PF3D7_0112100	0.27855	0.2302	0.3269	2	2	0.21665	0.1342	0.3277	4	4	N/A	N/A
PF3D7_0112200	0.1673	0.1284	0.2062	2	2	0.05823	0.0049	0.2221	10	9	1	0.00219539
PF3D7_0112800	0.31565	0.148	0.4833	2	2	0.197225	0.0083	0.6197	4	4	0.833333	0.00821018
PF3D7_0112900	0.2029	0.2019	0.2039	2	2	N/A	N/A	N/A	N/A	N/A	0.333333	0.00531915
PF3D7_0113000	0.647	0.2625	1.0315	2	2	N/A	N/A	N/A	N/A	N/A	0.866667	0.0222883
PF3D7_0113100	0.355	0.355	0.355	1	1	0.763864	0.0198	2.5751	33	4	0.764706	0.0252947
PF3D7_0113200	0.2573	0.2564	0.2582	2	2	N/A	N/A	N/A	N/A	N/A	0.866667	0.0152027
PF3D7_0113300	0.3028	0.2901	0.3155	2	2	N/A	N/A	N/A	N/A	N/A	0.690476	0.0234018
PF3D7_0113400	0.36185	0.2977	0.426	2	2	N/A	N/A	N/A	N/A	N/A	0.714286	0.0108275
PF3D7_0113700	0.11735	0.0783	0.1564	2	2	0.036025	0.0121	0.0908	8	8	0.714286	0.00497512
PF3D7_0113800	0.41355	0.3664	0.4607	2	2	N/A	N/A	N/A	N/A	N/A	0.768786	0.0555172
PF3D7_0113900	0.364	0.3171	0.4109	2	2	N/A	N/A	N/A	N/A	N/A	0.4	0.00685871
PF3D7_0114000	0.47	0.2992	0.6408	2	2	N/A	N/A	N/A	N/A	N/A	0.757143	0.0314422
PF3D7_0114200	0.31255	0.2022	0.4229	2	2	N/A	N/A	N/A	N/A	N/A	0.777778	0.0259366
PF3D7_0114500	0.891017	0.3681	2.1326	6	2	N/A	N/A	N/A	N/A	N/A	0.967742	0.0757576
PF3D7_0114700	0.896875	0.5607	1.2926	20	1	N/A	N/A	N/A	N/A	N/A	0.628571	0.0371517
PF3D7_0114750	0.40135	0.3254	0.4773	2	1	N/A	N/A	N/A	N/A	N/A	1	0.0517241
PF3D7_0114800	1.3905	0.4648	2.2729	3	2	N/A	N/A	N/A	N/A	N/A	0.916667	0.0174603
PF3D7_0115000	0.7133	0.7133	0.7133	1	1	0.131731	0.0248	0.5271	13	4	0.818533	0.0441558
PF3D7_0115100	0.4902	0.3621	0.6096	3	2	N/A	N/A	N/A	N/A	N/A	0.636364	0.0125142
PF3D7_0115200	0.4533	0.4377	0.4631	3	1	N/A	N/A	N/A	N/A	N/A	0.681159	0.318841
PF3D7_0115300	1.0387	0.9149	1.1625	2	1	N/A	N/A	N/A	N/A	N/A	0.776842	0.375992
PF3D7_0115400	0.1704	0.0138	0.481	3	2	N/A	N/A	N/A	N/A	N/A	0.711968	0.418605
PF3D7_0115600	0.443067	0.3839	0.4748	3	1	N/A	N/A	N/A	N/A	N/A	0.715768	0.33949
PF3D7_0115700	0.30555	0.2983	0.3128	2	1	N/A	N/A	N/A	N/A	N/A	0.757891	0.361174
PF3D7_0200300	2.94428	0.001	45.0021	20	2	N/A	N/A	N/A	N/A	N/A	0.624204	0.112879
PF3D7_0200400	0.120725	0.0089	0.2612	4	2	N/A	N/A	N/A	N/A	N/A	0.652985	0.27193
PF3D7_0200500	0.4366	0.3692	0.4782	3	1	N/A	N/A	N/A	N/A	N/A	0.719472	0.409009
PF3D7_0200600	0.3841	0.3841	0.3841	1	1	N/A	N/A	N/A	N/A	N/A	0.697286	0.350222
PF3D7_0200700	0.2854	0.2854	0.2854	1	1	N/A	N/A	N/A	N/A	N/A	0.641457	0.305051
PF3D7_0201000	0.3749	0.3749	0.3749	1	1	N/A	N/A	N/A	N/A	N/A	0.717256	0.422009
PF3D7_0201100	2.196	2.196	2.196	1	1	N/A	N/A	N/A	N/A	N/A	0.851852	0.128571
PF3D7_0201200	0.33845	0.3131	0.3638	2	1	N/A	N/A	N/A	N/A	N/A	0.672043	0.159176
PF3D7_0201300	0.63355	0.1689	1.2242	4	2	N/A	N/A	N/A	N/A	N/A	0.723618	0.357377
PF3D7_0201400	0.58825	0.489	0.6875	2	2	N/A	N/A	N/A	N/A	N/A	0.666667	0.00641026
PF3D7_0201500	0.41545	0.3143	0.5166	2	2	N/A	N/A	N/A	N/A	N/A	0.5	0.00262467
PF3D7_0201600	0.545	0.4617	0.6283	2	2	N/A	N/A	N/A	N/A	N/A	0.892857	0.0378007
PF3D7_0201700	0.33785	0.2848	0.3909	2	2	0.0935333	0.006	0.4317	9	9	1	0.00185185
PF3D7_0201800	0.1917	0.1691	0.2143	2	2	0.0406625	0.0027	0.1548	8	8	1	0.00158353
PF3D7_0202000	0.4828	0.3151	0.6505	2	2	N/A	N/A	N/A	N/A	N/A	0.888889	0.00458716
PF3D7_0202100	0.4001	0.2927	0.5075	2	2	N/A	N/A	N/A	N/A	N/A	1	0.0209713
PF3D7_0202200	0.2365	0.2144	0.2586	2	2	N/A	N/A	N/A	N/A	N/A	1	0.00114943
PF3D7_0202300	0.67355	0.3865	0.9606	2	2	N/A	N/A	N/A	N/A	N/A	N/A	0.00124844
PF3D7_0202400	0.4454	0.4057	0.4851	2	2	N/A	N/A	N/A	N/A	N/A	1	0.00727069
PF3D7_0202500	0.2231	0.147	0.2992	2	2	0.15478	0.0502	0.2866	5	5	N/A	N/A
PF3D7_0202600	0.39065	0.3144	0.4669	2	2	0.0875333	0.0073	0.392	9	9	0.808511	0.0116828
PF3D7_0202700	0.0943	0.0792	0.1094	2	2	0.0264111	0.0024	0.094	9	9	0	0.00185874
PF3D7_0202800	0.2783	0.2783	99	2	2	0.07235	0.0155	0.2783	8	9	1	0.00277778
PF3D7_0202900	0.47835	0.3649	0.5918	2	2	0.17175	0.0058	0.6133	6	6	0.5	0.00232288
PF3D7_0203000	0.1657	0.1643	0.1671	2	2	0.0451556	0.0055	0.1641	9	9	0.571429	0.00471619
PF3D7_0203100	0.3456	0.3062	0.385	2	2	0.14358	0.0063	0.425	5	5	0.75	0.00576794
PF3D7_0203200	0.20535	0.188	0.2227	2	2	0.0406375	0.0032	0.1355	8	8	0.5	0.00262985
PF3D7_0203300	0.02635	0.0195	0.0332	2	2	0.00646667	0.001	0.02	9	9	N/A	N/A
PF3D7_0203400	0.1908	0.0565	0.3251	2	2	0.0918778	0.0129	0.3243	9	9	0.5	0.00732601
PF3D7_0203600	0.10535	0.0985	0.1122	2	2	0.0196111	0.0029	0.0888	9	9	0.8	0.00262467
PF3D7_0203700	0.07315	0.0725	0.0738	2	2	0.0185556	0.002	0.0699	9	9	0.833333	0.00911162
PF3D7_0203800	0.1053	0.0645	0.1461	2	2	0.0400778	0.0098	0.1245	9	9	N/A	N/A
PF3D7_0203900	0.2563	0.2104	0.3022	2	2	0.0199444	0.0019	0.0775	9	9	0.727273	0.00635471
PF3D7_0204000	0.139	0.1343	0.1437	2	2	0.0275778	0.0024	0.107	9	9	0.5	0.00250941
PF3D7_0204100	0.1308	0.128	0.1336	2	2	0.0211667	0.0025	0.0884	9	9	0.860465	0.00624546
PF3D7_0204200	0.07585	0.053	0.0987	2	2	0.0264333	0.0034	0.0962	9	9	0	0.00120773
PF3D7_0204300	0.2719	0.1978	0.346	2	2	0.0736222	0.0077	0.3678	9	9	0.714286	0.00383142
PF3D7_0204400	0.001	0.001	0.001	2	2	0.0161444	0.001	0.0552	9	9	0	0.00311526
PF3D7_0204500	0.0866	0.0494	0.1238	2	2	0.02498	0.0034	0.1242	10	9	0.142857	0.00576132
PF3D7_0204600	0.30015	0.2057	0.3946	2	2	0.042	0.0036	0.1737	9	9	0.733333	0.00420875
PF3D7_0204700	0.02565	0.0223	0.029	2	2	0.0166222	0.006	0.0268	9	9	0	0.00198413
PF3D7_0204800	0.1824	0.1311	0.2337	2	2	0.0371444	0.0022	0.1871	9	9	0.6	0.00801282
PF3D7_0204900	0.0761	0.068	0.0842	2	2	0.0239	0.0118	0.06	9	9	0	0.00188324
PF3D7_0205000	0.4912	0.313	0.6694	2	2	0.233217	0.0315	0.7129	6	6	0.722222	0.0124672
PF3D7_0205100	0.53765	0.4233	0.652	2	2	0.1622	0.0151	0.5139	8	8	0.375	0.00378251
PF3D7_0205200	0.0898	0.0668	0.1128	2	2	0.0250667	0.0013	0.0723	9	9	N/A	N/A
PF3D7_0205300	0.3485	0.3434	0.3536	2	2	0.0891889	0.0082	0.3707	9	9	0.5	0.0021645
PF3D7_0205400	0.0241	0.0179	0.0303	2	2	0.0087	0.001	0.037	9	9	1	0.00145879
PF3D7_0205500	0.0203	0.001	0.0396	2	2	0.0102	0.001	0.0396	9	9	0.5	0.00505051
PF3D7_0205600	0.02745	0.0231	0.0318	2	2	0.0082125	0.0017	0.0238	8	8	N/A	N/A
PF3D7_0205700	0.0767	0.0604	0.093	2	2	0.0277889	0.0021	0.0969	9	9	N/A	N/A
PF3D7_0205800	0.06165	0.0487	0.0746	2	2	0.0262333	0.0081	0.0752	9	9	N/A	N/A
PF3D7_0205900	0.0353	0.0304	0.0402	2	2	0.0151	0.0059	0.0315	8	8	0.5	0.000690131
PF3D7_0206000	0.21065	0.1482	0.2731	2	2	0.0260444	0.0029	0.1291	9	9	0.363636	0.00241865
PF3D7_0206100	0.19365	0.1766	0.2107	2	2	0.0678	0.002	0.2246	9	9	0.666667	0.00669344
PF3D7_0206200	0.058	0.0555	0.0605	2	2	0.0144556	0.0012	0.0386	9	9	0.5	0.00117994
PF3D7_0206500	0.2616	0.2093	0.3139	2	2	0.0616125	0.0063	0.2295	8	8	0.75	0.00649954
PF3D7_0206600	0.00235	0.001	0.0037	2	2	0.00578889	0.001	0.0122	9	9	N/A	N/A
PF3D7_0206700	0.042	0.0417	0.0423	2	2	0.0146667	0.0018	0.0434	9	9	0	0.00212314
PF3D7_0206800	0.82975	0.8029	0.8566	2	2	N/A	N/A	N/A	N/A	N/A	0.971831	0.0784314
PF3D7_0206900	0.5132	0.2286	0.7978	2	2	0.38115	0.0768	1.1505	4	4	0	0.00367647
PF3D7_0207000	0.9112	0.8159	1.0065	2	2	0.268213	0.005	1.1473	8	8	0.92	0.0294118
PF3D7_0207100	0.27725	0.2556	0.2989	2	2	0.0645222	0.0063	0.2581	9	9	0.7	0.00382044
PF3D7_0207200	0.1688	0.1314	0.2062	2	2	0.0445667	0.002	0.1083	9	9	N/A	N/A
PF3D7_0207300	0.16005	0.1044	0.2157	2	2	0.06874	0.0158	0.2117	10	9	0.9	0.0137457
PF3D7_0207400	0.21105	0.1781	0.244	2	2	0.0598125	0.0179	0.1802	8	8	0.916667	0.00422833
PF3D7_0207500	0.15445	0.138	0.1709	2	2	0.0422889	0.0036	0.1177	9	9	0.923077	0.00420304
PF3D7_0207600	0.23795	0.2036	0.2723	2	2	N/A	N/A	N/A	N/A	N/A	0.68	0.0250752
PF3D7_0207700	0.37	0.2575	0.4825	2	2	N/A	N/A	N/A	N/A	N/A	0.848485	0.0107415
PF3D7_0207800	0.233	0.233	0.233	1	1	N/A	N/A	N/A	N/A	N/A	1	0.00143369
PF3D7_0207900	0.31795	0.3111	0.3248	2	2	N/A	N/A	N/A	N/A	N/A	0.804348	0.0135747
PF3D7_0208000	0.21325	0.1826	0.2439	2	2	N/A	N/A	N/A	N/A	N/A	0.384615	0.00435949
PF3D7_0208100	0.078	0.0659	0.0901	2	2	0.0313	0.012	0.0901	8	8	0.909091	0.00409912
PF3D7_0208200	0.0135	0.0107	0.0163	2	2	0.00455556	0.001	0.0143	9	9	N/A	N/A
PF3D7_0208300	0.31955	0.3195	0.3196	2	2	0.0822875	0.0044	0.2888	8	8	0.75	0.00295967
PF3D7_0208400	0.32965	0.2698	0.3895	2	2	0.0401556	0.0036	0.1632	9	9	1	0.00331675
PF3D7_0208500	0.1554	0.1131	0.1977	2	2	0.0429556	0.0022	0.197	9	9	1	0.00243309
PF3D7_0208600	0.2865	0.1785	0.3945	2	2	0.0395	0.0033	0.1679	9	9	0.8	0.00334672
PF3D7_0208700	0.1148	0.0318	0.1978	2	2	0.0585333	0.0033	0.1978	9	9	N/A	N/A
PF3D7_0208800	0.1279	0.0864	0.1694	2	2	0.0381222	0.0041	0.1458	9	9	0.5	0.00283688
PF3D7_0208900	0.072	0.0647	0.0793	2	2	0.0198125	0.0053	0.0577	8	8	0.75	0.00292398
PF3D7_0209000	0.0848	0.0694	0.1002	2	2	0.0200625	0.003	0.0798	8	8	0.844156	0.00808081
PF3D7_0209100	0.0554	0.0471	0.0637	2	2	0.0329222	0.0035	0.0651	9	9	1	0.00147275
PF3D7_0209200	0.0702	0.0698	0.0706	2	2	0.0344125	0.0183	0.0767	8	8	N/A	N/A
PF3D7_0209300	0.0825	0.0236	0.1414	2	2	0.0431125	0.0066	0.1346	8	8	0	0.00138889
PF3D7_0209400	0.07775	0.0125	0.143	2	2	0.0317222	0.0014	0.1625	9	9	0.5	0.00148148
PF3D7_0209500	0.35255	0.3175	0.3876	2	2	0.112712	0.0233	0.2472	8	8	1	0.000661376
PF3D7_0209600	0.1381	0.1227	0.1535	2	2	0.0265222	0.0032	0.0804	9	9	0.666667	0.00176678
PF3D7_0209700	0.26555	0.2008	0.3303	2	2	0.10958	0.0023	0.3955	5	5	0.857143	0.00821596
PF3D7_0209800	0.02	0.0037	0.0363	2	2	0.00664444	0.001	0.012	9	9	0	0.000729395
PF3D7_0210000	0.217	0.217	0.217	1	1	0.038225	0.0048	0.217	8	8	0	0.00823045
PF3D7_0210100	0.001	0.001	0.001	2	2	0.00501111	0.001	0.011	9	11	N/A	N/A
PF3D7_0210200	0.1195	0.0935	0.1455	2	2	0.01554	0.0018	0.0551	10	9	0.85567	0.012236
PF3D7_0210300	0.0309	0.0226	0.0392	2	2	0.0155889	0.0055	0.0391	9	9	0	0.00291758
PF3D7_0210400	0.0162	0.001	0.0314	2	2	0.0197667	0.001	0.0316	9	9	N/A	N/A
PF3D7_0210500	0.62085	0.5841	0.6576	2	2	0.1207	0.0055	0.4604	8	8	0.625	0.00198118
PF3D7_0210600	0.0654	0.0653	0.0655	2	2	0.0258444	0.0076	0.065	9	9	0.5	0.00224215
PF3D7_0210700	0.0713	0.0687	0.0739	2	2	0.0162222	0.002	0.0723	9	9	1	0.00106157
PF3D7_0210800	0.07375	0.069	0.0785	2	2	0.0247889	0.0087	0.078	9	9	0.888889	0.00722892
PF3D7_0210900	0.05965	0.0377	0.0816	2	2	0.0511667	0.0242	0.0843	9	9	N/A	N/A
PF3D7_0211100	0.3133	0.3059	0.3207	2	2	0.107333	0.0381	0.292	9	9	0.75	0.00237883
PF3D7_0211200	0.09805	0.0707	0.1254	2	2	0.0387444	0.001	0.1046	9	9	1	0.00141844
PF3D7_0211300	0.0269	0.001	0.0528	2	2	0.0270375	0.001	0.0528	8	8	N/A	N/A
PF3D7_0211400	0.0688	0.0497	0.0879	2	2	0.0396	0.0212	0.0733	8	8	N/A	N/A
PF3D7_0211500	0.27225	0.2676	0.2769	2	2	0.0405778	0.0022	0.1634	9	9	0.666667	0.000803213
PF3D7_0211600	0.3499	0.2684	0.4314	2	2	0.0967444	0.0025	0.3956	9	9	1	0.0015949
PF3D7_0211700	0.3455	0.3162	0.3748	2	2	0.0469444	0.0025	0.1892	9	9	0.877551	0.0132468
PF3D7_0211800	0.0755	0.0625	0.0885	2	2	0.0154778	0.0011	0.0503	9	9	0	0.000546448
PF3D7_0211900	0.1885	0.1681	0.2089	2	2	0.0448667	0.0033	0.1914	9	9	N/A	N/A
PF3D7_0212000	0.4368	0.2043	0.6693	2	2	0.106156	0.0083	0.6039	9	9	0.75	0.00428725
PF3D7_0212100	0.3834	0.3236	0.4432	2	2	0.3401	0.0143	1.2312	6	6	0.655172	0.0155459
PF3D7_0212200	0.0941	0.0766	0.1116	2	2	0.0433667	0.0046	0.1436	9	9	N/A	N/A
PF3D7_0212300	0.001	0.001	0.001	2	2	0.00358889	0.001	0.0089	9	9	0	0.00078064
PF3D7_0212400	0.12445	0.0994	0.1495	2	2	0.0252333	0.0036	0.11	9	9	0.785714	0.0056221
PF3D7_0212500	0.1148	0.0912	0.1384	2	2	0.0179556	0.0023	0.0743	9	9	0.652174	0.00568087
PF3D7_0212600	0.0411	0.001	0.0812	2	2	0.0460444	0.001	0.0784	9	9	0	0.00133333
PF3D7_0212700	0.23025	0.2284	0.2321	2	2	0.0391556	0.0037	0.1752	9	9	0.75	0.00298285
PF3D7_0212800	0.28215	0.2747	0.2896	2	2	0.0582	0.0047	0.2379	8	8	0.705882	0.00462963
PF3D7_0212900	0.08075	0.0685	0.093	2	2	0.0208556	0.0013	0.0578	9	9	N/A	N/A
PF3D7_0213000	0.13525	0.052	0.2185	2	2	0.0462667	0.0028	0.2185	9	9	N/A	N/A
PF3D7_0213100	0.00285	0.001	0.0047	2	2	0.00327778	0.001	0.0066	9	9	N/A	N/A
PF3D7_0213200	0.09525	0.0812	0.1093	2	2	0.0413333	0.003	0.1076	9	9	N/A	N/A
PF3D7_0213300	0.001	0.001	0.001	2	2	0.0192889	0.001	0.0411	9	9	N/A	0.00854701
PF3D7_0213400	0.1246	0.1182	0.131	2	2	0.0309222	0.0031	0.1185	9	9	1	0.000971817
PF3D7_0213500	0.24875	0.2276	0.2699	2	2	0.0584333	0.0032	0.2294	9	9	1	0.00144928
PF3D7_0213600	0.28295	0.28	0.2859	2	2	0.0620778	0.0055	0.2385	9	9	0.666667	0.00496278
PF3D7_0213700	0.001	0.001	0.001	2	2	0.00725556	0.001	0.0255	9	9	N/A	N/A
PF3D7_0213800	0.2826	0.2698	0.2954	2	2	0.0618571	0.0056	0.1948	7	7	0.75	0.00398605
PF3D7_0213900	0.34385	0.3049	0.3828	2	2	0.0605556	0.0037	0.2255	9	9	0.586207	0.00857633
PF3D7_0214000	0.0361	0.0302	0.042	2	2	0.0129778	0.0014	0.042	9	9	0	0.000615006
PF3D7_0214100	0.093	0.0904	0.0956	2	2	0.0247333	0.0019	0.0617	9	9	0.4	0.00113302
PF3D7_0214200	0.059	0.0289	0.0891	2	2	0.0257333	0.0022	0.0891	9	9	N/A	N/A
PF3D7_0214300	0.7256	0.7256	0.7256	1	1	N/A	N/A	N/A	N/A	N/A	0.781609	0.0116
PF3D7_0214400	0.2716	0.2278	0.3154	2	2	0.0590444	0.0045	0.2413	9	9	0.75	0.00215401
PF3D7_0214500	0.21595	0.1557	0.2762	2	2	0.0623556	0.0037	0.2764	9	9	0	0.00108932
PF3D7_0214600	0.41755	0.3788	0.4563	2	2	0.118711	0.0059	0.6369	9	9	1	0.00175029
PF3D7_0214700	0.2502	0.2449	0.2555	2	2	0.06485	0.0041	0.2028	8	8	0.25	0.00442968
PF3D7_0214800	0.1574	0.1427	0.1721	2	2	0.0328	0.0035	0.1357	10	9	1	0.00291758
PF3D7_0214900	0.26495	0.2041	0.3258	2	2	0.124775	0.0599	0.3117	8	8	0.666667	0.0115789
PF3D7_0215000	0.1448	0.0943	0.1953	2	2	0.0233364	0.003	0.1662	11	9	0.882353	0.00640301
PF3D7_0215100	0.24415	0.1673	0.321	2	2	0.0764556	0.0031	0.3151	9	9	1	0.00223714
PF3D7_0215200	0.15015	0.0783	0.222	2	2	0.0531	0.0034	0.2177	9	9	N/A	N/A
PF3D7_0215300	0.18955	0.1684	0.2107	2	2	0.0301273	0.0037	0.1635	11	9	1	0.0112613
PF3D7_0215400	0.1229	0.109	0.1368	2	2	0.0384222	0.0031	0.0933	9	9	0.685714	0.0120027
PF3D7_0215500	0.2089	0.1551	0.2627	2	2	0.0481667	0.005	0.1815	9	9	0.727273	0.0047993
PF3D7_0215600	0.24015	0.1846	0.2957	2	2	0.090375	0.0074	0.3451	8	8	0.772727	0.0181969
PF3D7_0215700	0.01935	0.0168	0.0219	2	2	0.0136625	0.0069	0.0238	8	8	0	0.000995025
PF3D7_0215800	0.0697	0.0562	0.0832	2	2	0.0192111	0.0021	0.0461	9	9	0.555556	0.00333704
PF3D7_0215900	0.21105	0.1965	0.2256	2	2	0.0831667	0.0052	0.1501	9	9	1	0.0025641
PF3D7_0216000	0.2418	0.1839	0.2997	2	2	0.0405	0.0033	0.1893	9	9	0.705882	0.00283759
PF3D7_0216100	0.2909	0.2453	0.3365	2	2	0.0648	0.0109	0.2678	9	9	0.555556	0.00507614
PF3D7_0216200	0.4387	0.3366	0.5408	2	2	0.192363	0.0039	1.1674	8	8	0.25	0.00587372
PF3D7_0216300	0.3897	0.3897	0.3897	1	1	0.0422875	0.0059	0.2687	8	8	0.722222	0.00434468
PF3D7_0216400	0.0753	0.0617	0.0889	2	2	0.0199667	0.0014	0.0842	9	9	1	0.000461681
PF3D7_0216500	0.3986	0.3534	0.4438	2	2	0.0808556	0.0056	0.3389	9	9	1	0.00223169
PF3D7_0216600	0.12135	0.1067	0.136	2	2	0.0411125	0.0041	0.1201	8	8	0.75	0.00194363
PF3D7_0216700	0.1668	0.1318	0.2018	2	2	0.0469222	0.0047	0.177	9	9	0.529412	0.00409737
PF3D7_0216800	0.11735	0.0532	0.1815	2	2	0.0239889	0.0018	0.11	9	9	0.7	0.0199049
PF3D7_0216900	0.20825	0.1708	0.2457	2	2	0.0541375	0.0032	0.2112	8	8	0.5	0.0145719
PF3D7_0217000	0.2292	0.1405	0.3179	2	2	0.0504333	0.0048	0.2646	9	9	0.5	0.00273224
PF3D7_0217100	0.03945	0.0189	0.06	2	2	0.0105	0.001	0.0425	9	9	0	0.00120992
PF3D7_0217200	0.3541	0.2171	0.4911	2	2	0.0894	0.0078	0.4112	8	8	0.742857	0.00642084
PF3D7_0217300	0.14415	0.009	0.2793	2	2	0.0367889	0.001	0.2793	9	9	N/A	N/A
PF3D7_0217400	0.0943	0.0915	0.0971	2	2	0.0335222	0.0029	0.0811	9	9	N/A	N/A
PF3D7_0217500	0.0125	0.0094	0.0156	2	2	0.00586667	0.001	0.0144	9	9	0	0.000636132
PF3D7_0217600	0.25305	0.1735	0.3326	2	2	0.0421889	0.0025	0.2275	9	9	0.791667	0.00467836
PF3D7_0217700	0.207	0.0948	0.3192	2	2	0.0389778	0.0022	0.1988	9	9	1	0.0014245
PF3D7_0217800	0.001	0.001	0.001	1	1	0.0055875	0.001	0.0125	8	8	1	0.00311526
PF3D7_0217900	0.15875	0.1368	0.1807	2	2	0.0491333	0.0034	0.1475	9	9	1	0.00449583
PF3D7_0218000	0.01395	0.001	0.0269	2	2	0.00971111	0.001	0.0269	9	9	N/A	0.0010101
PF3D7_0218100	0.20915	0.1736	0.2447	2	2	0.0596333	0.0046	0.2225	9	9	0.5	0.00187793
PF3D7_0218200	0.3999	0.3139	0.4859	2	2	0.111367	0.005	0.3652	6	6	0.875	0.00330442
PF3D7_0218300	0.2979	0.2979	0.2979	1	1	0.0446	0.0028	0.2192	8	8	0.6	0.0047081
PF3D7_0218400	0.04625	0.0429	0.0496	2	2	0.0117111	0.0013	0.0475	9	9	1	0.00059312
PF3D7_0218500	0.01715	0.0079	0.0264	2	2	0.00573333	0.001	0.0264	9	9	N/A	N/A
PF3D7_0218600	0.15725	0.1211	0.1934	2	2	0.0246889	0.0023	0.1248	9	9	0.733333	0.00420168
PF3D7_0218700	0.03135	0.0224	0.0403	2	2	0.0138667	0.0031	0.0411	9	9	N/A	N/A
PF3D7_0219100	0.1057	0.0965	0.1149	2	2	0.0329714	0.0021	0.1001	7	7	0	0.000782473
PF3D7_0219200	0.12215	0.001	0.2433	2	2	0.0139444	0.001	0.0568	9	9	N/A	N/A
PF3D7_0219300	0.1829	0.182	0.1838	2	2	0.0344889	0.0047	0.1409	9	9	N/A	N/A
PF3D7_0219400	0.0148	0.001	0.0286	2	2	0.036325	0.001	0.0634	4	4	1	0.00990099
PF3D7_0219500	0.13845	0.1234	0.1535	2	2	0.0298778	0.0021	0.1316	9	9	0	0.00197239
PF3D7_0219600	0.05835	0.0546	0.0621	2	2	0.0168556	0.0014	0.0565	9	9	0.6	0.00184366
PF3D7_0219700	0.49695	0.3978	0.5961	2	2	0.2294	0.0125	0.6593	10	5	1	0.00564972
PF3D7_0219800	0.62475	0.5438	0.7057	2	2	N/A	N/A	N/A	N/A	N/A	0.6	0.00522466
PF3D7_0219900	0.242	0.1705	0.3135	2	2	0.0700375	0.0071	0.3544	8	8	0.75	0.0057971
PF3D7_0220000	0.29905	0.2807	0.3174	2	2	0.152275	0.0121	0.3203	4	4	0.765306	0.0203252
PF3D7_0220100	0.3169	0.2957	0.3381	2	2	0.0589778	0.0055	0.2358	9	9	0.842105	0.00568372
PF3D7_0220200	0.3899	0.3523	0.4275	2	2	N/A	N/A	N/A	N/A	N/A	0.5	0.0037037
PF3D7_0220300	0.6753	0.5396	0.811	2	2	N/A	N/A	N/A	N/A	N/A	1	0.0157233
PF3D7_0220500	0.4168	0.2983	0.5353	2	2	N/A	N/A	N/A	N/A	N/A	1	0.00123001
PF3D7_0220600	0.4297	0.3495	0.5099	2	2	N/A	N/A	N/A	N/A	N/A	0	0.00296296
PF3D7_0220700	0.2728	0.2728	0.2728	1	1	N/A	N/A	N/A	N/A	N/A	0.6	0.00661376
PF3D7_0220800	0.26325	0.1807	0.3458	2	2	0.08752	0.0062	0.3286	10	8	0.549133	0.0361111
PF3D7_0221000	0.2813	0.2483	0.3143	2	2	N/A	N/A	N/A	N/A	N/A	0.736842	0.0441501
PF3D7_0221200	0.9458	0.4803	1.4113	2	2	N/A	N/A	N/A	N/A	N/A	1	0.0339806
PF3D7_0221400	0.227067	0.0106	0.4648	3	2	N/A	N/A	N/A	N/A	N/A	0.842105	0.0618893
PF3D7_0221700	0.185	0.0236	0.4958	3	2	N/A	N/A	N/A	N/A	N/A	0.916667	0.0182556
PF3D7_0221800	0.5069	0.5069	0.5069	1	1	N/A	N/A	N/A	N/A	N/A	0.714286	0.0430108
PF3D7_0222200	0.4463	0.179	0.7136	2	2	N/A	N/A	N/A	N/A	N/A	0.857143	0.0101449
PF3D7_0222500	0.4328	0.4328	0.4328	1	1	N/A	N/A	N/A	N/A	N/A	0.717899	0.408228
PF3D7_0222600	0.357755	0.2038	0.4708	11	1	N/A	N/A	N/A	N/A	N/A	0.759358	0.391304
PF3D7_0222700	0.6487	0.6487	0.6487	1	1	N/A	N/A	N/A	N/A	N/A	0.772908	0.386015
PF3D7_0222800	0.103575	0.008	0.2431	4	2	N/A	N/A	N/A	N/A	N/A	0.703812	0.313596
PF3D7_0223100	0.21825	0.1494	0.2871	2	1	N/A	N/A	N/A	N/A	N/A	0.662371	0.321212
PF3D7_0223200	0.753	0.753	0.753	1	1	N/A	N/A	N/A	N/A	N/A	0.770713	0.385507
PF3D7_0223300	0.115317	0.001	0.3052	18	2	N/A	N/A	N/A	N/A	N/A	0.625592	0.150812
PF3D7_0223400	0.2199	0.1981	0.2417	2	1	N/A	N/A	N/A	N/A	N/A	0.651741	0.326198
PF3D7_0223500	0.3223	0.3223	0.3223	1	1	N/A	N/A	N/A	N/A	N/A	0.750508	0.389833
PF3D7_0300100	0.2865	0.2865	0.2865	1	1	N/A	N/A	N/A	N/A	N/A	0.744307	0.358382
PF3D7_0300200	0.31575	0.2793	0.3522	2	1	N/A	N/A	N/A	N/A	N/A	0.68171	0.345603
PF3D7_0300400	0.0618333	0.0141	0.1522	3	2	N/A	N/A	N/A	N/A	N/A	0.67734	0.372748
PF3D7_0300600	0.3936	0.3936	0.3936	1	1	N/A	N/A	N/A	N/A	N/A	0.888889	0.0428571
PF3D7_0300700	0.637533	0.3609	0.8922	21	1	N/A	N/A	N/A	N/A	N/A	0.731939	0.380435
PF3D7_0300800	0.2102	0.2102	0.2102	1	1	N/A	N/A	N/A	N/A	N/A	0.764706	0.179647
PF3D7_0300900	0.3865	0.3788	0.3942	2	1	N/A	N/A	N/A	N/A	N/A	0.9	0.0185185
PF3D7_0301000	0.1324	0.1253	0.1395	2	2	0.0341545	0.0077	0.1132	11	9	0.666667	0.00651201
PF3D7_0301100	0.6742	0.4833	0.8651	2	2	N/A	N/A	N/A	N/A	N/A	0.857143	0.00651042
PF3D7_0301200	0.1956	0.1727	0.2185	2	2	0.0684444	0.0057	0.1943	9	9	1	0.00163934
PF3D7_0301300	0.2232	0.1727	0.2737	2	2	0.0877333	0.0077	0.2448	9	9	0.5	0.00152555
PF3D7_0301400	0.38595	0.3445	0.4274	2	2	N/A	N/A	N/A	N/A	N/A	1	0.00960219
PF3D7_0301500	0.40465	0.3595	0.4498	2	2	N/A	N/A	N/A	N/A	N/A	N/A	N/A
PF3D7_0301600	0.2316	0.2196	0.2436	2	2	N/A	N/A	N/A	N/A	N/A	0.928571	0.00637523
PF3D7_0301700	0.20035	0.1971	0.2036	2	2	0.17605	0.0341	0.424	4	4	1	0.00315457
PF3D7_0301800	0.2629	0.2447	0.2811	2	2	0.191325	0.1124	0.2228	4	4	0.625	0.0103761
PF3D7_0301900	0.09395	0.069	0.1189	2	2	0.0251556	0.0017	0.1031	9	9	0.666667	0.00502513
PF3D7_0302000	0.0438	0.0366	0.051	2	2	0.0169889	0.0076	0.0408	9	9	0.307692	0.00722222
PF3D7_0302100	0.1997	0.1975	0.2019	2	2	0.0703111	0.0089	0.2227	9	9	0.733333	0.00373692
PF3D7_0302200	0.0791667	0.0597	0.0948	3	2	0.0350455	0.0065	0.0591	11	8	0.444759	0.0774482
PF3D7_0302500	0.0733333	0.0557	0.0959	3	2	0.0306364	0.0066	0.0568	11	8	0.498715	0.0806869
PF3D7_0302600	0.25375	0.2377	0.2698	2	2	0.0880667	0.004	0.4573	9	9	0.542857	0.00854701
PF3D7_0302700	0.1951	0.1551	0.2351	2	2	0.0557556	0.0029	0.2325	9	9	N/A	N/A
PF3D7_0302800	0.06535	0.0497	0.081	2	2	0.021025	0.0018	0.0598	8	8	0.5	0.00318218
PF3D7_0302900	0.01145	0.0084	0.0145	2	2	0.00414444	0.001	0.0114	9	9	0.5	0.00212653
PF3D7_0303000	0.04255	0.0381	0.047	2	2	0.0133111	0.0019	0.0458	9	9	0.666667	0.00127714
PF3D7_0303100	0.17865	0.155	0.2023	2	2	0.03845	0.003	0.1409	8	8	0.8	0.00346981
PF3D7_0303200	0.0651	0.0564	0.0738	2	2	0.0190556	0.0023	0.0473	9	9	0.7	0.00286862
PF3D7_0303300	0.0072	0.001	0.0134	2	2	0.00767778	0.001	0.0135	9	9	0	0.00217865
PF3D7_0303400	0.08165	0.0662	0.0971	2	2	0.03155	0.0091	0.081	8	8	0	0.000541126
PF3D7_0303500	0.1464	0.1268	0.166	2	2	0.0219	0.0024	0.094	9	9	0.538462	0.00194669
PF3D7_0303600	0.04245	0.0376	0.0473	2	2	0.0287333	0.0096	0.0488	9	9	N/A	N/A
PF3D7_0303700	0.20555	0.1164	0.2947	2	2	0.0556667	0.0101	0.2683	9	9	0.833333	0.00446429
PF3D7_0303800	0.28675	0.1894	0.3841	2	2	0.0512556	0.0027	0.247	9	9	1	0.00224845
PF3D7_0303900	0.12275	0.0573	0.1882	2	2	0.0425889	0.0032	0.2346	9	9	0	0.00169205
PF3D7_0304000	0.22015	0.2145	0.2258	2	2	0.0400778	0.0037	0.1182	9	9	0.714286	0.00271003
PF3D7_0304100	0.09575	0.0667	0.1248	2	2	0.0292625	0.0022	0.1148	8	8	0.833333	0.00380952
PF3D7_0304200	0.00405	0.001	0.0071	2	2	0.0100556	0.001	0.0177	9	9	1	0.00187617
PF3D7_0304300	0.3782	0.3338	0.4226	2	2	0.0826556	0.0065	0.377	9	9	0.666667	0.00279916
PF3D7_0304400	0.001	0.001	0.001	2	2	0.00451111	0.001	0.0173	9	9	N/A	N/A
PF3D7_0304500	0.16945	0.0672	0.2717	2	2	0.0684333	0.0213	0.2568	9	9	0	0.00194932
PF3D7_0304600	0.1585	0.1418	0.1752	2	2	0.139887	0.0996	0.1829	8	7	0.62	0.038623
PF3D7_0304700	0.74495	0.5817	0.9082	2	2	N/A	N/A	N/A	N/A	N/A	0.857143	0.00988701
PF3D7_0304800	0.42565	0.4012	0.4501	2	2	0.0900222	0.0068	0.398	9	9	0.75	0.000922084
PF3D7_0304900	0.04335	0.0355	0.0512	2	2	0.0134667	0.0018	0.052	9	9	0	0.00196078
PF3D7_0305000	0.13995	0.1281	0.1518	2	2	0.0173111	0.0028	0.0985	9	9	N/A	N/A
PF3D7_0305100	0.29235	0.2484	0.3363	2	2	0.0594625	0.005	0.2475	8	8	0.684932	0.00620077
PF3D7_0305200	0.1284	0.1239	0.1329	2	2	0.030225	0.0048	0.1013	8	8	0.482759	0.00848698
PF3D7_0305300	0.09555	0.083	0.1081	2	2	0.00811111	0.0027	0.0281	9	9	0.571429	0.00244073
PF3D7_0305400	0.0106	0.001	0.0202	2	2	0.00797778	0.001	0.0162	9	9	N/A	N/A
PF3D7_0305500	0.1018	0.1018	0.1018	1	1	0.0119375	0.0018	0.0693	8	8	0.690476	0.00355962
PF3D7_0305600	0.14915	0.1326	0.1657	2	2	0.0262889	0.0022	0.1266	9	9	1	0.00216099
PF3D7_0305700	0.001	0.001	0.001	2	2	0.00288889	0.001	0.0063	9	9	0	0.00469484
PF3D7_0305800	0.17345	0.1683	0.1786	2	2	0.0382889	0.0017	0.1448	9	9	0.714286	0.00658288
PF3D7_0305900	0.44845	0.3791	0.5178	2	2	0.182829	0.0061	0.6027	7	6	0	0.00188324
PF3D7_0306000	0.12315	0.0729	0.1734	2	2	0.0544556	0.0244	0.1757	9	9	N/A	N/A
PF3D7_0306100	0.51165	0.2218	0.8015	2	2	0.127525	0.0047	0.6785	8	8	1	0.00265393
PF3D7_0306200	0.177	0.1451	0.2089	2	2	0.0578222	0.0033	0.2287	9	9	N/A	N/A
PF3D7_0306300	0.1517	0.0888	0.2146	2	2	0.053925	0.0087	0.2149	8	8	1	0.003003
PF3D7_0306400	0.05775	0.0486	0.0669	2	2	0.0163667	0.0021	0.0346	9	9	N/A	N/A
PF3D7_0306500	0.11295	0.1046	0.1213	2	2	0.0384556	0.0015	0.1542	9	9	N/A	N/A
PF3D7_0306600	0.0572	0.0359	0.0785	2	2	0.0446778	0.0021	0.0927	9	9	0	0.00392157
PF3D7_0306700	0.08795	0.0746	0.1013	2	2	0.0519444	0.0067	0.1059	9	9	1	0.00287356
PF3D7_0306800	0.01	0.0078	0.0122	2	2	0.00631111	0.001	0.0122	9	9	0	0.00187617
PF3D7_0306900	0.001	0.001	0.001	2	2	0.0015	0.001	0.0026	9	9	N/A	N/A
PF3D7_0307100	0.0396	0.001	0.0782	2	2	0.0148556	0.001	0.0791	9	9	0	0.00236407
PF3D7_0307200	0.071	0.0683	0.0737	2	2	0.0316556	0.0082	0.0732	9	9	N/A	N/A
PF3D7_0307300	0.17525	0.1602	0.1903	2	2	0.03176	0.0021	0.0844	10	9	1	0.00130719
PF3D7_0307400	0.16345	0.1565	0.1704	2	2	0.0402889	0.0016	0.1443	9	9	0	0.000900901
PF3D7_0307500	0.1777	0.1278	0.2276	2	2	0.0627667	0.0102	0.2698	9	9	0.625	0.0145673
PF3D7_0307600	0.2445	0.2085	0.2805	2	2	0.04096	0.0046	0.1999	10	9	0.625	0.00357462
PF3D7_0307700	0.15605	0.1288	0.1833	2	2	0.0490125	0.0037	0.1752	8	8	0.47619	0.00693684
PF3D7_0307800	0.1245	0.1186	0.1304	2	2	0.0395667	0.0041	0.1263	9	9	0.7	0.00476872
PF3D7_0307900	0.2456	0.2115	0.2797	2	2	0.0495	0.0039	0.2196	9	9	0.841463	0.00680272
PF3D7_0308000	0.0559	0.0483	0.0635	2	2	0.0254556	0.002	0.0578	9	9	0	0.00200803
PF3D7_0308100	0.30325	0.2233	0.3832	2	2	0.0684444	0.0088	0.308	9	9	0.711111	0.0087668
PF3D7_0308200	0.0093	0.0081	0.0105	2	2	0.00638889	0.0021	0.0105	9	9	0	0.00618429
PF3D7_0308300	0.1404	0.1253	0.1555	2	2	0.05986	0.0114	0.131	5	5	1	0.00593472
PF3D7_0308500	0.04135	0.0403	0.0424	2	2	0.0310778	0.0026	0.0574	9	9	N/A	N/A
PF3D7_0308600	0.06625	0.0433	0.0892	2	2	0.0207	0.0041	0.0483	9	9	0	0.000626566
PF3D7_0308700	0.1356	0.1329	0.1383	2	2	0.0500375	0.0066	0.1286	8	8	0.5	0.00271003
PF3D7_0308800	0.1549	0.0252	0.2846	2	2	0.0548333	0.0156	0.2846	9	9	1	0.00308642
PF3D7_0308900	0.05745	0.0496	0.0653	2	2	0.0132889	0.001	0.0322	9	9	0.652174	0.00553151
PF3D7_0309000	0.0938	0.0823	0.1053	2	2	0.0294778	0.0043	0.0785	9	9	0.142857	0.00405797
PF3D7_0309100	0.0623	0.053	0.0716	2	2	0.0137889	0.001	0.064	9	9	0.5	0.00374532
PF3D7_0309200	0.3771	0.2746	0.4796	2	2	0.0817111	0.0042	0.4429	9	9	0.689655	0.0113131
PF3D7_0309300	0.26305	0.1595	0.3666	2	2	0.04358	0.0025	0.1645	10	9	0.325	0.0139616
PF3D7_0309500	0.03755	0.0354	0.0397	2	2	0.0179222	0.0016	0.0255	9	9	0	0.0010929
PF3D7_0309600	0.0806	0.0244	0.1368	2	2	0.0492444	0.0015	0.1309	9	9	0	0.00595238
PF3D7_0309700	0.17695	0.1588	0.1951	2	2	0.0372667	0.0034	0.1352	9	9	1	0.00109649
PF3D7_0309800	0.02245	0.001	0.0439	2	2	0.00784444	0.001	0.042	9	9	0.5	0.00238095
PF3D7_0309900	0.3482	0.325	0.3714	2	2	0.0773	0.0047	0.2662	8	8	1	0.00159394
PF3D7_0310000	0.2796	0.1588	0.4004	2	2	0.0835111	0.0158	0.3956	9	9	0.75	0.00676819
PF3D7_0310100	0.03195	0.0203	0.0436	2	2	0.0181	0.0026	0.0472	9	9	0	0.00118624
PF3D7_0310200	0.2065	0.1551	0.2579	2	2	0.04215	0.0054	0.1788	8	8	0.925926	0.00791209
PF3D7_0310300	0.11345	0.0928	0.1341	2	2	0.023	0.003	0.0893	9	9	0.7	0.00343348
PF3D7_0310400	0.0876	0.0561	0.1191	2	2	0.0129333	0.003	0.0518	9	9	0.818182	0.00283359
PF3D7_0310500	0.12425	0.0897	0.1588	2	2	0.03654	0.0021	0.1019	5	5	0.7	0.00440723
PF3D7_0310600	0.0467	0.0449	0.0485	2	2	0.0181333	0.0016	0.0638	9	9	1	0.00283688
PF3D7_0310700	0.04485	0.001	0.0887	2	2	0.0332375	0.001	0.0869	8	8	N/A	N/A
PF3D7_0310800	0.1788	0.1543	0.2033	2	2	0.0974778	0.0221	0.2033	9	9	1	0.0030581
PF3D7_0310900	0.0815	0.0812	0.0818	2	2	0.0311778	0.0049	0.0824	9	9	1	0.00127226
PF3D7_0311000	0.3872	0.1466	0.6278	2	2	0.103012	0.0033	0.6294	8	8	0.714286	0.0113821
PF3D7_0311100	0.1399	0.1051	0.1602	3	2	0.03606	0.0022	0.1261	10	9	0.571429	0.00777778
PF3D7_0311200	0.29525	0.2461	0.3444	2	2	0.059975	0.0037	0.244	8	8	0.75	0.00487686
PF3D7_0311300	0.0887	0.0872	0.0902	2	2	0.00404444	0.001	0.0155	9	9	1	0.00104932
PF3D7_0311400	0.3747	0.3299	0.4195	2	2	0.091725	0.0052	0.3671	8	8	0.702703	0.00490391
PF3D7_0311500	0.0649	0.0649	0.0649	1	1	0.026325	0.0051	0.0655	8	8	N/A	N/A
PF3D7_0311600	0.1359	0.1345	0.1373	2	2	0.0326	0.0022	0.1332	9	9	0.5	0.00569801
PF3D7_0311700	0.1276	0.1138	0.1414	2	2	0.0674222	0.0261	0.146	9	9	0.6	0.00385802
PF3D7_0311800	0.1599	0.1196	0.2002	2	2	0.0448889	0.0024	0.1625	9	9	0.4	0.00273673
PF3D7_0311900	0.2049	0.1909	0.2189	2	2	0.0382889	0.0031	0.1623	9	9	0.857143	0.00911458
PF3D7_0312000	0.0065	0.001	0.012	2	2	0.0305778	0.001	0.0642	9	9	N/A	N/A
PF3D7_0312100	0.1468	0.1096	0.184	2	2	0.0327556	0.0037	0.0883	9	9	0.5	0.00598086
PF3D7_0312200	0.2655	0.2545	0.2765	2	2	0.05677	0.0048	0.1987	10	9	1	0.00161812
PF3D7_0312300	0.1073	0.0768	0.1378	2	2	0.0322625	0.0045	0.1384	8	8	N/A	N/A
PF3D7_0312400	0.0569	0.0369	0.0769	2	2	0.0181778	0.0023	0.0703	9	9	1	0.00227273
PF3D7_0312500	0.1312	0.1139	0.1485	2	2	0.0325889	0.0036	0.1235	9	9	0.666667	0.00172712
PF3D7_0312800	0.001	0.001	0.001	2	2	0.0158667	0.001	0.0518	9	9	N/A	0.0026455
PF3D7_0312900	0.3936	0.369	0.4182	2	2	N/A	N/A	N/A	N/A	N/A	0.5	0.002442
PF3D7_0313000	0.166	0.166	0.166	1	1	0.0339125	0.0043	0.1213	8	8	1	0.00963391
PF3D7_0313100	0.13915	0.1278	0.1505	2	2	0.021	0.0022	0.0836	9	9	0.5	0.000826105
PF3D7_0313200	0.3686	0.1341	0.6031	2	2	0.100267	0.0016	0.7744	9	9	N/A	N/A
PF3D7_0313300	0.0882	0.001	0.1754	2	2	0.0379125	0.001	0.1971	8	8	0	0.00356506
PF3D7_0313400	0.3046	0.2792	0.33	2	2	0.07525	0.0053	0.2769	8	8	0.88	0.0106293
PF3D7_0313500	0.2481	0.1989	0.2973	2	2	0.0564875	0.0032	0.2615	8	8	0.90625	0.0113428
PF3D7_0313600	0.3578	0.2407	0.4749	2	2	0.0482111	0.0044	0.1973	9	9	0.898305	0.0325477
PF3D7_0313700	0.06785	0.0574	0.0783	2	2	0.0313111	0.0025	0.0759	9	9	0	0.00128452
PF3D7_0313800	0.17045	0.1605	0.1804	2	2	0.0450222	0.0034	0.1493	9	9	0.333333	0.00151286
PF3D7_0313900	0.3013	0.2603	0.3423	2	2	0.0664778	0.0075	0.3046	9	9	0.882353	0.00517032
PF3D7_0314000	0.0829	0.0829	0.0829	1	1	0.0157625	0.0013	0.0912	8	8	N/A	N/A
PF3D7_0314100	0.105925	0.001	0.1491	4	2	0.0542091	0.001	0.1568	11	9	1	0.003367
PF3D7_0314200	0.43175	0.2562	0.6073	2	2	0.0913778	0.0039	0.5403	9	9	0.769231	0.00336943
PF3D7_0314300	0.2092	0.1071	0.3113	2	2	0.0322889	0.0021	0.1378	9	9	N/A	N/A
PF3D7_0314400	0.00965	0.0085	0.0108	2	2	0.00526667	0.0012	0.0121	9	9	N/A	N/A
PF3D7_0314500	0.0987	0.0597	0.1377	2	2	0.0329444	0.0024	0.1308	9	9	N/A	N/A
PF3D7_0314600	0.2762	0.2571	0.2953	2	2	0.0702778	0.0033	0.3005	9	9	1	0.00645995
PF3D7_0314700	0.664	0.6235	0.7045	2	2	0.155125	0.0078	0.5291	8	8	0.583333	0.00338696
PF3D7_0314800	0.46575	0.3796	0.5519	2	2	0.137122	0.0123	0.5222	9	9	0.833333	0.00192308
PF3D7_0314900	0.22555	0.1897	0.2614	2	2	0.0985556	0.014	0.2669	9	9	0.666667	0.00163666
PF3D7_0315000	0.26035	0.1461	0.3746	2	2	0.132178	0.0829	0.3705	9	9	N/A	N/A
PF3D7_0315100	0.001	0.001	0.001	2	2	0.0171778	0.001	0.0493	9	9	N/A	N/A
PF3D7_0315200	0.15165	0.0908	0.2125	2	2	0.05915	0.0231	0.1868	10	9	0.625	0.00630716
PF3D7_0315300	0.51185	0.4397	0.584	2	2	0.134444	0.0197	0.5247	9	9	0.923077	0.00245237
PF3D7_0315400	0.13075	0.0481	0.2134	2	2	0.0723556	0.0179	0.1316	9	9	0.5	0.00260417
PF3D7_0315500	0.02955	0.001	0.0581	2	2	0.0161667	0.001	0.0525	9	9	0	0.00143678
PF3D7_0315600	1.15	1.15	1.15	1	1	0.241133	0.049	0.9819	6	6	0.5	0.00274914
PF3D7_0315700	0.15965	0.1515	0.1678	2	2	0.0326	0.0025	0.1332	9	9	1	0.000712251
PF3D7_0315800	0.2854	0.2768	0.294	2	2	0.0537889	0.0047	0.2103	9	9	1	0.00182648
PF3D7_0315900	0.1278	0.0851	0.1705	2	2	0.0923875	0.0076	0.2366	8	8	0	0.00120337
PF3D7_0316000	0.19045	0.1438	0.2371	2	2	0.0367333	0.0025	0.1633	9	9	1	0.00108578
PF3D7_0316100	0.0636	0.0487	0.0785	2	2	0.0177	0.0013	0.0763	9	9	0.5	0.00223714
PF3D7_0316200	0.41875	0.411	0.4265	2	2	0.0719667	0.0042	0.3381	9	9	0.744186	0.00577796
PF3D7_0316300	0.06695	0.0506	0.0833	2	2	0.01665	0.0025	0.0341	10	9	1	0.000877193
PF3D7_0316400	0.23985	0.2269	0.2528	2	2	0.0376778	0.0029	0.1637	9	9	1	0.00165344
PF3D7_0316500	0.1938	0.1848	0.2028	2	2	0.0504	0.0021	0.1937	9	9	N/A	N/A
PF3D7_0316600	0.067	0.0531	0.0809	2	2	0.0266889	0.0024	0.0812	9	9	0.666667	0.00323625
PF3D7_0316700	0.0832	0.001	0.1654	2	2	0.0310889	0.001	0.1647	9	9	0.5	0.00301659
PF3D7_0316800	0.001	0.001	0.001	1	1	0.00305	0.001	0.0062	8	8	N/A	N/A
PF3D7_0316900	0.0538	0.0522	0.0554	2	2	0.0114111	0.0016	0.038	9	9	0.666667	0.00333333
PF3D7_0317000	0.03755	0.0325	0.0426	2	2	0.0140444	0.0015	0.0418	9	9	0	0.00132275
PF3D7_0317100	0.13885	0.1252	0.1525	2	2	0.0289444	0.0029	0.1202	9	9	0.692308	0.00412797
PF3D7_0317200	0.17935	0.108	0.2507	2	2	0.0235667	0.0018	0.1243	9	9	0.625	0.00343421
PF3D7_0317300	0.12085	0.0618	0.1799	2	2	0.0196	0.0026	0.0919	9	9	0.76378	0.0119819
PF3D7_0317400	0.03775	0.0317	0.0438	2	2	0.0096	0.0011	0.0328	9	9	0.5	0.001287
PF3D7_0317500	0.11035	0.0787	0.142	2	2	0.022	0.0048	0.0808	9	9	0.611111	0.0109121
PF3D7_0317600	0.0606	0.0394	0.0818	2	2	0.0211444	0.0022	0.0818	9	9	1	0.00207039
PF3D7_0317700	0.25335	0.237	0.2697	2	2	0.0544333	0.0034	0.2315	9	9	0.464286	0.00325203
PF3D7_0317800	0.0974	0.0927	0.1021	2	2	0.0273778	0.0025	0.1003	9	9	0.5	0.00296296
PF3D7_0317900	0.1153	0.1128	0.1178	2	2	0.0348222	0.0127	0.0726	9	9	0.5	0.00193517
PF3D7_0318000	0.3225	0.2853	0.3597	2	2	0.144267	0.0087	0.2316	9	9	N/A	N/A
PF3D7_0318100	0.03865	0.0274	0.0499	2	2	0.0134111	0.0011	0.0458	9	9	0.5	0.00178253
PF3D7_0318200	0.0488	0.0482	0.0494	2	2	0.0205	0.011	0.0351	9	9	0.487179	0.00529101
PF3D7_0318300	0.1122	0.1008	0.1236	2	2	0.0155778	0.0022	0.0703	9	9	0.75	0.00714924
PF3D7_0318400	0.3036	0.2367	0.3705	2	2	0.0992556	0.0308	0.3317	9	9	0.571429	0.00394811
PF3D7_0318500	0.2777	0.2717	0.2837	2	2	0.0530667	0.0052	0.2095	9	9	0.711111	0.00301144
PF3D7_0318600	0.14705	0.1009	0.1932	2	2	0.0179778	0.0018	0.0596	9	9	1	0.000327761
PF3D7_0318700	0.48115	0.478	0.4843	2	2	N/A	N/A	N/A	N/A	N/A	1	0.0112045
PF3D7_0318800	0.1803	0.1131	0.2475	2	2	0.0539222	0.002	0.2536	9	9	1	0.000933707
PF3D7_0318900	0.05195	0.0516	0.0523	2	2	0.0162111	0.0023	0.0523	9	9	1	0.000757576
PF3D7_0319000	0.09345	0.0862	0.1007	2	2	0.00733	0.001	0.0358	10	9	0.636364	0.00214592
PF3D7_0319100	0.10605	0.001	0.2111	2	2	0.0460667	0.001	0.2235	9	9	N/A	N/A
PF3D7_0319200	0.19665	0.1683	0.225	2	2	0.0542	0.0081	0.1593	9	9	0.8	0.00367918
PF3D7_0319300	0.10185	0.0481	0.1556	2	2	0.0397667	0.009	0.1556	9	9	N/A	N/A
PF3D7_0319400	0.22165	0.1494	0.2939	2	2	0.0392556	0.0026	0.1957	9	9	0.619048	0.00513573
PF3D7_0319500	0.12215	0.0721	0.1722	2	2	0.0485111	0.008	0.1581	9	9	1	0.00647249
PF3D7_0319600	0.1229	0.1198	0.126	2	2	0.0604222	0.0039	0.1533	9	9	0.666667	0.00641026
PF3D7_0319700	0.17545	0.1646	0.1863	2	2	0.01965	0.0027	0.0981	10	9	0.727273	0.00234067
PF3D7_0319800	0.33065	0.3266	0.3347	2	2	0.0893444	0.0068	0.3815	9	9	0.75	0.00279525
PF3D7_0319900	0.18535	0.1168	0.2539	2	2	0.0398889	0.0038	0.1628	9	9	0	0.00106157
PF3D7_0320000	0.08725	0.0859	0.0886	2	2	0.0202444	0.0012	0.089	9	9	N/A	N/A
PF3D7_0320100	0.0075	0.001	0.014	2	2	0.00681111	0.001	0.014	9	9	N/A	N/A
PF3D7_0320200	0.10005	0.0925	0.1076	2	2	0.0414556	0.0041	0.0967	9	9	0.833333	0.00400229
PF3D7_0320300	0.01165	0.0065	0.0168	2	2	0.00518889	0.001	0.0168	9	9	0	0.000623053
PF3D7_0320400	0.2899	0.2155	0.3643	2	2	0.05268	0.0055	0.2588	10	9	0.913793	0.00605078
PF3D7_0320500	0.1635	0.1118	0.2152	2	2	0.0339444	0.0023	0.187	9	9	1	0.001554
PF3D7_0320600	0.0433	0.001	0.0856	2	2	0.0225333	0.001	0.0856	9	9	N/A	N/A
PF3D7_0320700	0.1907	0.0273	0.3541	2	2	0.062275	0.0046	0.3541	8	8	1	0.0018622
PF3D7_0320800	0.006	0.0023	0.0097	2	2	0.0049	0.0023	0.0098	9	9	N/A	N/A
PF3D7_0320900	0.001	0.001	0.001	2	2	0.0126667	0.001	0.0236	9	9	0	0.0021097
PF3D7_0321000	0.26925	0.1915	0.347	2	2	0.08045	0.0039	0.3828	8	8	0.8	0.00338753
PF3D7_0321100	0.2669	0.2669	0.2669	1	1	0.0564286	0.0091	0.2935	7	7	0.75	0.00506146
PF3D7_0321200	0.1334	0.0466	0.2202	2	2	0.0371778	0.0035	0.2202	9	9	0.375	0.00671704
PF3D7_0321300	0.4839	0.4839	0.4839	1	1	0.113114	0.01	0.63	7	7	0.733333	0.00545852
PF3D7_0321400	0.0608	0.0608	0.0608	1	1	0.037075	0.0055	0.0666	8	8	0	0.00104493
PF3D7_0321500	0.13465	0.0882	0.1811	2	2	0.0262889	0.0034	0.0927	9	9	0.736842	0.00589696
PF3D7_0321600	0.16425	0.1391	0.1894	2	2	0.0410222	0.0026	0.1741	9	9	0.428571	0.00408163
PF3D7_0321700	0.001	0.001	0.001	2	2	0.0028375	0.001	0.0072	8	8	0.813953	0.00736554
PF3D7_0321800	0.1733	0.1733	0.1733	1	1	0.02235	0.0023	0.1437	8	8	0.707692	0.00788372
PF3D7_0321900	0.14875	0.1237	0.1738	2	2	0.03691	0.0048	0.0988	10	9	0.727273	0.00285789
PF3D7_0322000	0.01415	0.0084	0.0199	2	2	0.0167889	0.0084	0.0256	9	9	0	0.00194932
PF3D7_0322100	0.1087	0.0816	0.1358	2	2	0.0325222	0.0069	0.0993	9	9	0.4	0.00282008
PF3D7_0322200	0.3074	0.3012	0.3136	2	2	0.106778	0.0034	0.4511	9	9	1	0.00309872
PF3D7_0322300	0.0848	0.0661	0.1035	2	2	0.0202111	0.0034	0.0616	9	9	0.666667	0.00153139
PF3D7_0322400	0.32865	0.2148	0.4425	2	2	0.0632111	0.0032	0.3295	9	9	0.809524	0.00807382
PF3D7_0322500	0.5519	0.5519	0.5519	1	1	0.039825	0.0021	0.2862	8	8	0.730769	0.0214521
PF3D7_0322600	0.13215	0.0944	0.1699	2	2	0.0273889	0.0029	0.1137	9	9	0.769231	0.00321703
PF3D7_0322700	0.2446	0.2138	0.2754	2	2	0.0452444	0.005	0.2008	9	9	0.638554	0.00829027
PF3D7_0322800	0.63455	0.1585	1.1106	2	2	0.130678	0.0017	1.0095	9	9	0.5	0.00368324
PF3D7_0322900	0.0026	0.001	0.0042	2	2	0.00647778	0.001	0.011	9	9	0	0.00254453
PF3D7_0323100	0.2501	0.1823	0.3179	2	2	0.0521667	0.0042	0.2503	9	9	0.785714	0.00302637
PF3D7_0323200	0.15025	0.0788	0.2217	2	2	0.0249556	0.0027	0.1183	9	9	0.666667	0.00226757
PF3D7_0323300	0.22945	0.1697	0.2892	2	2	0.0661444	0.0064	0.2685	9	9	0	0.00153965
PF3D7_0323400	0.1404	0.0902	0.1906	2	2	0.0442111	0.0038	0.1521	9	9	0.933333	0.00460405
PF3D7_0323500	0.05835	0.0299	0.0868	2	2	0.0308222	0.0095	0.0689	9	9	0	0.0010582
PF3D7_0323600	0.11675	0.0924	0.1411	2	2	0.0302	0.0052	0.1062	9	9	0.2	0.00248756
PF3D7_0323700	0.1683	0.1575	0.1791	2	2	0.0413667	0.0017	0.2209	9	9	0.8	0.00529101
PF3D7_0323800	0.10105	0.0787	0.1234	2	2	0.0240111	0.0032	0.0766	9	9	N/A	N/A
PF3D7_0324100	0.761267	0.6402	0.9009	3	1	N/A	N/A	N/A	N/A	N/A	0.821622	0.213564
PF3D7_0324200	0.4463	0.179	0.7136	2	2	N/A	N/A	N/A	N/A	N/A	0.857143	0.0101449
PF3D7_0324300	0.530133	0.3489	0.6469	3	2	N/A	N/A	N/A	N/A	N/A	1	0.00647249
PF3D7_0324400	0.1992	0.1992	0.1992	1	1	N/A	N/A	N/A	N/A	N/A	0.704595	0.342884
PF3D7_0324500	0.714175	0.0066	1.2722	55	1	N/A	N/A	N/A	N/A	N/A	0.698675	0.270242
PF3D7_0324600	0.0116	0.0113	0.0119	2	1	N/A	N/A	N/A	N/A	N/A	0.699275	0.256921
PF3D7_0324900	0.3161	0.3161	0.3161	1	1	N/A	N/A	N/A	N/A	N/A	0.739214	0.361918
PF3D7_0400100	0.2705	0.2702	0.2708	2	1	N/A	N/A	N/A	N/A	N/A	0.760083	0.365835
PF3D7_0400300	0.48465	0.4754	0.4939	2	1	N/A	N/A	N/A	N/A	N/A	0.717153	0.383784
PF3D7_0400400	0.22508	0.1987	0.2754	5	1	N/A	N/A	N/A	N/A	N/A	0.73067	0.395539
PF3D7_0400500	0.572324	0.2745	0.8885	21	1	N/A	N/A	N/A	N/A	N/A	0.734531	0.348168
PF3D7_0400700	0.40415	0.3975	0.4108	2	1	N/A	N/A	N/A	N/A	N/A	0.717584	0.382456
PF3D7_0400800	0.238067	0.1184	0.4124	3	2	N/A	N/A	N/A	N/A	N/A	0.645485	0.292964
PF3D7_0400900	0.319667	0.2412	0.379	6	1	N/A	N/A	N/A	N/A	N/A	0.671362	0.344478
PF3D7_0401000	0.4454	0.4454	0.4454	1	1	N/A	N/A	N/A	N/A	N/A	0.726923	0.432578
PF3D7_0401100	0.3936	0.3936	0.3936	1	1	N/A	N/A	N/A	N/A	N/A	0.888889	0.0428571
PF3D7_0401300	0.424533	0.2247	0.5869	3	1	N/A	N/A	N/A	N/A	N/A	0.70798	0.395556
PF3D7_0401400	0.2089	0.2089	0.2089	1	1	N/A	N/A	N/A	N/A	N/A	0.64186	0.352584
PF3D7_0401600	0.260886	0.1576	0.3172	7	2	N/A	N/A	N/A	N/A	N/A	0.798319	0.105668
PF3D7_0401800	0.3108	0.1873	0.4343	2	2	N/A	N/A	N/A	N/A	N/A	0.862745	0.0303571
PF3D7_0401900	0.18135	0.1505	0.2122	2	2	0.0360455	0.0038	0.196	11	9	0.875	0.0137315
PF3D7_0402000	0.4197	0.4197	0.4197	1	1	N/A	N/A	N/A	N/A	N/A	0.791667	0.0179128
PF3D7_0402100	0.38635	0.2983	0.4744	2	2	0.161667	0.0119	0.4436	12	4	1	0.00521739
PF3D7_0402300	0.2243	0.2243	0.2243	1	1	0.0324912	0.0144	0.2008	34	6	0.782609	0.00987322
PF3D7_0402400	0.3809	0.3809	0.3809	1	1	N/A	N/A	N/A	N/A	N/A	1	0.0144357
PF3D7_0402600	0.321033	0.2554	0.3649	3	2	N/A	N/A	N/A	N/A	N/A	1	0.00775194
PF3D7_0402900	0.5918	0.5918	0.5918	1	1	N/A	N/A	N/A	N/A	N/A	0.666667	0.010101
PF3D7_0403100	0.199	0.1688	0.2292	2	2	0.0568444	0.0206	0.1819	9	9	0.5	0.00106496
PF3D7_0403200	0.10955	0.0581	0.161	2	2	0.0225889	0.0047	0.067	9	9	0.615385	0.0077381
PF3D7_0403300	0.2855	0.1477	0.4233	2	2	0.0870778	0.0034	0.4395	9	9	1	0.00219298
PF3D7_0403400	0.23645	0.1977	0.2752	2	2	0.0459222	0.0043	0.2192	9	9	0.777778	0.0054902
PF3D7_0403500	0.0655	0.0442	0.0868	2	2	0.0124	0.0017	0.0351	9	9	0.5	0.00166667
PF3D7_0403600	0.15105	0.1392	0.1629	2	2	0.0463778	0.0066	0.2117	9	9	0.8	0.00651042
PF3D7_0403700	0.1109	0.1072	0.1146	2	2	0.0148333	0.001	0.0695	9	9	0.970588	0.0149573
PF3D7_0403800	0.06915	0.0595	0.0788	2	2	0.0335667	0.0135	0.0473	9	9	0.571429	0.00317893
PF3D7_0403900	0.35105	0.2959	0.4062	2	2	0.0649556	0.0038	0.3002	9	9	0.642857	0.00393479
PF3D7_0404000	0.09515	0.0481	0.1422	2	2	0.0255889	0.001	0.13	9	9	N/A	N/A
PF3D7_0404100	0.4611	0.3225	0.5997	2	2	0.110144	0.0056	0.6332	9	9	0.659574	0.00689858
PF3D7_0404200	0.25155	0.1609	0.3422	2	2	0.0373778	0.0019	0.1347	9	9	N/A	0.00204499
PF3D7_0404300	0.17245	0.142	0.2029	2	2	0.0504556	0.0058	0.2013	9	9	0.72093	0.022187
PF3D7_0404400	0.11715	0.0739	0.1604	2	2	0.0217778	0.002	0.0616	9	9	0.5	0.00175901
PF3D7_0404500	0.09385	0.0535	0.1342	2	2	0.0388	0.0064	0.1164	9	9	1	0.00488145
PF3D7_0404600	0.29025	0.2388	0.3417	2	2	0.0560556	0.004	0.2369	9	9	0.676471	0.00547769
PF3D7_0404700	0.153	0.1251	0.1809	2	2	0.0273667	0.0028	0.1168	9	9	1	0.00496983
PF3D7_0404800	0.2635	0.2612	0.2658	2	2	0.067625	0.0066	0.25	8	8	0.904762	0.0123457
PF3D7_0404900	0.2113	0.1759	0.2467	2	2	0.08	0.0086	0.2203	8	8	0.833333	0.00529101
PF3D7_0405000	0.0952	0.0758	0.1146	2	2	0.0348778	0.0074	0.098	9	9	0.5	0.00117578
PF3D7_0405100	0.13165	0.099	0.1643	2	2	0.0271778	0.0035	0.1134	9	9	0.555556	0.00222222
PF3D7_0405200	0.2025	0.2025	0.2025	1	1	0.0320125	0.0047	0.1728	8	8	0.823529	0.00978699
PF3D7_0405300	0.255	0.1731	0.3369	2	2	0.0706286	0.0102	0.2979	7	7	0.771605	0.0254582
PF3D7_0405400	0.05215	0.0502	0.0541	2	2	0.0118111	0.001	0.0246	9	9	0.692308	0.00276361
PF3D7_0405500	0.17665	0.0949	0.2584	2	2	0.0336875	0.0051	0.1112	8	8	1	0.0014881
PF3D7_0405600	0.0165	0.001	0.032	2	2	0.0191111	0.001	0.0341	9	9	1	0.0010582
PF3D7_0405700	0.1333	0.1226	0.144	2	2	0.0247556	0.0024	0.1014	9	9	0.675676	0.00496894
PF3D7_0405800	0.22925	0.0498	0.4087	2	2	0.0706556	0.0024	0.4087	9	9	N/A	N/A
PF3D7_0405900	0.1791	0.1458	0.2124	2	2	0.075025	0.0078	0.2445	8	8	0.777778	0.00364797
PF3D7_0406000	0.1889	0.1307	0.2471	2	2	0.0438556	0.0024	0.2725	9	9	0.6	0.00328084
PF3D7_0406100	0.002	0.001	0.003	2	2	0.0023	0.001	0.0033	9	9	0	0.00134953
PF3D7_0406200	0.479	0.2809	0.6771	2	2	0.1927	0.0099	0.4973	5	5	1	0.00849257
PF3D7_0406400	0.0481	0.0481	0.0481	1	1	0.028075	0.0195	0.0481	8	8	1	0.00253485
PF3D7_0406500	0.3157	0.2607	0.3707	2	2	N/A	N/A	N/A	N/A	N/A	0.735714	0.0143258
PF3D7_0406700	0.2522	0.2156	0.2888	2	2	0.0992111	0.0338	0.2646	9	9	1	0.00118064
PF3D7_0406800	0.0768	0.0649	0.0887	2	2	0.0302	0.0134	0.087	9	9	1	0.002331
PF3D7_0406900	0.51315	0.4462	0.5801	2	2	0.132887	0.0099	0.5428	8	8	0.75	0.00152294
PF3D7_0407000	0.50575	0.2915	0.72	2	2	0.177987	0.0338	0.6011	8	8	0.75	0.00329218
PF3D7_0407100	0.13905	0.1373	0.1408	2	2	0.0333333	0.0026	0.1376	9	9	1	0.002002
PF3D7_0407200	0.3344	0.1096	0.5592	2	2	0.1099	0.0022	0.5722	9	9	N/A	N/A
PF3D7_0407300	0.11085	0.0777	0.144	2	2	0.0169778	0.0025	0.0581	9	9	1	0.00520833
PF3D7_0407400	0.001	0.001	0.001	1	1	0.0064	0.001	0.0118	8	8	N/A	N/A
PF3D7_0407500	0.0232	0.0131	0.0333	2	2	0.0193	0.006	0.0335	9	9	1	0.000877193
PF3D7_0407600	0.3187	0.2502	0.3872	2	2	0.0835125	0.0064	0.3011	8	8	0.625	0.00220022
PF3D7_0407700	0.2275	0.1984	0.2566	2	2	0.0409111	0.0024	0.1886	9	9	0.5	0.00306937
PF3D7_0407800	0.2115	0.1696	0.2534	2	2	0.0374875	0.0055	0.1562	8	8	0.612245	0.00782313
PF3D7_0407900	0.0635	0.0622	0.0648	2	2	0.0139111	0.0016	0.0569	9	9	0.2	0.00249875
PF3D7_0408000	0.1094	0.0721	0.1467	2	2	0.0418375	0.0064	0.1447	8	8	1	0.00389864
PF3D7_0408100	0.2964	0.2605	0.3323	2	2	0.0726375	0.0071	0.2794	8	8	0.909091	0.00327089
PF3D7_0408200	0.15915	0.1571	0.1612	2	2	0.0338444	0.0041	0.1389	9	9	1	0.00267953
PF3D7_0408300	0.27285	0.1919	0.3538	2	2	0.0605667	0.0019	0.2967	9	9	0	0.00193798
PF3D7_0408400	0.1619	0.1365	0.1873	2	2	0.0254111	0.0031	0.0885	9	9	N/A	N/A
PF3D7_0408500	0.10335	0.0823	0.1244	2	2	0.0183222	0.0013	0.0876	9	9	0.8	0.00545635
PF3D7_0408600	0.08605	0.0677	0.1044	2	2	0.052475	0.0312	0.1045	8	8	0.931034	0.00880759
PF3D7_0408700	0.07405	0.0708	0.0773	2	2	0.048	0.0202	0.0709	9	9	0.933333	0.0110847
PF3D7_0408800	0.08585	0.0333	0.1384	2	2	0.0338889	0.0029	0.1191	9	9	N/A	N/A
PF3D7_0408900	0.2337	0.1492	0.3182	2	2	0.0758444	0.0273	0.3005	9	9	0.8	0.002405
PF3D7_0409000	0.2389	0.2083	0.2695	2	2	0.0591889	0.0049	0.2732	9	9	0.854167	0.00623296
PF3D7_0409100	0.0589	0.0513	0.0665	2	2	0.0210111	0.0025	0.0569	9	9	0	0.00062422
PF3D7_0409200	0.0336	0.0214	0.0458	2	2	0.0124778	0.0054	0.0317	9	9	0.333333	0.00207469
PF3D7_0409300	0.1456	0.1197	0.1715	2	2	0.02588	0.0022	0.1081	10	9	0.5	0.00528053
PF3D7_0409400	0.0783	0.0623	0.0943	2	2	0.0273222	0.0022	0.0577	9	9	1	0.0014881
PF3D7_0409500	0.03045	0.0228	0.0381	2	2	0.0224556	0.0042	0.0374	9	9	0	0.00167504
PF3D7_0409600	0.06815	0.0555	0.0808	2	2	0.0119	0.0025	0.0407	9	9	0.857143	0.00203785
PF3D7_0409700	0.29105	0.2718	0.3103	2	2	0.0905556	0.0063	0.3975	9	9	N/A	N/A
PF3D7_0409800	0.15795	0.1088	0.2071	2	2	0.0313222	0.0028	0.1848	9	9	0.545455	0.00637681
PF3D7_0409900	0.06655	0.0464	0.0867	2	2	0.0219333	0.0018	0.0922	9	9	0.5	0.00160256
PF3D7_0410000	0.23965	0.1688	0.3105	2	2	0.06965	0.0091	0.2608	8	8	0.538462	0.0156062
PF3D7_0410300	0.1586	0.1332	0.184	2	2	0.0335444	0.0023	0.1301	9	9	0.958333	0.00883002
PF3D7_0410400	0.05345	0.0464	0.0605	2	2	0.0173667	0.0022	0.052	9	9	N/A	N/A
PF3D7_0410500	0.10585	0.0124	0.1993	2	2	0.0294889	0.0029	0.1964	9	9	0.666667	0.00469484
PF3D7_0410600	0.0036	0.001	0.0062	2	2	0.00343333	0.001	0.011	9	9	N/A	N/A
PF3D7_0410700	0.12295	0.1189	0.127	2	2	0.0239778	0.0014	0.1185	9	9	1	0.00258112
PF3D7_0410800	0.2049	0.1396	0.2702	2	2	0.0446333	0.0035	0.2228	9	9	0.864865	0.00924499
PF3D7_0410900	0.2206	0.1406	0.3006	2	2	0.0324444	0.002	0.1491	9	9	0.833333	0.00921187
PF3D7_0411000	0.1458	0.1343	0.1573	2	2	0.0430556	0.0052	0.1899	9	9	0.714286	0.0059448
PF3D7_0411100	0.1447	0.0978	0.1916	2	2	0.0340111	0.0016	0.1937	9	9	1	0.00162602
PF3D7_0411200	0.356	0.3387	0.3733	2	2	0.0538667	0.0057	0.2233	9	9	0.448276	0.00776439
PF3D7_0411300	0.3173	0.2703	0.3643	2	2	0.0330222	0.0038	0.1063	9	9	0.833333	0.00554017
PF3D7_0411400	0.19885	0.1662	0.2315	2	2	0.0411778	0.0027	0.2006	9	9	0.627451	0.0127812
PF3D7_0411700	0.4318	0.196	0.6676	2	2	0.121487	0.0042	0.743	8	8	1	0.00483092
PF3D7_0411800	0.3087	0.2759	0.3415	2	2	0.0792875	0.0062	0.3104	8	8	0.730769	0.00916321
PF3D7_0411900	0.0811	0.0703	0.0919	2	2	0.0177	0.0025	0.0743	9	9	0.321429	0.00488145
PF3D7_0412000	0.11985	0.1092	0.1305	2	2	0.0328333	0.0036	0.0982	9	9	0.704545	0.0188518
PF3D7_0412100	0.22325	0.1706	0.2759	2	2	0.0215889	0.0016	0.054	9	9	0.7	0.00992063
PF3D7_0412200	0.05765	0.0498	0.0655	2	2	0.02185	0.0054	0.0637	8	8	0.2	0.00502008
PF3D7_0412300	0.2226	0.2137	0.2315	2	2	0.0271444	0.0026	0.0982	9	9	0.692308	0.00802469
PF3D7_0412400	0.3534	0.3534	0.3534	1	1	N/A	N/A	N/A	N/A	N/A	0.77541	0.33107
PF3D7_0412700	0.3011	0.3011	0.3011	1	1	N/A	N/A	N/A	N/A	N/A	0.756765	0.361733
PF3D7_0412900	0.2649	0.2649	0.2649	1	1	N/A	N/A	N/A	N/A	N/A	0.767871	0.143599
PF3D7_0413100	0.2673	0.2673	0.2673	1	1	N/A	N/A	N/A	N/A	N/A	0.783445	0.133849
PF3D7_0413500	0.0108	0.001	0.0206	2	2	0.00938889	0.001	0.0248	9	9	0.166667	0.00677966
PF3D7_0413600	0.001	0.001	0.001	2	2	0.00202222	0.001	0.0048	9	9	0	0.0042517
PF3D7_0413700	0.0513	0.0374	0.0652	2	2	0.0397	0.0113	0.0692	9	9	N/A	N/A
PF3D7_0413800	0.094	0.05	0.138	2	2	0.0219556	0.001	0.104	9	9	0.333333	0.00357143
PF3D7_0413900	0.07585	0.0628	0.0889	2	2	0.0269556	0.0017	0.0922	9	9	0.3	0.00390778
PF3D7_0414000	0.05915	0.0529	0.0654	2	2	0.0224667	0.0041	0.0612	9	9	0.25	0.00558815
PF3D7_0414100	0.20695	0.1977	0.2162	2	2	0.0750111	0.0256	0.2059	9	9	0.647059	0.00763187
PF3D7_0414200	0.09725	0.0487	0.1458	2	2	0.0720222	0.0353	0.1473	9	9	0	0.0111111
PF3D7_0414300	0.2083	0.1302	0.2864	2	2	0.1112	0.0315	0.2926	9	9	0	0.00297619
PF3D7_0414400	0.52325	0.2085	0.838	2	2	0.2933	0.0598	0.9199	8	8	0.875	0.00808081
PF3D7_0414500	0.0773	0.0574	0.0972	2	2	0.0339889	0.0107	0.0735	9	9	0	0.000918274
PF3D7_0414600	0.0259	0.0205	0.0313	2	2	0.00931111	0.001	0.0225	9	9	0.666667	0.00425532
PF3D7_0414700	0.0833	0.0582	0.1084	2	2	0.0279333	0.0057	0.0925	9	9	0.8	0.00264131
PF3D7_0414800	1.7262	1.377	2.0754	2	2	0.70292	0.0112	1.9767	5	5	N/A	N/A
PF3D7_0414900	0.1765	0.0105	0.3425	2	2	0.0521778	0.0106	0.3446	9	9	0.333333	0.00242424
PF3D7_0415000	0.013	0.0093	0.0167	2	2	0.00515556	0.001	0.0164	9	9	0	0.00175901
PF3D7_0415100	0.1251	0.1209	0.1293	2	2	0.0245778	0.0029	0.0929	9	9	0.666667	0.00242131
PF3D7_0415200	0.17915	0.115	0.2433	2	2	0.0309667	0.0029	0.1519	9	9	0.769231	0.00964436
PF3D7_0415300	0.15825	0.1319	0.1846	2	2	0.0292222	0.0035	0.1164	9	9	0.596154	0.012945
PF3D7_0415400	0.0192	0.012	0.0264	2	2	0.0109667	0.0023	0.0262	9	9	N/A	N/A
PF3D7_0415500	0.03485	0.0148	0.0549	2	2	0.0173889	0.001	0.0585	9	9	N/A	N/A
PF3D7_0415600	0.0282	0.023	0.0334	2	2	0.0170222	0.0012	0.0374	9	9	N/A	N/A
PF3D7_0415700	0.1194	0.0967	0.1421	2	2	0.0266444	0.005	0.1083	9	9	0.5	0.00433839
PF3D7_0415800	0.1517	0.1434	0.16	2	2	0.0532167	0.011	0.1117	6	6	0.681818	0.00838095
PF3D7_0415900	0.00555	0.001	0.0101	2	2	0.00568889	0.001	0.0115	9	9	N/A	0.00162602
PF3D7_0416000	0.21845	0.1401	0.2968	2	2	0.097675	0.0123	0.2619	8	8	1	0.00172712
PF3D7_0416100	0.216	0.1684	0.2636	2	2	0.0421667	0.0032	0.1508	9	9	0.722222	0.00726392
PF3D7_0416200	0.2205	0.1877	0.2533	2	2	0.0687111	0.0015	0.2493	9	9	1	0.00161031
PF3D7_0416300	0.1944	0.1585	0.2303	2	2	0.02693	0.0021	0.1366	10	9	0.875	0.00182025
PF3D7_0416400	0.2427	0.1799	0.3055	2	2	0.0429444	0.0043	0.1361	9	9	1	0.00185332
PF3D7_0416500	0.3659	0.2483	0.4835	2	2	0.00447778	0.001	0.03	9	9	N/A	N/A
PF3D7_0416600	0.17045	0.1542	0.1867	2	2	0.0291	0.0026	0.1258	9	9	0.5	0.00232288
PF3D7_0416700	0.00555	0.001	0.0101	2	2	0.006525	0.001	0.0268	8	8	N/A	0.00374532
PF3D7_0416800	0.00585	0.001	0.0107	2	2	0.00563333	0.001	0.0115	9	9	N/A	N/A
PF3D7_0416900	0.2033	0.1782	0.2284	2	2	0.0322889	0.0039	0.1289	9	9	0.714286	0.00289017
PF3D7_0417000	1.0701	0.4881	1.6521	2	2	0.333343	0.0661	1.2737	7	7	1	0.00121212
PF3D7_0417100	0.1445	0.1092	0.1798	2	2	0.0307556	0.0041	0.0987	9	9	0.5	0.00129702
PF3D7_0417200	0.1194	0.0596	0.1792	2	2	0.0334333	0.0021	0.1303	9	9	1	0.00274123
PF3D7_0417300	0.0554	0.0462	0.0646	2	2	0.0142667	0.0015	0.0449	9	9	0.7	0.00415628
PF3D7_0417400	0.3195	0.3195	0.3195	1	1	0.0403714	0.005	0.2249	7	7	0.897436	0.00768208
PF3D7_0417500	0.047	0.047	0.047	1	1	0.0285125	0.0031	0.0804	8	8	N/A	N/A
PF3D7_0417600	0.33425	0.271	0.3975	2	2	0.0507667	0.0022	0.2558	9	9	0.764706	0.00619579
PF3D7_0417700	0.3519	0.3224	0.3814	2	2	0.158144	0.0057	0.9022	9	9	0.333333	0.00194932
PF3D7_0417800	0.1719	0.1572	0.1866	2	2	0.0330667	0.0021	0.1069	9	9	0.538462	0.00619933
PF3D7_0417900	0.1903	0.1674	0.2132	2	2	0.0294667	0.003	0.1196	9	9	0.913043	0.0101815
PF3D7_0418000	0.17245	0.1371	0.2078	2	2	0.0431444	0.0042	0.1825	9	9	0.708861	0.00531589
PF3D7_0418100	0.1011	0.0975	0.1047	2	2	0.01855	0.0018	0.0669	8	8	0.833333	0.00658436
PF3D7_0418200	0.0308	0.0222	0.0394	2	2	0.011075	0.001	0.0394	8	8	0	0.002331
PF3D7_0418300	0.26875	0.2099	0.3276	2	2	0.103386	0.0124	0.3416	7	7	0.571429	0.0047043
PF3D7_0418400	1.05655	0.2581	1.855	2	2	0.2867	0.0032	1.855	9	9	0	0.00611621
PF3D7_0418500	0.0049	0.001	0.0088	2	2	0.00562222	0.001	0.011	9	9	0	0.00356506
PF3D7_0418600	0.084	0.0661	0.1019	2	2	0.0152	0.0045	0.0562	9	9	0.605263	0.00629869
PF3D7_0418700	0.21155	0.1429	0.2802	2	2	0.0239	0.0018	0.0746	9	9	0.933333	0.00878735
PF3D7_0418800	0.10585	0.1022	0.1095	2	2	0.0439111	0.0031	0.112	9	9	N/A	N/A
PF3D7_0418900	0.15205	0.1412	0.1629	2	2	0.0446444	0.0044	0.1622	9	9	0	0.0016835
PF3D7_0419000	0.0762	0.06	0.0924	2	2	0.0305	0.0052	0.0716	9	9	0.6	0.00378788
PF3D7_0419100	0.325	0.2728	0.3772	2	2	0.113263	0.0179	0.3775	8	8	N/A	N/A
PF3D7_0419200	0.0489	0.0489	99	2	2	0.0193	0.0025	0.0489	8	9	N/A	N/A
PF3D7_0419300	0.0958	0.077	0.1146	2	2	0.0353444	0.003	0.0866	9	9	0.5	0.00578035
PF3D7_0419400	0.1895	0.135	0.244	2	2	0.0485375	0.0041	0.2225	8	8	0.725	0.00539374
PF3D7_0419500	0.1858	0.146	0.2256	2	2	0.0475	0.0048	0.1817	8	8	0.75	0.00248756
PF3D7_0419600	0.08595	0.0607	0.1112	2	2	0.0214	0.0058	0.0783	9	9	0	0.00238095
PF3D7_0419700	0.2097	0.1972	0.2222	2	2	0.0791778	0.0111	0.2387	9	9	0.666667	0.00307692
PF3D7_0419800	0.0948	0.0882	0.1014	2	2	0.0221444	0.0022	0.0664	9	9	N/A	N/A
PF3D7_0419900	0.3531	0.3531	0.3531	1	1	0.0394375	0.0043	0.2667	8	8	0.70625	0.0103939
PF3D7_0420000	0.2536	0.23	0.2772	2	2	0.072675	0.0055	0.3204	8	8	0.731481	0.0104847
PF3D7_0420100	0.14815	0.1163	0.18	2	2	0.0294667	0.0015	0.1481	9	9	0.428571	0.00401606
PF3D7_0420200	0.2855	0.2447	0.3263	2	2	0.0511	0.0025	0.2176	9	9	0.684211	0.0106622
PF3D7_0420300	0.18965	0.1571	0.2222	2	2	0.0554778	0.0049	0.2578	9	9	0.619048	0.00604665
PF3D7_0420400	0.1854	0.1432	0.2276	2	2	0.0407333	0.0018	0.205	9	9	0.5	0.0100251
PF3D7_0420500	0.0685	0.001	0.136	2	2	0.0284556	0.001	0.0897	9	9	0	0.003367
PF3D7_0420600	0.14995	0.1323	0.1676	2	2	0.02485	0.0062	0.0686	8	8	0.567568	0.0202361
PF3D7_0420700	0.1825	0.1825	0.1825	1	1	N/A	N/A	N/A	N/A	N/A	0.701923	0.133055
PF3D7_0420900	0.277	0.277	0.277	1	1	N/A	N/A	N/A	N/A	N/A	0.692082	0.0430108
PF3D7_0421100	0.2184	0.2184	0.2184	1	1	N/A	N/A	N/A	N/A	N/A	0.759259	0.184013
PF3D7_0421200	0.8405	0.6106	1.0704	2	1	N/A	N/A	N/A	N/A	N/A	0.773893	0.33526
PF3D7_0421300	0.3567	0.3567	0.3567	1	1	N/A	N/A	N/A	N/A	N/A	0.742939	0.357349
PF3D7_0421700	0.26085	0.2297	0.292	2	2	0.0637111	0.0048	0.2686	9	9	0.635417	0.0165289
PF3D7_0421800	0.1378	0.1378	0.1378	1	1	N/A	N/A	N/A	N/A	N/A	0	0.00396825
PF3D7_0421900	0.3578	0.3578	99	2	2	0.04574	0.0065	0.1594	5	6	1	0.00938967
PF3D7_0422000	0.3791	0.1656	0.5926	2	2	0.111122	0.0186	0.5843	9	9	0.333333	0.00311526
PF3D7_0422100	0.07545	0.0667	0.0842	2	2	0.0183889	0.0023	0.0577	9	9	0.8	0.004329
PF3D7_0422200	0.3041	0.2923	0.3159	2	2	0.0618111	0.0051	0.2505	9	9	0.882353	0.00672769
PF3D7_0422300	0.001	0.001	0.001	2	2	0.001	0.001	0.001	8	8	0	0.00148148
PF3D7_0422400	0.001	0.001	0.001	1	1	0.0139125	0.001	0.0335	8	8	N/A	N/A
PF3D7_0422500	0.0821	0.0658	0.0984	2	2	0.0150222	0.0021	0.0503	9	9	0.340909	0.00498724
PF3D7_0422600	0.0505	0.0257	0.0753	2	2	0.0258889	0.0026	0.0745	9	9	0	0.0047619
PF3D7_0422700	0.001	0.001	0.001	2	2	0.002125	0.001	0.0045	8	8	1	0.000854701
PF3D7_0422800	0.13945	0.1194	0.1595	2	2	0.05065	0.0077	0.1276	8	8	0.5	0.00567376
PF3D7_0422900	0.11695	0.0942	0.1397	2	2	0.0344889	0.0025	0.1411	9	9	0.5	0.00275482
PF3D7_0423000	0.23775	0.1733	0.3022	2	2	0.0444111	0.0041	0.2211	9	9	1	0.00128205
PF3D7_0423100	0.00745	0.001	0.0139	2	2	0.00451	0.001	0.0185	10	9	0	0.00228311
PF3D7_0423200	0.05295	0.0477	0.0582	2	2	0.0149444	0.001	0.0598	9	9	0	0.00245098
PF3D7_0423300	0.23415	0.1787	0.2896	2	2	0.114075	0.0161	0.2452	4	4	0.888889	0.00630252
PF3D7_0423400	0.28835	0.1901	0.3866	2	2	N/A	N/A	N/A	N/A	N/A	1	0.0030722
PF3D7_0423500	0.02615	0.0232	0.0291	2	2	0.0223667	0.0137	0.0332	9	9	0	0.000896057
PF3D7_0423600	0.23555	0.1539	0.3172	2	2	0.0456778	0.0036	0.2459	9	9	0.346154	0.00537634
PF3D7_0423700	0.18415	0.1809	0.1874	2	2	N/A	N/A	N/A	N/A	N/A	1	0.00980392
PF3D7_0423800	0.23575	0.1872	0.2843	2	2	0.0829429	0.0074	0.2745	7	6	1	0.00460405
PF3D7_0423900	0.37	0.37	0.37	1	1	N/A	N/A	N/A	N/A	N/A	1	0.0142857
PF3D7_0424000	0.4005	0.3861	0.4149	2	2	0.21725	0.013	0.4626	4	4	1	0.00192123
PF3D7_0424100	0.36285	0.3375	0.3882	2	2	N/A	N/A	N/A	N/A	N/A	0.888889	0.00570342
PF3D7_0424200	0.4146	0.4146	0.4146	1	1	N/A	N/A	N/A	N/A	N/A	0.823529	0.00330225
PF3D7_0424400	0.48975	0.3816	0.5979	2	2	0.14892	0.0072	2.5628	25	5	0.874587	0.0414566
PF3D7_0424500	0.3776	0.3656	0.3896	2	2	0.0802444	0.0041	0.3458	9	9	0.5	0.00107181
PF3D7_0424600	0.36115	0.3286	0.3937	2	2	N/A	N/A	N/A	N/A	N/A	1	0.00970874
PF3D7_0424700	0.22275	0.2139	0.2316	2	2	0.0783667	0.0043	0.3296	9	9	0.536082	0.0261866
PF3D7_0424800	0.382183	0.0094	0.6796	6	2	N/A	N/A	N/A	N/A	N/A	0.758621	0.0615711
PF3D7_0424900	0.51215	0.4484	0.5759	2	2	N/A	N/A	N/A	N/A	N/A	0.666667	0.0141343
PF3D7_0425100	0.433233	0.2975	0.6635	3	2	N/A	N/A	N/A	N/A	N/A	0.764706	0.0813008
PF3D7_0425200	0.484	0.4295	0.5385	2	2	N/A	N/A	N/A	N/A	N/A	0.787402	0.168116
PF3D7_0425400	0.6232	0.5122	0.8099	3	1	N/A	N/A	N/A	N/A	N/A	0.813333	0.105339
PF3D7_0425500	0.110467	0.0209	0.2893	3	2	N/A	N/A	N/A	N/A	N/A	0.720588	0.0789474
PF3D7_0425700	0.2135	0.2135	0.2135	1	1	N/A	N/A	N/A	N/A	N/A	0.693151	0.299383
PF3D7_0425800	0.2641	0.2641	0.2641	1	1	N/A	N/A	N/A	N/A	N/A	0.728414	0.380148
PF3D7_0425900	0.14855	0.144	0.1531	2	1	N/A	N/A	N/A	N/A	N/A	0.64604	0.341564
PF3D7_0426000	0.2606	0.2606	0.2606	1	1	N/A	N/A	N/A	N/A	N/A	0.738104	0.342795
PF3D7_0500100	0.212	0.212	0.212	1	1	N/A	N/A	N/A	N/A	N/A	0.72123	0.23652
PF3D7_0500400	0.4963	0.4465	0.5548	3	1	N/A	N/A	N/A	N/A	N/A	0.70339	0.342246
PF3D7_0500500	0.4312	0.4312	0.4312	1	1	N/A	N/A	N/A	N/A	N/A	0.731429	0.311758
PF3D7_0500900	0.1744	0.1595	0.1893	2	2	0.0400889	0.0036	0.1486	9	9	1	0.00388889
PF3D7_0501000	1.8154	0.8587	2.7721	2	2	N/A	N/A	N/A	N/A	N/A	0.8	0.00641026
PF3D7_0501100	0.1181	0.1076	0.1286	2	2	0.033575	0.0053	0.1083	8	8	0.8	0.00414594
PF3D7_0501200	0.84795	0.5635	1.1324	2	2	N/A	N/A	N/A	N/A	N/A	0.941176	0.0138889
PF3D7_0501300	0.3709	0.3709	0.3709	1	1	N/A	N/A	N/A	N/A	N/A	0.928571	0.024728
PF3D7_0501500	0.1091	0.0915	0.1267	2	2	0.0712333	0.0152	0.1282	9	9	1	0.0025
PF3D7_0501600	0.37025	0.3368	0.4037	2	2	0.1412	0.0378	0.3615	9	9	0.875	0.00670017
PF3D7_0501700	0.24695	0.1978	0.2961	2	2	0.0651556	0.003	0.2119	9	9	0.6	0.00210172
PF3D7_0501800	0.19055	0.1806	0.2005	2	2	0.0405444	0.0161	0.1145	9	9	0.84375	0.00991326
PF3D7_0501900	0.1427	0.0966	0.1888	2	2	0.0400778	0.0023	0.1885	9	9	1	0.000874891
PF3D7_0502000	0.2233	0.1412	0.3054	2	2	0.0367111	0.0032	0.1609	9	9	0.7	0.00262055
PF3D7_0502100	0.28405	0.2616	0.3065	2	2	0.0971444	0.0049	0.3554	9	9	1	0.002849
PF3D7_0502200	0.31065	0.1802	0.4411	2	2	0.0464667	0.0024	0.2679	9	9	0.5	0.00150489
PF3D7_0502300	0.2104	0.1949	0.2259	2	2	0.0622375	0.0048	0.2136	8	8	0	0.00116144
PF3D7_0502400	0.0922	0.0843	0.1001	2	2	0.033225	0.0039	0.0727	8	8	0.8125	0.00893356
PF3D7_0502500	0.205	0.1762	0.2338	2	2	0.08356	0.0099	0.1856	5	5	1	0.000561167
PF3D7_0502600	0.2368	0.213	0.2606	2	2	0.0663333	0.0042	0.2091	9	9	0.8	0.00187477
PF3D7_0502700	0.19	0.1567	0.2233	2	2	0.0377333	0.0035	0.0758	9	9	N/A	N/A
PF3D7_0502800	0.0488	0.0406	0.057	2	2	0.0291	0.0036	0.0564	9	9	1	0.00243309
PF3D7_0502900	0.001	0.001	0.001	2	2	0.0128444	0.001	0.0267	9	9	N/A	N/A
PF3D7_0503000	0.4364	0.1014	0.7714	2	2	0.135387	0.0117	0.7945	8	8	1	0.00127226
PF3D7_0503100	0.38975	0.2099	0.5696	2	2	0.0818667	0.0028	0.4944	9	9	0.769231	0.00806952
PF3D7_0503200	0.09865	0.0692	0.1281	2	2	0.0296778	0.0029	0.0925	9	9	0.588235	0.00578822
PF3D7_0503300	0.05665	0.0311	0.0822	2	2	0.0169	0.0014	0.0502	9	9	1	0.00108225
PF3D7_0503400	0.0124	0.001	0.0238	2	2	0.00615556	0.001	0.0238	9	9	N/A	N/A
PF3D7_0503500	0.17275	0.1446	0.2009	2	2	0.0405333	0.003	0.1241	9	9	0.333333	0.00235294
PF3D7_0503600	0.05815	0.0404	0.0759	2	2	0.0261222	0.0086	0.0759	9	9	0.285714	0.00291303
PF3D7_0503800	0.001	0.001	0.001	2	2	0.00808889	0.001	0.0153	9	9	1	0.00277778
PF3D7_0503900	0.1845	0.1555	0.2135	2	2	0.0303111	0.0024	0.1232	9	9	0.714286	0.00352467
PF3D7_0504000	0.16645	0.112	0.2209	2	2	0.01729	0.0021	0.0627	10	9	0.525	0.00557181
PF3D7_0504100	0.0954	0.0774	0.1134	2	2	0.0374778	0.001	0.0707	9	9	N/A	N/A
PF3D7_0504200	0.13565	0.1151	0.1562	2	2	0.0440556	0.0063	0.1429	9	9	0.666667	0.00199203
PF3D7_0504300	0.57145	0.5647	0.5782	2	2	0.129444	0.0032	0.5659	9	9	N/A	N/A
PF3D7_0504400	0.07365	0.0588	0.0885	2	2	0.02614	0.0021	0.0686	10	9	0.714286	0.00309051
PF3D7_0504500	0.122	0.0795	0.1645	2	2	0.0678444	0.0179	0.1652	9	9	1	0.00121212
PF3D7_0504600	0.0606	0.0392	0.082	2	2	0.0181889	0.0036	0.0438	9	9	N/A	N/A
PF3D7_0504700	0.24695	0.1885	0.3054	2	2	0.15804	0.0634	0.3415	5	5	0.533333	0.0105009
PF3D7_0504800	0.28725	0.2205	0.354	2	2	0.0664125	0.0043	0.2966	8	8	0.794872	0.00461075
PF3D7_0504900	0.001	0.001	0.001	1	1	0.028825	0.001	0.0907	8	8	N/A	N/A
PF3D7_0505000	0.2635	0.2073	0.3197	2	2	0.0634375	0.0047	0.2658	8	8	0.864	0.0135574
PF3D7_0505100	0.24165	0.1699	0.3134	2	2	0.0404444	0.0032	0.1858	9	9	0.608696	0.00278383
PF3D7_0505200	0.1082	0.1012	0.1152	2	2	0.0316222	0.0026	0.0974	9	9	0	0.00117994
PF3D7_0505300	0.3144	0.2337	0.3951	2	2	0.0617778	0.0036	0.3428	9	9	0.888889	0.00490998
PF3D7_0505400	0.1727	0.1174	0.228	2	2	0.0303889	0.0019	0.1599	9	9	1	0.000900901
PF3D7_0505500	0.0746	0.0721	0.0771	2	2	0.0152222	0.0052	0.0465	9	9	0.769231	0.00345679
PF3D7_0505600	0.11195	0.0487	0.1752	2	2	0.0172667	0.0018	0.0959	9	9	1	0.002002
PF3D7_0505700	0.12885	0.0825	0.1752	2	2	N/A	N/A	N/A	N/A	N/A	0.514286	0.0126263
PF3D7_0505800	0.0573	0.0307	0.0839	2	2	0.0199	0.001	0.0855	9	9	N/A	N/A
PF3D7_0505900	0.3872	0.3872	99	2	2	0.080025	0.0025	0.3872	8	9	0	0.00529101
PF3D7_0506000	0.31025	0.2788	0.3417	2	2	0.125556	0.011	0.2727	9	9	1	0.00135501
PF3D7_0506100	0.0792	0.0729	0.0855	2	2	0.0199556	0.0012	0.0752	9	9	1	0.00163399
PF3D7_0506200	0.08745	0.0537	0.1212	2	2	0.0126	0.0013	0.0258	9	9	0.833333	0.00611621
PF3D7_0506300	0.24755	0.2351	0.26	2	2	0.0403333	0.0038	0.1424	9	9	0.833333	0.004914
PF3D7_0506400	0.211	0.1553	0.2667	2	2	0.0878125	0.0057	0.2871	8	8	N/A	N/A
PF3D7_0506500	0.6575	0.4091	0.9059	2	2	0.297	0.0118	1.7888	8	8	0.798165	0.00896147
PF3D7_0506700	0.1663	0.1229	0.2097	2	2	0.0235778	0.0028	0.1012	9	9	0.666667	0.00976801
PF3D7_0506800	0.1849	0.1704	0.1994	2	2	0.0445333	0.0053	0.1662	9	9	0.666667	0.00322928
PF3D7_0506900	0.10825	0.0986	0.1179	2	2	0.0248667	0.0012	0.0835	9	9	0.818182	0.00922266
PF3D7_0507000	0.1365	0.001	0.272	2	2	0.0457444	0.001	0.1529	9	9	N/A	N/A
PF3D7_0507100	0.1022	0.0567	0.1477	2	2	0.0415556	0.0013	0.1477	9	9	0.5	0.00405515
PF3D7_0507200	0.14355	0.1324	0.1547	2	2	0.0400778	0.0053	0.0888	9	9	0.636364	0.00953619
PF3D7_0507300	0.2855	0.2528	0.3182	2	2	0.114856	0.0073	0.3126	9	9	1	0.00410601
PF3D7_0507400	0.133	0.0848	0.1812	2	2	0.10105	0.0413	0.1443	8	8	N/A	N/A
PF3D7_0507500	0.08055	0.069	0.0921	2	2	0.0181	0.0022	0.0782	9	9	0.636364	0.00484496
PF3D7_0507600	0.07995	0.0639	0.096	2	2	0.0246	0.0024	0.075	8	8	1	0.00357873
PF3D7_0507700	0.0776	0.0773	0.0779	2	2	0.0221889	0.0029	0.0626	9	9	0.5	0.00188324
PF3D7_0507800	0.1567	0.1286	0.1848	2	2	0.0256333	0.0029	0.0917	9	9	0.764706	0.0148439
PF3D7_0507900	0.3216	0.1185	0.5247	2	2	0.0871	0.0042	0.5248	8	8	N/A	N/A
PF3D7_0508000	0.19345	0.1458	0.2411	2	2	0.09345	0.0058	0.2557	8	8	1	0.0105062
PF3D7_0508100	0.1568	0.1174	0.1962	2	2	0.034975	0.0028	0.1382	8	8	0.631579	0.00378335
PF3D7_0508200	0.0634	0.0486	0.0782	2	2	0	N/A	N/A	1	9	N/A	N/A
PF3D7_0508300	0.03015	0.0218	0.0385	2	2	0.0145444	0.0022	0.0391	9	9	1	0.000974659
PF3D7_0508400	0.11185	0.0699	0.1538	2	2	0.0392333	0.0032	0.1157	9	9	0	0.00182149
PF3D7_0508500	0.196	0.133	0.259	2	2	0.0367222	0.0026	0.1872	9	9	0.622642	0.00677923
PF3D7_0508600	0.0858	0.073	0.0986	2	2	0.0392556	0.0025	0.1566	9	9	0.909091	0.0139949
PF3D7_0508700	0.07735	0.0631	0.0916	2	2	0.0174	0.0021	0.0613	9	9	0.5	0.00313199
PF3D7_0508800	0.04215	0.0388	0.0455	2	2	0.0214556	0.0015	0.0419	9	9	0.333333	0.00352113
PF3D7_0508900	0.4887	0.4887	0.4887	1	1	0.0591857	0.0048	0.3539	7	7	0.826531	0.010317
PF3D7_0509000	0.0452	0.0452	0.0452	1	1	0.0137875	0.001	0.0452	8	8	N/A	N/A
PF3D7_0509100	0.078	0.0752	0.0808	2	2	0.0135444	0.0028	0.0479	9	9	0.666667	0.00351288
PF3D7_0509200	0.1362	0.0749	0.1975	2	2	0.0545222	0.004	0.2242	9	9	0.75	0.00394477
PF3D7_0509300	0.891	0.4504	1.3316	2	2	0.241075	0.0038	1.3691	8	8	0.666667	0.00869565
PF3D7_0509400	0.001	0.001	0.001	2	2	0	N/A	N/A	1	9	0.681818	0.00514756
PF3D7_0509500	0.10325	0.0968	0.1097	2	2	0.0307556	0.0046	0.0809	9	9	0.545455	0.00825826
PF3D7_0509600	0.1172	0.082	0.1524	2	2	0.0339333	0.0025	0.1239	9	9	0.5	0.00369344
PF3D7_0509700	0.24225	0.2371	0.2474	2	2	0.0758889	0.0064	0.2459	9	9	1	0.00168776
PF3D7_0509800	0.11545	0.1043	0.1266	2	2	0.01875	0.0014	0.0512	10	9	0.65	0.00427625
PF3D7_0509900	0.13955	0.0658	0.2133	2	2	0.0260556	0.0017	0.164	9	9	N/A	0.00106157
PF3D7_0510000	0.199	0.1847	0.2133	2	2	0.0519222	0.0047	0.1768	9	9	0.315789	0.00809889
PF3D7_0510100	0.23295	0.2009	0.265	2	2	0.0438	0.0058	0.1986	9	9	0.774194	0.00407627
PF3D7_0510200	0.08735	0.0835	0.0912	2	2	0.0295889	0.0027	0.0746	9	9	0.5	0.000892459
PF3D7_0510300	0.05205	0.039	0.0651	2	2	0.0692111	0.024	0.1623	9	9	N/A	N/A
PF3D7_0510400	0.2055	0.167	0.244	2	2	0.0675889	0.0107	0.2333	9	9	0.8	0.00379651
PF3D7_0510500	0.09555	0.0869	0.1042	2	2	0.0374889	0.0163	0.1078	9	9	1	0.000794597
PF3D7_0510700	0.3487	0.3367	0.3607	2	2	0.127144	0.0128	0.4864	9	9	1	0.00192123
PF3D7_0510800	0.14185	0.1146	0.1691	2	2	0.0637111	0.0414	0.1489	9	9	0.5	0.00103842
PF3D7_0511000	0.15055	0.0475	0.2536	2	2	0.0432667	0.001	0.2536	9	9	N/A	N/A
PF3D7_0511100	0.097	0.097	99	2	2	0.0418875	0.016	0.0747	8	9	1	0.00280112
PF3D7_0511200	0.16535	0.1262	0.2045	2	2	0.05	0.018	0.133	9	9	0.666667	0.00105374
PF3D7_0511300	0.2716	0.2695	0.2737	2	2	0.0615111	0.0034	0.2548	9	9	0.7	0.00705716
PF3D7_0511400	0.56955	0.5409	0.5982	2	2	0.151025	0.0104	0.5465	8	8	0.96	0.0201225
PF3D7_0511500	0.15315	0.1465	0.1598	2	2	0.0270111	0.0033	0.1077	9	9	0.612613	0.00351191
PF3D7_0511600	0.2859	0.2857	0.2861	2	2	0.158612	0.0044	0.7033	8	8	0	0.00160256
PF3D7_0511700	0.07985	0.0558	0.1039	2	2	0.0457556	0.0154	0.1123	9	9	1	0.0018622
PF3D7_0511800	0.0355	0.033	0.038	2	2	0.0100556	0.0014	0.0376	9	9	0	0.000551876
PF3D7_0511900	0.2386	0.1808	0.2964	2	2	0.0513	0.0034	0.2232	8	8	1	0.00182648
PF3D7_0512000	0.15965	0.001	0.3183	2	2	0.0397111	0.001	0.3113	9	9	N/A	N/A
PF3D7_0512100	0.3357	0.2345	0.4369	2	2	0.0630222	0.0031	0.2949	9	9	1	0.00520833
PF3D7_0512200	0.1517	0.1062	0.1972	2	2	0.0415889	0.0021	0.1816	9	9	0.545455	0.00559796
PF3D7_0512300	0.04455	0.0413	0.0478	2	2	0.0195222	0.0047	0.0478	9	9	N/A	N/A
PF3D7_0512400	0.2679	0.1809	0.3549	2	2	0.0798	0.0067	0.2628	8	8	1	0.0042735
PF3D7_0512500	0.62475	0.2855	0.964	2	2	0.126122	0.0031	0.8329	9	9	0.571429	0.00285598
PF3D7_0512600	0.001	0.001	0.001	2	2	0.006175	0.001	0.0123	8	8	N/A	N/A
PF3D7_0512700	0.1464	0.0969	0.1959	2	2	0.0333222	0.0017	0.1586	9	9	1	0.00118624
PF3D7_0512800	0.5445	0.4832	0.6058	2	2	0.1257	0.0059	0.6187	9	9	0.657143	0.00709651
PF3D7_0512900	0.12415	0.0694	0.1789	2	2	0.0408222	0.0065	0.1819	9	9	1	0.00251572
PF3D7_0513000	0.14015	0.1171	0.1632	2	2	0.0469667	0.0024	0.1578	9	9	0.5	0.00247831
PF3D7_0513100	0.10075	0.0421	0.1594	2	2	0.0308889	0.001	0.1584	9	9	1	0.00132802
PF3D7_0513200	0.20845	0.1763	0.2406	2	2	0.044525	0.0036	0.1618	8	8	0.592593	0.00651466
PF3D7_0513300	0.02925	0.0193	0.0392	2	2	0.0200444	0.0013	0.0361	9	9	1	0.00408163
PF3D7_0513400	0.0888	0.049	0.1286	2	2	0.0347778	0.001	0.2263	9	9	0.666667	0.0034965
PF3D7_0513500	0.001	0.001	0.001	2	2	0.00561111	0.001	0.0223	9	9	N/A	N/A
PF3D7_0513600	0.3512	0.3428	0.3596	2	2	0.0771333	0.0053	0.3141	9	9	0.911765	0.0101827
PF3D7_0513700	0.1229	0.1135	0.1323	2	2	0.0368778	0.0039	0.1276	9	9	0.833333	0.00272109
PF3D7_0513800	0.0086	0.0056	0.0116	2	2	0.00497778	0.001	0.0118	9	9	0	0.00161031
PF3D7_0513900	0.94125	0.1426	1.7399	2	2	0.134767	0.0089	0.9263	9	9	N/A	N/A
PF3D7_0514000	0.04845	0.0261	0.0708	2	2	0.0231	0.0081	0.0708	9	9	N/A	N/A
PF3D7_0514100	0.22535	0.159	0.2917	2	2	0.0291	0.0023	0.1304	9	9	0.869565	0.00508906
PF3D7_0514200	0.1787	0.1245	0.2329	2	2	0.0181111	0.0044	0.0607	9	9	0.666667	0.00346021
PF3D7_0514300	0.2973	0.2365	0.3581	2	2	0.05029	0.0027	0.2327	10	9	0.736842	0.00561466
PF3D7_0514500	0.0801	0.0736	0.0866	2	2	0.0601125	0.0349	0.1077	8	8	1	0.00155039
PF3D7_0514600	0.02745	0.001	0.0539	2	2	0.0161778	0.001	0.0673	9	9	0	0.00141243
PF3D7_0514700	0.33465	0.3033	0.366	2	2	0.0987	0.0067	0.3356	9	9	0.681818	0.00470085
PF3D7_0514800	0.42015	0.2865	0.5538	2	2	0.0874667	0.0033	0.4711	9	9	0.875	0.00332226
PF3D7_0514900	0.1099	0.1047	0.1151	2	2	0.0232111	0.0031	0.0698	9	9	0.666667	0.00228311
PF3D7_0515000	0.085	0.0749	0.0951	2	2	0.0211222	0.0019	0.0522	9	9	0.473684	0.0153302
PF3D7_0515100	0.2893	0.2633	0.3153	2	2	0.053675	0.006	0.191	8	8	0.6	0.0034153
PF3D7_0515200	0.1904	0.1786	0.2022	2	2	0.0355182	0.0037	0.1819	11	9	N/A	N/A
PF3D7_0515300	0.15395	0.107	0.2009	2	2	0.0315778	0.0037	0.1524	9	9	0.703704	0.00843882
PF3D7_0515400	0.3464	0.3464	0.3464	1	1	0.0448429	0.0023	0.2873	7	7	1	0.00262812
PF3D7_0515500	0.224	0.1781	0.2699	2	2	0.0516875	0.0032	0.2311	8	8	0.944444	0.00625
PF3D7_0515600	0.3293	0.159	0.4996	2	2	0.0705889	0.0068	0.357	9	9	0.583333	0.0032
PF3D7_0515700	0.01435	0.0079	0.0208	2	2	0.0212889	0.0048	0.0584	9	9	1	0.000730994
PF3D7_0515800	0.0385	0.001	0.076	2	2	0.0173	0.001	0.076	9	9	0	0.00396825
PF3D7_0515900	0.02375	0.0187	0.0288	2	2	0.00981111	0.0013	0.0218	9	9	N/A	N/A
PF3D7_0516000	0.3319	0.1809	0.4829	2	2	0.0521	0.0068	0.2516	9	9	0.92	0.00768758
PF3D7_0516100	0.2806	0.1939	0.3673	2	2	N/A	N/A	N/A	N/A	N/A	0.813559	0.00819444
PF3D7_0516200	0.001	0.001	0.001	2	2	0.0043	0.001	0.0209	9	9	N/A	0.00220751
PF3D7_0516300	0.28965	0.1808	0.3985	2	2	0.04277	0.0025	0.1679	10	9	0.555556	0.0137053
PF3D7_0516400	0.17295	0.083	0.2629	2	2	0.0246556	0.0016	0.1277	9	9	0	0.000995025
PF3D7_0516500	0.0384	0.001	0.0758	2	2	0.0284111	0.001	0.0759	9	9	0	0.000754148
PF3D7_0516600	0.16905	0.1416	0.1965	2	2	0.0318778	0.0027	0.1539	9	9	0.857143	0.00724638
PF3D7_0516700	0.0643	0.0578	0.0708	2	2	0.0181889	0.0027	0.0361	9	9	0.666667	0.003003
PF3D7_0516800	0.23005	0.2091	0.251	2	2	0.0529667	0.0036	0.2619	9	9	0.72973	0.00504626
PF3D7_0516900	0.001	0.001	0.001	2	2	0.00992222	0.001	0.02	9	9	0	0.0025641
PF3D7_0517000	0.001	0.001	0.001	2	2	0.00564444	0.001	0.0122	9	9	N/A	N/A
PF3D7_0517100	0.2423	0.2278	0.2568	2	2	0.0645222	0.0049	0.2241	9	9	0.75	0.0070028
PF3D7_0517200	0.31915	0.2968	0.3415	2	2	0.0768889	0.0066	0.2409	9	9	0.846154	0.0126582
PF3D7_0517300	0.001	0.001	0.001	2	2	0.0096	0.001	0.0164	8	8	N/A	N/A
PF3D7_0517400	0.0385	0.0302	0.0468	2	2	0.0117667	0.0019	0.0314	9	9	0.846154	0.00408998
PF3D7_0517500	0.1117	0.0963	0.1271	2	2	0.0268375	0.0031	0.0949	8	8	0.6	0.00597372
PF3D7_0517600	0.065	0.0581	0.0719	2	2	0.0248778	0.0025	0.0717	9	9	0.5	0.00228311
PF3D7_0517700	0.01195	0.0084	0.0155	2	2	0.0124444	0.0049	0.0208	9	9	0	0.000931099
PF3D7_0517800	0.1906	0.1572	0.224	2	2	0.0593	0.0049	0.222	9	9	1	0.00280112
PF3D7_0517900	0.08815	0.0744	0.1019	2	2	0.0418889	0.0035	0.0945	9	9	0	0.00119048
PF3D7_0518000	0.05255	0.0492	0.0559	2	2	0.0295333	0.0195	0.0491	9	9	0.5	0.00246914
PF3D7_0518100	0.17725	0.1596	0.1949	2	2	0.0400667	0.0036	0.1282	9	9	0.740741	0.00652647
PF3D7_0518200	0.14915	0.1435	0.1548	2	2	0.0393444	0.002	0.1573	9	9	N/A	N/A
PF3D7_0518300	0.0091	0.001	0.0172	2	2	0.01413	0.001	0.0454	10	9	N/A	N/A
PF3D7_0518400	0.12295	0.1089	0.137	2	2	0.02542	0.0017	0.1149	10	9	0.5	0.00291121
PF3D7_0518500	0.11585	0.0847	0.147	2	2	0.0268778	0.0012	0.116	9	9	0.615385	0.00385871
PF3D7_0518600	0.1837	0.174	0.1934	2	2	0.0417556	0.0027	0.1448	9	9	0.666667	0.0023511
PF3D7_0518700	0.27435	0.1369	0.4118	2	2	0.0379125	0.0079	0.1401	8	8	0.814815	0.00475185
PF3D7_0518800	0.2788	0.1172	0.4404	2	2	0.107522	0.0259	0.4551	9	9	N/A	N/A
PF3D7_0518900	0.5596	0.2901	0.8291	2	2	0.137744	0.0185	0.5715	9	9	N/A	N/A
PF3D7_0519000	0.17405	0.1627	0.1854	2	2	0.0768	0.0222	0.1292	11	9	0.666667	0.00341297
PF3D7_0519100	0.054	0.0427	0.0653	2	2	0.013	0.001	0.0646	9	9	N/A	N/A
PF3D7_0519200	0.0306	0.001	0.0602	2	2	0.0103667	0.001	0.0375	9	9	1	0.00808081
PF3D7_0519300	0.2637	0.2377	0.2897	2	2	0.0808111	0.0037	0.2833	9	9	0.571429	0.0118313
PF3D7_0519400	0.02305	0.001	0.0451	2	2	0.0163889	0.001	0.0451	9	9	1	0.00250627
PF3D7_0519500	0.1664	0.1617	0.1711	2	2	0.0168444	0.0019	0.0576	9	9	0.8	0.00468917
PF3D7_0519600	0.16915	0.1563	0.182	2	2	0.0448556	0.0041	0.1566	9	9	0.833333	0.00264901
PF3D7_0519700	0.02295	0.001	0.0449	2	2	0.0190286	0.001	0.0477	7	7	0	0.00173611
PF3D7_0519800	0.1507	0.1373	0.1641	2	2	0.0572556	0.0033	0.1399	9	9	1	0.000998004
PF3D7_0519900	0.31865	0.2736	0.3637	2	2	0.0508333	0.0035	0.2117	9	9	0.5	0.00380952
PF3D7_0520000	0.01275	0.001	0.0245	2	2	0.0117667	0.001	0.0245	9	9	N/A	N/A
PF3D7_0520100	0.19975	0.0998	0.2997	2	2	0.0325375	0.0015	0.1549	8	8	0.666667	0.00283286
PF3D7_0520200	0.19455	0.1672	0.2219	2	2	0.0369778	0.0027	0.1192	9	9	0.5	0.00286944
PF3D7_0520300	0.0186	0.001	0.0362	2	2	0.0151375	0.001	0.0362	8	8	0	0.00323625
PF3D7_0520400	0.03155	0.0305	0.0326	2	2	0.0227556	0.0027	0.0336	9	9	0.5	0.0055371
PF3D7_0520500	0.06805	0.0497	0.0864	2	2	0.0341167	0.0024	0.0757	6	6	N/A	N/A
PF3D7_0520600	0.1941	0.1238	0.2644	2	2	0.08545	0.0299	0.2615	8	8	N/A	N/A
PF3D7_0520700	0.12925	0.1012	0.1573	2	2	0.0290875	0.0033	0.1157	8	8	0.714286	0.00239562
PF3D7_0520800	0.1179	0.1059	0.1299	2	2	0.0209333	0.0024	0.078	9	9	0.571429	0.00227199
PF3D7_0520900	0.03095	0.0277	0.0342	2	2	0.01193	0.001	0.0463	10	9	1	0.000695894
PF3D7_0521000	0.22445	0.1735	0.2754	2	2	0.1024	0.0089	0.33	6	6	0.75	0.002574
PF3D7_0521100	0.2455	0.2285	0.2625	2	2	0.067725	0.0034	0.2672	8	8	0.5	0.000436872
PF3D7_0521200	0.2168	0.1913	0.2423	2	2	0.0512222	0.0021	0.2137	9	9	0	0.00203252
PF3D7_0521300	0.35405	0.2871	0.421	2	2	0.0706333	0.004	0.2955	9	9	1	0.00173482
PF3D7_0521400	0.17275	0.1441	0.2014	2	2	0.036875	0.0032	0.0962	8	8	0.4	0.0029656
PF3D7_0521500	0.11715	0.094	0.1403	2	2	0.0215444	0.0016	0.0748	9	9	1	0.000684463
PF3D7_0521600	0.1447	0.1397	0.1497	2	2	0.116267	0.0029	0.1937	9	9	N/A	N/A
PF3D7_0521700	0.07415	0.0684	0.0799	2	2	0.0226444	0.0016	0.0734	9	9	N/A	N/A
PF3D7_0521800	0.1775	0.1362	0.2188	2	2	0.0459667	0.0079	0.192	9	9	1	0.000524934
PF3D7_0521900	0.149	0.144	0.154	2	2	0.0432375	0.0046	0.1143	8	8	0.666667	0.00169014
PF3D7_0522000	0.1047	0.001	0.2084	2	2	0.06845	0.001	0.3339	8	8	1	0.00623053
PF3D7_0522100	0.2215	0.197	0.246	2	2	0.0401333	0.0036	0.1532	9	9	0.833333	0.00262123
PF3D7_0522200	0.0704	0.0677	0.0731	2	2	0.0715333	0.0318	0.1154	9	9	0	0.00287356
PF3D7_0522300	0.0107	0.001	0.0204	2	2	0.0192125	0.001	0.0443	8	8	0	0.00121655
PF3D7_0522400	0.214	0.1951	0.2329	2	2	0.05605	0.0075	0.2094	8	8	0.8	0.00286523
PF3D7_0522500	0.0809	0.0758	0.086	2	2	0.0634333	0.0418	0.089	9	9	0	0.00401606
PF3D7_0522600	0.04105	0.0217	0.0604	2	2	0.0173222	0.0034	0.0549	9	9	0.6	0.00345066
PF3D7_0522700	0.0496	0.0409	0.0583	2	2	0.0174889	0.0018	0.0533	9	9	N/A	N/A
PF3D7_0522800	0.00765	0.001	0.0143	2	2	0.0150111	0.001	0.0349	9	9	N/A	N/A
PF3D7_0522900	0.26055	0.2352	0.2859	2	2	0.0687222	0.0069	0.216	9	9	0.764706	0.0036512
PF3D7_0523000	0.03575	0.0332	0.0383	2	2	0.0161556	0.0017	0.0319	9	9	0.666667	0.00493305
PF3D7_0523100	0.0183	0.0129	0.0237	2	2	0.00787778	0.0011	0.0237	9	9	0	0.00124844
PF3D7_0523200	0.3637	0.3048	0.4226	2	2	0.0869222	0.0067	0.3877	9	9	0.666667	0.0027248
PF3D7_0523300	0.049	0.0282	0.0698	2	2	0.0362	0.0078	0.0698	9	9	N/A	N/A
PF3D7_0523400	0.03165	0.0194	0.0439	2	2	0.0138889	0.0041	0.035	9	9	N/A	N/A
PF3D7_0523500	0.06315	0.0574	0.0689	2	2	0.0224889	0.0043	0.0709	9	9	N/A	N/A
PF3D7_0523600	0.02945	0.0225	0.0364	2	2	0.0142444	0.0071	0.0364	9	9	N/A	N/A
PF3D7_0523700	0.4066	0.3924	0.4208	2	2	0.0740333	0.0043	0.3277	9	9	1	0.00181653
PF3D7_0523800	0.13585	0.116	0.1557	2	2	0.0375333	0.002	0.1559	9	9	0.5	0.00584795
PF3D7_0523900	0.2907	0.2035	0.3779	2	2	0.0740455	0.0063	0.3357	11	9	N/A	N/A
PF3D7_0524000	0.00985	0.007	0.0127	2	2	0.0078375	0.001	0.0127	8	8	0	0.000296824
PF3D7_0524100	0.27605	0.2711	0.281	2	2	0.0750222	0.0053	0.2353	9	9	0.722222	0.00482703
PF3D7_0524200	0.1045	0.0927	0.1163	2	2	0.0312875	0.004	0.1173	8	8	1	0.0021645
PF3D7_0524300	0.23185	0.2206	0.2431	2	2	0.0622444	0.0034	0.2944	9	9	0.642857	0.0114943
PF3D7_0524400	0.00235	0.001	0.0037	2	2	0.00313333	0.001	0.0053	9	9	N/A	N/A
PF3D7_0524500	0.0975	0.0536	0.1414	2	2	0.0319333	0.003	0.1553	9	9	0	0.00271003
PF3D7_0524600	0.10445	0.0565	0.1524	2	2	0.032	0.0015	0.0898	9	9	0	0.00129702
PF3D7_0524700	0.05205	0.0321	0.072	2	2	0.0230444	0.0017	0.072	9	9	1	0.0031746
PF3D7_0524800	0.13385	0.127	0.1407	2	2	0.0285	0.0022	0.1176	9	9	1	0.00190476
PF3D7_0524900	0.13915	0.0823	0.196	2	2	0.0181333	0.0017	0.0911	9	9	1	0.00202429
PF3D7_0525000	0.22915	0.1894	0.2689	2	2	0.0695889	0.0119	0.1575	9	9	0.785714	0.00662879
PF3D7_0525100	0.14095	0.0782	0.2037	2	2	0.0468625	0.0046	0.2034	8	8	1	0.00842001
PF3D7_0525200	0.1324	0.0973	0.1675	2	2	0.0220889	0.0023	0.0938	9	9	0.844444	0.00811249
PF3D7_0525300	0.2116	0.2116	0.2116	1	1	0.0692125	0.0219	0.2856	8	8	N/A	N/A
PF3D7_0525400	0.1629	0.1324	0.1934	2	2	0.0480889	0.003	0.1476	9	9	0	0.000713776
PF3D7_0525500	0.30275	0.2462	0.3593	2	2	0.0530222	0.0031	0.1915	9	9	0.783784	0.00662015
PF3D7_0525600	0.222	0.1879	0.2561	2	2	0.0948333	0.0295	0.2572	9	9	1	0.00189934
PF3D7_0525700	0.06995	0.0407	0.0992	2	2	0.0667667	0.0334	0.1234	9	9	N/A	N/A
PF3D7_0525800	0.09725	0.0806	0.1139	2	2	0.0443111	0.0107	0.1171	9	9	0.666667	0.00333333
PF3D7_0525900	0.0629	0.0572	0.0686	2	2	0.0195889	0.0022	0.063	9	9	N/A	N/A
PF3D7_0526000	0.53295	0.4906	0.5753	2	2	0.114611	0.0054	0.4643	9	9	0.909091	0.00454921
PF3D7_0526100	0.3855	0.3169	0.4541	2	2	0.0738778	0.0047	0.3669	9	9	1	0.000814996
PF3D7_0526200	0.19425	0.1781	0.2104	2	2	0.0488	0.0066	0.1451	9	9	1	0.00197628
PF3D7_0526300	0.08385	0.0731	0.0946	2	2	0.0432111	0.0099	0.0958	9	9	N/A	N/A
PF3D7_0526400	0.07815	0.0776	0.0787	2	2	0.0222444	0.0033	0.0765	9	9	0.5	0.00184672
PF3D7_0526500	0.10385	0.0957	0.112	2	2	0.0190667	0.0021	0.0647	9	9	0.931034	0.00698459
PF3D7_0526600	0.6397	0.6397	0.6397	1	1	N/A	N/A	N/A	N/A	N/A	0.774011	0.0129679
PF3D7_0526700	0.18365	0.1555	0.2118	2	2	0.0352556	0.0044	0.0966	9	9	0.875	0.00335008
PF3D7_0526800	0.1335	0.0751	0.1919	2	2	0.0510875	0.0022	0.1037	8	8	0.666667	0.00271739
PF3D7_0526900	0.10355	0.0936	0.1135	2	2	0.0433	0.0102	0.0955	8	8	1	0.00155763
PF3D7_0527000	0.01545	0.0121	0.0188	2	2	0.0113556	0.007	0.0193	9	9	0.714286	0.0024255
PF3D7_0527100	0.001	0.001	0.001	2	2	0.00835556	0.001	0.0189	9	9	N/A	N/A
PF3D7_0527200	0.1285	0.0929	0.1641	2	2	0.03354	0.007	0.1194	10	9	0.333333	0.00495868
PF3D7_0527300	0.10035	0.056	0.1447	2	2	0.0399111	0.0017	0.1452	9	9	0	0.00101937
PF3D7_0527400	1.2467	1.2467	1.2467	1	1	0.1882	0.0199	1.0339	8	8	0.75	0.00952381
PF3D7_0527500	0.02625	0.0261	0.0264	2	2	0.0178889	0.0073	0.0366	9	9	0.444444	0.0131004
PF3D7_0527600	0.2307	0.227	0.2344	2	2	0.148	0.0603	0.2002	8	8	0.5	0.0043956
PF3D7_0527900	0.0322	0.0273	0.0371	2	2	0.0129889	0.0012	0.0374	9	9	0.333333	0.00150376
PF3D7_0528000	0.3327	0.3327	0.3327	1	1	0.05125	0.0013	0.3327	8	8	0	0.00268817
PF3D7_0528100	0.01725	0.0116	0.0229	2	2	0.00572222	0.0021	0.0156	9	9	0.333333	0.00322928
PF3D7_0528200	0.04145	0.0178	0.0651	2	2	0.0105111	0.001	0.0611	9	9	0.6	0.00322373
PF3D7_0528300	0.1454	0.1429	0.1479	2	2	0.0406	0.0035	0.1269	9	9	0.666667	0.00403226
PF3D7_0528400	0.06395	0.0576	0.0703	2	2	0.0276556	0.0112	0.0541	9	9	0.4	0.00410509
PF3D7_0528500	0.16425	0.1617	0.1668	2	2	0.0564333	0.0036	0.1727	9	9	0	0.00108578
PF3D7_0528600	0.48905	0.1225	0.8556	2	2	N/A	N/A	N/A	N/A	N/A	0.5	0.0126984
PF3D7_0528700	0.0241	0.0125	0.0357	2	2	0.0160444	0.0083	0.0359	9	9	0	0.00326797
PF3D7_0528800	0.0901	0.0713	0.1089	2	2	0.0345333	0.0047	0.0964	9	9	0.4	0.00310366
PF3D7_0528900	0.22285	0.0957	0.35	2	2	0.0707111	0.0041	0.3473	9	9	N/A	N/A
PF3D7_0529000	0.012	0.0077	0.0163	2	2	0.00902222	0.0018	0.0142	9	9	0.2	0.00509968
PF3D7_0529100	0.1296	0.0805	0.1787	2	2	0.0378444	0.0021	0.1644	9	9	1	0.00182149
PF3D7_0529200	0.2412	0.2359	0.2465	2	2	N/A	N/A	N/A	N/A	N/A	0.666667	0.00547445
PF3D7_0529300	0.13225	0.1274	0.1371	2	2	0.0617889	0.0046	0.1119	9	9	0	0.00597372
PF3D7_0529400	0.1029	0.0963	0.1095	2	2	0.0358778	0.0046	0.0879	9	9	0.818182	0.00231774
PF3D7_0529500	0.0052	0.001	0.0094	2	2	0.0110333	0.001	0.0182	9	9	N/A	N/A
PF3D7_0529700	0.18425	0.138	0.2305	2	2	0.0342	0.0023	0.1514	9	9	0.8	0.00169033
PF3D7_0529800	0.1634	0.1411	0.1857	2	2	0.0341111	0.0036	0.1448	9	9	0.735294	0.00594614
PF3D7_0529900	0.03835	0.0155	0.0612	2	2	0.0197333	0.0074	0.0626	9	9	0.5	0.00352113
PF3D7_0530000	0.0815	0.001	0.162	2	2	0.0946875	0.0381	0.2195	8	8	N/A	N/A
PF3D7_0530100	0.0175	0.001	0.034	2	2	0.0202	0.001	0.0369	9	9	0	0.00148148
PF3D7_0530200	0.14915	0.1279	0.1704	2	2	0.0585444	0.0025	0.1422	9	9	N/A	N/A
PF3D7_0530300	0.25245	0.2471	0.2578	2	2	0.0596333	0.0062	0.2153	9	9	1	0.00184417
PF3D7_0530400	0.39495	0.3694	0.4205	2	2	0.0669556	0.0044	0.3074	9	9	0.73913	0.00429746
PF3D7_0530500	0.34245	0.3332	0.3517	2	2	0.0974111	0.0157	0.3419	9	9	0.333333	0.00198216
PF3D7_0530600	0.15335	0.1486	0.1581	2	2	0.0360667	0.007	0.1305	9	9	0.375	0.0059657
PF3D7_0530700	0.30235	0.2965	0.3082	2	2	0.0826667	0.0039	0.3564	9	9	0.809524	0.00646353
PF3D7_0530750	0.001	0.001	0.001	1	1	0.0458	0.001	0.0791	8	8	N/A	N/A
PF3D7_0530800	0.0589	0.0376	0.0802	2	2	0.0397778	0.0242	0.0805	9	9	1	0.00262467
PF3D7_0530900	0.18995	0.1877	0.1922	2	2	0.0409667	0.0028	0.1495	9	9	0.565217	0.00286604
PF3D7_0531000	0.283	0.2466	0.3194	2	2	0.0659111	0.0122	0.2228	9	9	0.625	0.00376117
PF3D7_0531100	0.3424	0.2984	0.3864	2	2	0.0914778	0.0081	0.3746	9	9	0.703704	0.0033358
PF3D7_0531200	0.0769	0.0665	0.0873	2	2	0.0226222	0.0064	0.0873	9	9	N/A	N/A
PF3D7_0531300	0.1171	0.0968	0.1374	2	2	0.0629222	0.0105	0.1341	9	9	1	0.00225989
PF3D7_0531400	0.2862	0.2077	0.3647	2	2	0.0569889	0.0034	0.2769	9	9	0.8	0.00284657
PF3D7_0532100	0.3289	0.1693	0.4885	2	2	N/A	N/A	N/A	N/A	N/A	1	0.00368324
PF3D7_0532200	0.4068	0.3715	0.4421	2	2	N/A	N/A	N/A	N/A	N/A	0.846154	0.0176991
PF3D7_0532300	0.67395	0.6552	0.6927	2	2	N/A	N/A	N/A	N/A	N/A	0.8125	0.0104781
PF3D7_0532400	0.33645	0.2568	0.4161	2	2	N/A	N/A	N/A	N/A	N/A	0.714286	0.00505051
PF3D7_0532500	1.1912	1.1912	1.1912	1	1	N/A	N/A	N/A	N/A	N/A	0.8	0.0137741
PF3D7_0532900	0.3271	0.3271	0.3271	1	1	N/A	N/A	N/A	N/A	N/A	0.617021	0.13522
PF3D7_0600200	0.1531	0.1531	0.1531	1	1	N/A	N/A	N/A	N/A	N/A	0.709677	0.336923
PF3D7_0600300	0.47515	0.4668	0.4835	2	1	N/A	N/A	N/A	N/A	N/A	0.711281	0.36478
PF3D7_0600400	0.0752	0.068	0.0859	3	1	N/A	N/A	N/A	N/A	N/A	0.661765	0.135094
PF3D7_0600600	0.0862111	0.0101	0.2211	18	2	N/A	N/A	N/A	N/A	N/A	0.554017	0.231818
PF3D7_0600700	0.410475	0.2927	0.5526	16	1	N/A	N/A	N/A	N/A	N/A	0.701188	0.413563
PF3D7_0601000	0.531267	0.3496	0.6485	3	2	N/A	N/A	N/A	N/A	N/A	1	0.00431499
PF3D7_0601100	0.4463	0.179	0.7136	2	2	N/A	N/A	N/A	N/A	N/A	0.714286	0.0101449
PF3D7_0601500	0.4745	0.4745	0.4745	1	1	N/A	N/A	N/A	N/A	N/A	0.733333	0.0107066
PF3D7_0601600	0.03415	0.0174	0.0509	2	2	0.0144556	0.0012	0.051	9	9	0.3	0.011655
PF3D7_0601900	0.54645	0.4562	0.6367	2	2	N/A	N/A	N/A	N/A	N/A	1	0.00260417
PF3D7_0602000	0.1414	0.0813	0.2015	2	2	0.0323778	0.0051	0.1665	9	9	0.7	0.00231965
PF3D7_0602100	0.09345	0.0871	0.0998	2	2	0.0200222	0.0014	0.0658	9	9	0.5	0.00345679
PF3D7_0602200	0.02095	0.0103	0.0316	2	2	0.0140333	0.0022	0.0318	9	9	N/A	N/A
PF3D7_0602300	0.17855	0.1543	0.2028	2	2	0.0589333	0.0029	0.2204	9	9	0.666667	0.00318471
PF3D7_0602400	0.065	0.0568	0.0732	2	2	0.0168222	0.0017	0.0386	9	9	0.5	0.000711491
PF3D7_0602500	0.04945	0.0407	0.0582	2	2	0.0245333	0.0044	0.0446	9	9	N/A	N/A
PF3D7_0602600	0.1347	0.0983	0.1711	2	2	0.0476125	0.0053	0.1682	8	8	0.538462	0.00334104
PF3D7_0602700	0.20415	0.1637	0.2446	2	2	0.0647556	0.005	0.2218	9	9	0.545455	0.00786838
PF3D7_0602800	0.361	0.3478	0.3742	2	2	0.0604333	0.003	0.2753	9	9	0.64	0.0134159
PF3D7_0602900	0.1127	0.1016	0.1238	2	2	0.0295333	0.0029	0.1101	9	9	0.4	0.0035461
PF3D7_0603000	0.2141	0.1633	0.2649	2	2	0.0432111	0.0082	0.1211	9	9	0.6875	0.00900901
PF3D7_0603100	0.22145	0.2205	0.2224	2	2	0.0434	0.0025	0.195	9	9	0.611111	0.0132743
PF3D7_0603200	0.0467	0.0328	0.0606	2	2	0.0142444	0.0013	0.0548	9	9	1	0.000707714
PF3D7_0603300	0.11135	0.071	0.1517	2	2	0.0233333	0.0028	0.1028	9	9	N/A	N/A
PF3D7_0603400	0.1917	0.168	0.2154	2	2	0.0346222	0.0028	0.1508	9	9	0.928571	0.00423089
PF3D7_0603500	0.03175	0.0292	0.0343	2	2	0.0229333	0.0133	0.03	9	9	0	0.00151172
PF3D7_0603600	0.33985	0.3312	0.3485	2	2	0.0601444	0.0072	0.2743	9	9	0.8	0.00422297
PF3D7_0603700	0.07885	0.051	0.1067	2	2	0.0397556	0.0126	0.1083	9	9	0.75	0.00300978
PF3D7_0603800	0.1367	0.1293	0.1441	2	2	0.0481667	0.0201	0.1183	9	9	0.777778	0.00310332
PF3D7_0603900	0.124	0.1074	0.1406	2	2	0.0375	0.0025	0.1504	9	9	0.75	0.00355556
PF3D7_0604000	0.2082	0.1854	0.231	2	2	0.03795	0.0044	0.1346	8	8	0.692308	0.00215589
PF3D7_0604100	0.1393	0.1234	0.1552	2	2	0.0451111	0.0046	0.1096	9	9	0.444444	0.00151592
PF3D7_0604200	0.001	0.001	0.001	1	1	0.024975	0.001	0.0561	8	8	N/A	N/A
PF3D7_0604300	0.1944	0.1326	0.2562	2	2	0.0352	0.0026	0.1821	9	9	0.705882	0.00733075
PF3D7_0604400	0.3858	0.3064	0.4652	2	2	0.0800444	0.0039	0.3232	9	9	1	0.00374532
PF3D7_0604500	0.1836	0.1502	0.217	2	2	0.0536625	0.0055	0.1976	8	8	0.6	0.00347947
PF3D7_0604600	0.32005	0.2033	0.4368	2	2	0.0777	0.0036	0.3057	6	6	1	0.000584112
PF3D7_0604700	0.07625	0.0706	0.0819	2	2	0.0415556	0.0021	0.0833	9	9	0	0.00325733
PF3D7_0604800	0.3037	0.2766	0.3308	2	2	0.0678667	0.0034	0.3079	9	9	0.2	0.00116225
PF3D7_0604900	0.28	0.2152	0.3448	2	2	0.0842444	0.0032	0.3338	9	9	N/A	0.00350877
PF3D7_0605000	0.1034	0.0828	0.124	2	2	0.0288111	0.0011	0.1246	9	9	N/A	N/A
PF3D7_0605100	0.02495	0.0133	0.0366	2	2	0.0176667	0.01	0.0259	9	9	0	0.000441501
PF3D7_0605200	0.043	0.0389	0.0471	2	2	0.0242778	0.007	0.0471	9	9	0	0.0015949
PF3D7_0605300	0.00145	0.001	0.0019	2	2	0.00506667	0.001	0.0151	9	9	0	0.00283286
PF3D7_0605400	0.17925	0.0551	0.3034	2	2	0.0459222	0.0019	0.3078	9	9	N/A	N/A
PF3D7_0605500	0.12505	0.1048	0.1453	2	2	0.0359556	0.0029	0.117	9	9	0.75	0.0021966
PF3D7_0605600	0.398	0.398	0.398	1	1	0.0688286	0.005	0.4335	7	7	0.727273	0.00601751
PF3D7_0605700	0.3325	0.297	0.368	2	2	0.110267	0.0488	0.3202	9	9	0.666667	0.00352113
PF3D7_0605800	0.2199	0.1738	0.266	2	2	0.0501222	0.0038	0.2449	9	9	0.625	0.0119261
PF3D7_0605900	0.1194	0.0561	0.1827	2	2	0.0509333	0.0039	0.199	9	9	N/A	N/A
PF3D7_0606000	0.15515	0.1532	0.1571	2	2	0.0410444	0.0052	0.157	9	9	0.714286	0.00439009
PF3D7_0606100	0.16555	0.1273	0.2038	2	2	0.0605667	0.0042	0.2376	9	9	0.8	0.00343643
PF3D7_0606200	0.2288	0.0376	0.42	2	2	0.0358444	0.0014	0.2056	9	9	1	0.00215054
PF3D7_0606300	0.27395	0.1424	0.4055	2	2	0.12926	0.0241	0.4365	5	5	N/A	N/A
PF3D7_0606400	0.13555	0.0944	0.1767	2	2	0.0410667	0.0022	0.1768	9	9	1	0.00533333
PF3D7_0606500	0.0793	0.0764	0.0822	2	2	0.0291333	0.0087	0.0593	9	9	0	0.000502765
PF3D7_0606600	0.248	0.1891	0.3069	2	2	0.049775	0.0044	0.1971	8	8	0.863636	0.00897542
PF3D7_0606700	0.07825	0.0659	0.0906	2	2	0.0187667	0.0025	0.0687	9	9	0.833333	0.00132275
PF3D7_0606800	0.11215	0.089	0.1353	2	2	N/A	N/A	N/A	N/A	N/A	1	0.00111483
PF3D7_0606900	0.11825	0.0789	0.1576	2	2	0.0332556	0.0023	0.1495	9	9	0	0.00152207
PF3D7_0607000	0.0224	0.0209	0.0239	2	2	0.00664444	0.0016	0.0172	9	9	0.333333	0.00204708
PF3D7_0607100	0.09325	0.0817	0.1048	2	2	0.0519	0.0304	0.1007	9	9	1	0.000706215
PF3D7_0607200	0.14955	0.0823	0.2168	2	2	0.0311222	0.003	0.1742	9	9	0	0.001554
PF3D7_0607300	0.16145	0.1506	0.1723	2	2	0.0242	0.0018	0.1106	10	9	0.333333	0.00242131
PF3D7_0607400	0.041	0.0382	0.0438	2	2	0.0147	0.0019	0.045	9	9	0	0.00105319
PF3D7_0607500	0.1781	0.1746	0.1816	2	2	0.0250889	0.0023	0.1052	9	9	0.875	0.00511836
PF3D7_0607600	0.04165	0.001	0.0823	2	2	0.0406778	0.001	0.0999	9	9	1	0.00271003
PF3D7_0607700	0.20465	0.1842	0.2251	2	2	0.0390778	0.0042	0.1544	9	9	0.883721	0.00520833
PF3D7_0607800	0.2111	0.1681	0.2541	2	2	0.0514556	0.003	0.2053	9	9	0.666667	0.00445104
PF3D7_0607900	0.21375	0.2057	0.2218	2	2	0.0418444	0.0028	0.1435	9	9	1	0.000772499
PF3D7_0608000	0.08995	0.0725	0.1074	2	2	0.046	0.0204	0.1037	9	9	0.5	0.00386473
PF3D7_0608100	0.36025	0.3076	0.4129	2	2	0.0521667	0.0036	0.2324	9	9	0.588235	0.00832073
PF3D7_0608200	0.0653	0.0424	0.0882	2	2	0.0220111	0.0015	0.0892	9	9	1	0.00213675
PF3D7_0608300	0.27255	0.1653	0.3798	2	2	0.0421	0.0034	0.2306	9	9	0.863636	0.00489168
PF3D7_0608310	0.05905	0.0497	0.0684	2	2	0.0196556	0.0022	0.0678	9	9	0.75	0.00294334
PF3D7_0608400	0.2041	0.1992	0.209	2	2	0.112322	0.0183	0.4387	9	9	N/A	N/A
PF3D7_0608500	0.0413	0.0171	0.0655	2	2	0.0143333	0.001	0.0655	9	9	N/A	N/A
PF3D7_0608600	0.0502	0.0452	0.0552	2	2	0.0209167	0.0033	0.0613	6	6	0.75	0.0141343
PF3D7_0608700	0.01775	0.0168	0.0187	2	2	0.00822222	0.0028	0.0187	9	9	0	0.00122775
PF3D7_0608800	0.13295	0.0562	0.2097	2	2	0.04562	0.0061	0.2097	10	9	1	0.00161031
PF3D7_0608900	0.3364	0.2957	0.3771	2	2	0.0752889	0.0059	0.3273	9	9	0.833333	0.00201005
PF3D7_0609000	0.0919	0.0578	0.126	2	2	0.0172667	0.0024	0.0806	9	9	0.666667	0.00383961
PF3D7_0609100	0.1923	0.1923	0.1923	1	1	0.0486375	0.0098	0.1739	8	8	1	0.0027933
PF3D7_0609200	0.20265	0.1954	0.2099	2	2	0.0717222	0.0198	0.1988	9	9	0.5	0.00143369
PF3D7_0609300	0.4103	0.2603	0.5603	2	2	0.07655	0.0058	0.2773	8	8	0.956522	0.00776765
PF3D7_0609400	0.07155	0.0674	0.0757	2	2	0.0149333	0.0024	0.0436	9	9	N/A	N/A
PF3D7_0609500	0.19835	0.1415	0.2552	2	2	0.0579556	0.0033	0.2672	9	9	0.666667	0.000937207
PF3D7_0609600	0.31645	0.2891	0.3438	2	2	N/A	N/A	N/A	N/A	N/A	0.821429	0.0071599
PF3D7_0609700	0.21495	0.1632	0.2667	2	2	0.0460143	0.0051	0.1535	7	7	0.74	0.00894266
PF3D7_0609800	0.0299	0.0299	0.0299	1	1	0.0223125	0.0143	0.0316	8	8	N/A	N/A
PF3D7_0609900	0.2443	0.1767	0.3119	2	2	0.0363667	0.0034	0.1743	9	9	0.75	0.00264419
PF3D7_0610000	0.01475	0.0137	0.0158	2	2	0.0109667	0.0012	0.017	9	9	N/A	N/A
PF3D7_0610100	0.06235	0.049	0.0757	2	2	0.0135556	0.0011	0.0524	9	9	0.4	0.00375375
PF3D7_0610200	0.51615	0.3298	0.7025	2	2	0.0481667	0.003	0.1846	9	9	0.722222	0.00625
PF3D7_0610400	0.001	0.001	0.001	2	2	0.003075	0.001	0.0171	8	8	0	0.00245098
PF3D7_0610500	0.049	0.001	0.097	2	2	0.0151125	0.001	0.097	8	8	N/A	N/A
PF3D7_0610600	0.02985	0.0283	0.0314	2	2	N/A	N/A	N/A	N/A	N/A	0	0.000649773
PF3D7_0610700	0.09235	0.0789	0.1058	2	2	0.0401111	0.001	0.1148	9	9	N/A	N/A
PF3D7_0610800	0.0307	0.0298	0.0316	2	2	0.0256222	0.0135	0.0359	9	9	N/A	N/A
PF3D7_0610900	0.07825	0.0668	0.0897	2	2	0.0199556	0.0089	0.0605	9	9	0.8	0.00130208
PF3D7_0611000	0.06595	0.0534	0.0785	2	2	0.0402444	0.0027	0.0785	9	9	0	0.00116144
PF3D7_0611100	0.03185	0.001	0.0627	2	2	0.0209444	0.001	0.0659	9	9	N/A	N/A
PF3D7_0611200	0.2294	0.1285	0.3303	2	2	0.0347222	0.0072	0.1069	9	9	0	0.00119904
PF3D7_0611300	0.0882	0.0755	0.1009	2	2	0.0394556	0.0164	0.1009	9	9	N/A	N/A
PF3D7_0611400	0.2238	0.1885	0.2591	2	2	0.0723	0.0365	0.1958	9	9	1	0.000401606
PF3D7_0611500	0.1594	0.1017	0.2171	2	2	0.0769667	0.023	0.1821	9	9	0	0.00185185
PF3D7_0611600	0.1969	0.1909	0.2029	2	2	0.0597111	0.005	0.2052	9	9	0.333333	0.00153846
PF3D7_0611700	0.04425	0.001	0.0875	2	2	0.0163667	0.001	0.0875	9	9	N/A	N/A
PF3D7_0611800	0.38155	0.3047	0.4584	2	2	0.134729	0.0194	0.5036	7	7	0.85	0.00420772
PF3D7_0611900	0.0336	0.023	0.0442	2	2	0.0290333	0.0191	0.0442	9	9	N/A	N/A
PF3D7_0612000	0.09045	0.0646	0.1163	2	2	0.0784889	0.001	0.1999	9	9	N/A	N/A
PF3D7_0612100	0.0358	0.0293	0.0423	2	2	0.0141889	0.0019	0.0417	9	9	0.375	0.00406504
PF3D7_0612200	0.30985	0.2343	0.3854	2	2	0.0709429	0.0086	0.2215	7	7	0.775	0.00697425
PF3D7_0612300	1.0054	0.3231	1.6877	2	2	0.240011	0.0033	1.7	9	9	1	0.00282486
PF3D7_0612400	0.139	0.1353	0.1427	2	2	0.0387667	0.0022	0.1446	9	9	N/A	N/A
PF3D7_0612500	0.28815	0.1168	0.4595	2	2	0.0799333	0.0029	0.4657	9	9	N/A	N/A
PF3D7_0612600	0.12375	0.1034	0.1441	2	2	0.0324	0.0091	0.1021	9	9	0.5	0.00138313
PF3D7_0612700	0.36145	0.3485	0.3744	2	2	0.124887	0.0058	0.3899	8	8	1	0.00384246
PF3D7_0612800	0.12455	0.0951	0.154	2	2	0.0309222	0.0031	0.1468	9	9	0.818182	0.0107817
PF3D7_0612900	0.0435	0.0399	0.0471	2	2	0.00954444	0.0013	0.0425	9	9	0.272727	0.00631681
PF3D7_0613000	0.001	0.001	0.001	1	1	0.02115	0.001	0.0674	8	10	N/A	N/A
PF3D7_0613100	0.2967	0.2967	99	2	2	0.047975	0.001	0.0868	8	9	N/A	N/A
PF3D7_0613200	0.063	0.001	0.125	2	2	0.0379333	0.001	0.125	9	9	0	0.00555556
PF3D7_0613300	0.29415	0.2006	0.3877	2	2	0.0661375	0.0056	0.2986	8	8	0.928571	0.00328176
PF3D7_0613400	0.06155	0.0442	0.0789	2	2	0.0192444	0.0018	0.0752	9	9	N/A	N/A
PF3D7_0613500	0.1944	0.1785	0.2103	2	2	0.0256111	0.002	0.0742	9	9	0.606061	0.00807043
PF3D7_0613600	0.2215	0.1847	0.2583	2	2	0.0464111	0.0042	0.1923	9	9	0.5625	0.00515796
PF3D7_0613700	0.1144	0.0834	0.1454	2	2	0.0359	0.0019	0.1025	9	9	N/A	N/A
PF3D7_0613800	0.2358	0.1573	0.3143	2	2	0.0522667	0.0053	0.2689	9	9	0.666667	0.0106271
PF3D7_0613900	0.1586	0.127	0.1902	2	2	0.0760778	0.0037	0.1806	9	9	0.75	0.00309645
PF3D7_0614000	0.23325	0.1843	0.2822	2	2	0.0780167	0.0033	0.2498	6	6	1	0.000619579
PF3D7_0614100	0.22865	0.1875	0.2698	2	2	0.0511444	0.0035	0.2579	9	9	0.833333	0.00641711
PF3D7_0614200	0.2009	0.1563	0.2455	2	2	0.0408	0.0056	0.1365	9	9	0.875	0.00549451
PF3D7_0614300	0.21395	0.0977	0.3302	2	2	0.0397444	0.0036	0.1333	9	9	0.888889	0.00390778
PF3D7_0614400	0.09325	0.0569	0.1296	2	2	0.0362556	0.0021	0.095	9	9	1	0.00261438
PF3D7_0614500	0.00895	0.001	0.0169	2	2	0.0110778	0.001	0.0221	9	9	0	0.0018315
PF3D7_0614600	0.26135	0.2534	0.2693	2	2	0.0648778	0.0033	0.2602	9	9	0.666667	0.00162866
PF3D7_0614700	0.2804	0.1679	0.3929	2	2	0.0650222	0.0015	0.271	9	9	0.666667	0.00220751
PF3D7_0614800	0.1739	0.1528	0.195	2	2	0.0388111	0.0058	0.0973	9	9	1	0.00457666
PF3D7_0614900	0.1496	0.1115	0.1877	2	2	0.0268	0.0035	0.0898	9	9	0.4	0.00304136
PF3D7_0615000	0.1925	0.1925	99	2	2	0.0349	0.0037	0.1838	8	9	1	0.00228311
PF3D7_0615100	0.2325	0.0932	0.3718	2	2	0.0447556	0.0014	0.2826	9	9	0.571429	0.00540123
PF3D7_0615200	0.36825	0.2647	0.4718	2	2	0.0785667	0.0068	0.3732	9	9	1	0.00442087
PF3D7_0615300	0.2341	0.2141	0.2541	2	2	0.058675	0.0045	0.2102	8	8	0.948718	0.0141114
PF3D7_0615400	0.001	0.001	0.001	2	2	0.32025	0.001	1.3637	8	8	0.64557	0.0095273
PF3D7_0615500	0.03015	0.0146	0.0457	2	2	0.00734444	0.0016	0.0186	9	9	0.75	0.00378251
PF3D7_0615600	0.27445	0.2667	0.2822	2	2	0.0684222	0.0062	0.279	9	9	0.866667	0.0060654
PF3D7_0615700	0.176	0.1032	0.2488	2	2	0.0433625	0.001	0.2252	8	8	1	0.00213675
PF3D7_0615800	0.1672	0.1588	0.1756	2	2	0.0403	0.0052	0.1034	9	9	0.25	0.00225035
PF3D7_0615900	0.42215	0.3579	0.4864	2	2	0.113637	0.0047	0.5014	8	8	0.745455	0.0105205
PF3D7_0616000	0.0858	0.0618	0.1098	2	2	0.0173667	0.0025	0.0531	9	9	0.5	0.017438
PF3D7_0616100	0.53835	0.1246	0.9521	2	2	0.1125	0.002	0.8605	9	9	N/A	N/A
PF3D7_0616200	0.1595	0.1279	0.1911	2	2	0.0391778	0.0022	0.1921	9	9	1	0.000564016
PF3D7_0616300	0.16785	0.0886	0.2471	2	2	0.0427667	0.0018	0.1766	9	9	N/A	N/A
PF3D7_0616400	0.3842	0.3401	0.4283	2	2	0.0876444	0.0076	0.4002	9	9	0.805556	0.00714286
PF3D7_0616500	0.22045	0.1671	0.2738	2	2	0.0378444	0.005	0.1402	9	9	0.885714	0.0085096
PF3D7_0616600	0.21135	0.1747	0.248	2	2	0.0523667	0.0099	0.1241	9	9	0.5	0.00426667
PF3D7_0616700	0.0873	0.0708	0.1038	2	2	0.0162333	0.0031	0.0465	9	9	0.666667	0.00193798
PF3D7_0616800	0.044	0.0438	0.0442	2	2	0.0112111	0.0011	0.0345	9	9	0.75	0.00255918
PF3D7_0616900	0.23895	0.2094	0.2685	2	2	0.0394111	0.0033	0.157	9	9	0.9	0.00252334
PF3D7_0617000	0.0524	0.0447	0.0601	2	2	0.0269667	0.0021	0.0568	9	9	1	0.00176835
PF3D7_0617100	0.0467	0.0302	0.0632	2	2	0.00735556	0.0011	0.0266	9	9	0.5	0.000539374
PF3D7_0617200	0.0144	0.001	0.0278	2	2	0.00612222	0.001	0.0289	9	9	0	0.00149477
PF3D7_0617300	0.04825	0.0276	0.0689	2	2	0.0185889	0.0013	0.07	9	9	0	0.00239808
PF3D7_0617400	0.196225	0.1472	0.24	4	1	N/A	N/A	N/A	N/A	N/A	0.704179	0.276246
PF3D7_0617600	0.151	0.0719	0.29	3	2	N/A	N/A	N/A	N/A	N/A	0.688136	0.275938
PF3D7_0617700	0.1326	0.1326	0.1326	1	1	N/A	N/A	N/A	N/A	N/A	0.716129	0.134945
PF3D7_0617800	0.001	0.001	0.001	2	2	0.00594444	0.001	0.0162	9	9	N/A	N/A
PF3D7_0617900	0.001	0.001	0.001	2	2	0.00156667	0.001	0.0061	9	9	N/A	N/A
PF3D7_0618000	0.13015	0.1073	0.153	2	2	0.0582111	0.0102	0.1534	9	9	1	0.00209644
PF3D7_0618100	0.28905	0.2462	0.3319	2	2	0.0529111	0.003	0.2902	9	9	1	0.0013459
PF3D7_0618200	0.0686	0.0686	99	2	2	0.0252375	0.0088	0.0573	8	9	N/A	N/A
PF3D7_0618300	0.0211	0.01	0.0322	2	2	0.0179444	0.0033	0.0322	9	9	0	0.00225225
PF3D7_0618400	0.36515	0.3487	0.3816	2	2	0.0995889	0.0054	0.3873	9	9	0.333333	0.00167224
PF3D7_0618500	0.1123	0.0823	0.1423	2	2	0.0316444	0.0015	0.1423	9	9	0	0.00106496
PF3D7_0618600	0.073	0.0479	0.0981	2	2	0.0278875	0.0021	0.0988	8	8	0.5	0.00486618
PF3D7_0618700	0.1122	0.0453	0.1791	2	2	0.0394444	0.0034	0.1627	9	9	N/A	N/A
PF3D7_0618800	0.1684	0.1236	0.2132	2	2	0.0366222	0.0032	0.1454	9	9	0.4	0.00162602
PF3D7_0618900	0.26695	0.2669	0.267	2	2	0.0737111	0.0037	0.2861	9	9	0.666667	0.00137174
PF3D7_0619000	0.31445	0.2834	0.3455	2	2	0.0281667	0.0042	0.1228	9	9	0.796296	0.00983667
PF3D7_0619100	0.27585	0.2033	0.3484	2	2	0.0744778	0.0428	0.1814	9	9	0.666667	0.003003
PF3D7_0619200	0.16685	0.1194	0.2143	2	2	0.0346556	0.0036	0.2006	9	9	0.571429	0.00219711
PF3D7_0619300	0.38525	0.3451	0.4254	2	2	0.0596	0.009	0.257	9	9	0.794118	0.00313249
PF3D7_0619400	0.0086	0.001	0.0162	2	2	0.0055	0.001	0.0107	9	9	0	0.000805153
PF3D7_0619500	0.095	0.0915	0.0985	2	2	0.0221778	0.0027	0.0665	9	9	0.416667	0.00287356
PF3D7_0619600	0.2864	0.2402	0.3326	2	2	0.0534222	0.0055	0.1965	9	9	0.789474	0.00727134
PF3D7_0619700	0.08845	0.061	0.1159	2	2	0.0187889	0.003	0.0778	9	9	0.333333	0.00157978
PF3D7_0619800	0.3398	0.3104	0.3692	2	2	0.0787111	0.0077	0.3586	9	9	0.722222	0.00487484
PF3D7_0619900	0.0074	0.001	0.0138	2	2	0.0168	0.001	0.0301	9	9	1	0.00143062
PF3D7_0620000	0.51105	0.5016	0.5205	2	2	N/A	N/A	N/A	N/A	N/A	0.866667	0.00924092
PF3D7_0620100	0.05795	0.001	0.1149	2	2	0.047	0.001	0.1159	9	9	N/A	N/A
PF3D7_0620200	0.15525	0.097	0.2135	2	2	0.0436333	0.003	0.2346	9	9	1	0.00103199
PF3D7_0620300	0.3359	0.3308	0.341	2	2	0.0832	0.0053	0.3163	9	9	0.5	0.002035
PF3D7_0620400	0.3617	0.3068	0.4166	2	2	0.0923111	0.0052	0.3225	9	9	1	0.00952381
PF3D7_0620500	0.1012	0.0935	0.1089	2	2	0.0347556	0.0049	0.0812	9	9	0.666667	0.00153846
PF3D7_0620600	0.33525	0.2737	0.3968	2	2	0.0742222	0.0027	0.4355	9	9	0.5	0.00226757
PF3D7_0620700	0.2051	0.1229	0.2873	2	2	0.038	0.0015	0.2094	9	9	0.75	0.00460405
PF3D7_0621000	0.1465	0.1313	0.1617	2	2	0.0203	0.0018	0.0983	8	8	0.428571	0.00276461
PF3D7_0621100	0.0933	0.0804	0.1062	2	2	0.0165556	0.0018	0.0664	9	9	0.916667	0.00295421
PF3D7_0621200	0.00785	0.001	0.0147	2	2	0.00693333	0.001	0.0148	9	9	N/A	N/A
PF3D7_0621300	0.1495	0.1289	0.1701	2	2	0.0287111	0.0046	0.1162	9	9	0.857143	0.00294241
PF3D7_0621350	0.25665	0.1576	0.3557	2	2	N/A	N/A	N/A	N/A	N/A	1	0.00241546
PF3D7_0621400	0.10305	0.0882	0.1179	2	2	0.0236556	0.003	0.0817	9	9	1	0.00301205
PF3D7_0621500	0.10905	0.1059	0.1122	2	2	0.0256444	0.002	0.1055	9	9	N/A	N/A
PF3D7_0621700	0.2274	0.2002	0.2546	2	2	0.0441778	0.0022	0.1951	9	9	0.7	0.00206271
PF3D7_0621800	0.0279	0.0279	99	2	2	0.0101875	0.001	0.0277	8	9	N/A	N/A
PF3D7_0621900	0.15115	0.1106	0.1917	2	2	0.0471556	0.0212	0.1373	9	9	0.625	0.00343643
PF3D7_0622000	0.3872	0.2603	0.5141	2	2	0.130122	0.0185	0.4732	9	9	N/A	0.00157233
PF3D7_0622100	0.3391	0.2876	0.3906	2	2	0.073675	0.0052	0.338	8	8	0.888889	0.00223881
PF3D7_0622200	0.1144	0.0826	0.1462	2	2	0.00834444	0.001	0.0311	9	9	1	0.000387597
PF3D7_0622300	0.13465	0.1097	0.1596	2	2	0.0278667	0.0021	0.1145	9	9	0.6	0.0019984
PF3D7_0622400	0.2121	0.1893	0.2349	2	2	0.06044	0.0019	0.2587	10	9	N/A	N/A
PF3D7_0622500	0.1767	0.1611	0.1923	2	2	0.03674	0.0018	0.1693	10	9	1	0.0015361
PF3D7_0622600	0.04375	0.0305	0.057	2	2	0.0238222	0.0072	0.0631	9	9	N/A	N/A
PF3D7_0622700	0.34025	0.2924	0.3881	2	2	0.0845444	0.0262	0.263	9	9	0	0.000874891
PF3D7_0622800	0.04635	0.0315	0.0612	2	2	0.00692222	0.001	0.024	9	9	0.384615	0.00276434
PF3D7_0622900	0.3385	0.298	0.379	2	2	0.0666333	0.0066	0.3144	9	9	1	0.000502765
PF3D7_0623000	0.10385	0.0875	0.1202	2	2	0.0320429	0.0029	0.0982	7	7	0.333333	0.00189753
PF3D7_0623100	0.3074	0.3023	0.3125	2	2	0.170333	0.0696	0.6424	9	9	0.833333	0.00254453
PF3D7_0623200	0.11525	0.0801	0.1504	2	2	0.0322444	0.0021	0.1069	9	9	0.5	0.00179695
PF3D7_0623300	0.16475	0.1373	0.1922	2	2	0.0652222	0.012	0.1869	9	9	0.6	0.00706215
PF3D7_0623400	0.1311	0.1141	0.1481	2	2	0.0422111	0.0031	0.1056	9	9	0.5	0.00156128
PF3D7_0623500	0.0582	0.0582	0.0582	1	1	0.0431625	0.0022	0.0829	8	8	1	0.00250627
PF3D7_0623600	0.0488	0.0432	0.0544	2	2	0.0257778	0.0014	0.0427	9	9	0.5	0.00108401
PF3D7_0623700	0.23215	0.1799	0.2844	2	2	0.0384889	0.0032	0.1768	9	9	0.684211	0.00557021
PF3D7_0623800	0.12455	0.0895	0.1596	2	2	0.0217444	0.0033	0.0805	9	9	0.590909	0.00610094
PF3D7_0623900	0.0376	0.019	0.0562	2	2	0.0173222	0.0083	0.0562	9	9	1	0.00115741
PF3D7_0624000	0.01315	0.007	0.0193	2	2	0.00874444	0.0061	0.0191	9	9	0	0.000676133
PF3D7_0624100	0.01315	0.001	0.0253	2	2	0.0201222	0.001	0.0294	9	9	0	0.00122549
PF3D7_0624200	0.26725	0.1963	0.3382	2	2	0.0632111	0.0047	0.1462	9	9	N/A	N/A
PF3D7_0624300	0.16635	0.1652	0.1675	2	2	0.0499222	0.002	0.1645	9	9	N/A	N/A
PF3D7_0624400	0.17585	0.162	0.1897	2	2	0.0513222	0.006	0.1645	9	9	0.8	0.00274574
PF3D7_0624500	0.0142	0.001	0.0274	2	2	0.0117444	0.001	0.0378	9	9	N/A	N/A
PF3D7_0624600	0.0389	0.0384	0.0394	2	2	0.00991111	0.0016	0.0198	9	9	0.736842	0.00232929
PF3D7_0624700	0.24265	0.237	0.2483	2	2	0.0904778	0.0134	0.2401	9	9	0.666667	0.00404858
PF3D7_0624900	0.077	0.0663	0.0877	2	2	0.0211667	0.003	0.069	9	9	0	0.00149813
PF3D7_0625000	0.10265	0.0854	0.1199	2	2	0.0496	0.0288	0.104	9	9	1	0.000759301
PF3D7_0625100	0.12045	0.0667	0.1742	2	2	0.0544778	0.0031	0.1707	9	9	1	0.00250627
PF3D7_0625200	0.33075	0.3049	0.3566	2	2	0.0721778	0.0073	0.2819	9	9	1	0.0025974
PF3D7_0625300	0.2117	0.1684	0.255	2	2	0.0306333	0.0024	0.1359	9	9	0.758621	0.00669437
PF3D7_0625400	0.09665	0.0835	0.1098	2	2	0.0392111	0.0035	0.0924	9	9	0.25	0.00323625
PF3D7_0625500	0.1549	0.1366	0.1732	2	2	0.0392111	0.004	0.2045	9	9	0	0.00197824
PF3D7_0625600	0.03805	0.0272	0.0489	2	2	0.00894444	0.0013	0.0443	9	9	0	0.00105652
PF3D7_0625700	0.0434	0.0434	99	2	2	0.0084875	0.003	0.0282	8	9	N/A	N/A
PF3D7_0625800	0.16665	0.1258	0.2075	2	2	0.08836	0.0422	0.2147	5	5	1	0.00103842
PF3D7_0625900	0.2011	0.1979	0.2043	2	2	0.0685	0.0073	0.1798	8	8	0.857143	0.00715746
PF3D7_0626000	0.20615	0.1534	0.2589	2	2	0.0399778	0.0038	0.1849	9	9	0.8	0.00190367
PF3D7_0626100	0.042	0.0406	0.0434	2	2	0.0286111	0.0029	0.073	9	9	0	0.00174064
PF3D7_0626200	0.18255	0.1004	0.2647	2	2	0.0371111	0.0029	0.1716	9	9	0.5	0.0015949
PF3D7_0626300	0.0665	0.0565	0.0765	2	2	0.0228667	0.0085	0.0753	9	9	0.5	0.00281889
PF3D7_0626400	0.2548	0.1976	0.312	2	2	0.0488222	0.0038	0.2212	9	9	0.727273	0.00316365
PF3D7_0626500	0.06245	0.0523	0.0726	2	2	0.0103556	0.0013	0.0447	9	9	0	0.000703977
PF3D7_0626600	0.11	0.0814	0.1386	2	2	0.0453778	0.004	0.1419	9	9	N/A	N/A
PF3D7_0626700	0.02835	0.0171	0.0396	2	2	0.0194111	0.0089	0.0397	9	9	0.5	0.00179211
PF3D7_0626800	0.03335	0.0071	0.0596	2	2	0.0219125	0.0071	0.0596	8	8	0.5	0.00130463
PF3D7_0626900	0.1817	0.1604	0.203	2	2	0.0596222	0.0022	0.1729	9	9	1	0.00179211
PF3D7_0627000	0.1607	0.0972	0.2242	2	2	0.0414778	0.0045	0.2158	9	9	N/A	0.0030303
PF3D7_0627100	0.11315	0.0952	0.1311	2	2	0.0234667	0.0021	0.0749	9	9	0.75	0.00155763
PF3D7_0627200	0.1233	0.067	0.1796	2	2	0.0687833	0.0225	0.1796	6	6	0	0.00239808
PF3D7_0627300	0.2199	0.2101	0.2297	2	2	0.0622444	0.0032	0.173	9	9	1	0.00222717
PF3D7_0627400	0.2144	0.0498	0.379	2	2	0.0325778	0.0143	0.1363	9	9	0.5	0.00345423
PF3D7_0627500	0.09205	0.0515	0.1326	2	2	0.0429556	0.0142	0.1326	9	9	1	0.00176367
PF3D7_0627600	0.6233	0.4228	0.8238	2	2	0.114189	0.004	0.4882	9	9	0	0.00169205
PF3D7_0627700	0.0475	0.0353	0.0597	2	2	0.0135	0.0015	0.0407	9	9	0.571429	0.00203429
PF3D7_0627800	0.10285	0.0973	0.1084	2	2	0.0272556	0.0075	0.0774	9	9	0.724138	0.00936142
PF3D7_0627900	0.24605	0.2256	0.2665	2	2	0.105978	0.0435	0.3249	9	9	1	0.00114548
PF3D7_0628000	0.0654	0.0502	0.0806	2	2	0.0311333	0.0029	0.0955	9	9	N/A	N/A
PF3D7_0628100	0.18765	0.1694	0.2059	2	2	0.0488889	0.0042	0.1475	9	9	0.698113	0.00171738
PF3D7_0628200	0.16225	0.141	0.1835	2	2	0.0289667	0.0036	0.0915	9	9	0.833333	0.00260417
PF3D7_0628300	0.32925	0.2171	0.4414	2	2	0.12225	0.006	0.4138	8	8	N/A	N/A
PF3D7_0628400	0.1545	0.1545	99	2	2	0.20355	0.0125	0.6285	8	9	N/A	N/A
PF3D7_0628500	0.06865	0.0549	0.0824	2	2	0.0140333	0.0032	0.0407	9	9	0.5	0.0021097
PF3D7_0628600	0.04915	0.043	0.0553	2	2	0.0193111	0.001	0.0553	9	9	1	0.000865801
PF3D7_0628700	0.6089	0.502	0.7158	2	2	0.140789	0.0091	0.6469	9	9	1	0.0017452
PF3D7_0628800	0.25015	0.2128	0.2875	2	2	0.0501778	0.005	0.2099	9	9	0.9	0.00680272
PF3D7_0628900	0.3969	0.3729	0.4209	2	2	0.100775	0.005	0.4083	8	8	1	0.000924642
PF3D7_0629000	0.17155	0.1604	0.1827	2	2	0.0420889	0.0022	0.1715	9	9	N/A	N/A
PF3D7_0629100	0.0881	0.0837	0.0925	2	2	0.0391	0.0024	0.0762	9	9	0.5	0.00150376
PF3D7_0629200	0.05765	0.0448	0.0705	2	2	0.0175556	0.0013	0.0708	9	9	0	0.000877193
PF3D7_0629300	0.1358	0.1004	0.1712	2	2	0.0306667	0.0032	0.1469	9	9	0.536585	0.0189262
PF3D7_0629400	0.12735	0.1173	0.1374	2	2	0.0341222	0.0067	0.0956	9	9	0.5	0.000854701
PF3D7_0629500	0.0851	0.0831	0.0871	2	2	0.0248111	0.0036	0.0893	9	9	0.833333	0.00330033
PF3D7_0629600	0.1124	0.1028	0.122	2	2	0.0268	0.0046	0.1027	11	9	N/A	N/A
PF3D7_0629700	0.21605	0.2006	0.2315	2	2	0.0408444	0.0043	0.1604	9	9	0.681818	0.00217187
PF3D7_0629800	0.1851	0.1758	0.1944	2	2	0.0392222	0.0031	0.1544	9	9	0.666667	0.00354296
PF3D7_0629900	0.0998	0.0585	0.1411	2	2	0.02717	0.0022	0.141	10	9	1	0.00203252
PF3D7_0630000	0.09405	0.0915	0.0966	2	2	0.0670667	0.0409	0.1041	9	9	0.5	0.00238095
PF3D7_0630100	0.2104	0.1483	0.2725	2	2	0.0638875	0.0046	0.2772	8	8	0.666667	0.00295421
PF3D7_0630200	0.05635	0.001	0.1117	2	2	0.0361625	0.001	0.1138	8	8	N/A	N/A
PF3D7_0630300	0.0444	0.0423	0.0465	2	2	0.0140625	0.0039	0.0295	8	8	0.25	0.00447196
PF3D7_0630400	0.20375	0.1187	0.2888	2	2	0.0512444	0.0029	0.2574	9	9	0.5	0.00685518
PF3D7_0630500	0.1552	0.1475	0.1629	2	2	0.0483333	0.0023	0.2118	9	9	0	0.000669344
PF3D7_0630600	0.10275	0.0795	0.126	2	2	0.0108444	0.001	0.0566	9	9	0.0909091	0.00392157
PF3D7_0630700	0.5502	0.3157	0.7847	2	2	0.209825	0.011	1.2548	8	8	0.636364	0.00608828
PF3D7_0630800	0.06265	0.0556	0.0697	2	2	0.0236125	0.0067	0.0722	8	8	0.153846	0.0110827
PF3D7_0630900	0.15975	0.1205	0.199	2	2	0.0283444	0.0011	0.0887	9	9	0.615385	0.00721021
PF3D7_0631000	0.05205	0.0198	0.0843	2	2	0.0185	0.0012	0.0847	9	9	0.272727	0.0116959
PF3D7_0631100	0.4502	0.4502	0.4502	1	1	N/A	N/A	N/A	N/A	N/A	0.785714	0.0100143
PF3D7_0631500	0.4703	0.184	0.7566	2	2	N/A	N/A	N/A	N/A	N/A	1	0.00434783
PF3D7_0631600	0.531267	0.3496	0.6485	3	2	N/A	N/A	N/A	N/A	N/A	1	0.00323625
PF3D7_0631900	0.13105	0.0121	0.285	4	2	N/A	N/A	N/A	N/A	N/A	0.685832	0.414741
PF3D7_0632000	0.5671	0.5671	0.5671	1	1	N/A	N/A	N/A	N/A	N/A	0.662207	0.232432
PF3D7_0632100	0.2168	0.2168	0.2168	1	1	N/A	N/A	N/A	N/A	N/A	0.743961	0.188854
PF3D7_0632200	0.601933	0.5453	0.7041	3	1	N/A	N/A	N/A	N/A	N/A	0.717532	0.422635
PF3D7_0632300	1.32225	0.8748	1.7697	2	1	N/A	N/A	N/A	N/A	N/A	0.859649	0.194058
PF3D7_0632400	0.285	0.285	0.285	1	1	N/A	N/A	N/A	N/A	N/A	0.703764	0.414677
PF3D7_0632700	0.368733	0.3452	0.4112	3	1	N/A	N/A	N/A	N/A	N/A	0.684932	0.345745
PF3D7_0632800	0.2841	0.2841	0.2841	1	1	N/A	N/A	N/A	N/A	N/A	0.75048	0.350611
PF3D7_0700100	0.349	0.349	0.349	1	1	N/A	N/A	N/A	N/A	N/A	0.75145	0.362496
PF3D7_0700200	0.2119	0.2119	0.2119	1	1	N/A	N/A	N/A	N/A	N/A	0.695175	0.363261
PF3D7_0700400	0.271	0.0286	0.6145	4	2	N/A	N/A	N/A	N/A	N/A	0.688488	0.398889
PF3D7_0700800	0.4211	0.4211	0.4211	1	1	N/A	N/A	N/A	N/A	N/A	0.823944	0.176046
PF3D7_0701100	0.2848	0.2707	0.2989	2	1	N/A	N/A	N/A	N/A	N/A	0.636612	0.31307
PF3D7_0701500	0.4463	0.179	0.7136	2	2	N/A	N/A	N/A	N/A	N/A	0.5	0.0057971
PF3D7_0701900	0.26435	0.2562	0.2725	2	1	N/A	N/A	N/A	N/A	N/A	0.730769	0.0535961
PF3D7_0702000	0.4955	0.4955	0.4955	1	1	N/A	N/A	N/A	N/A	N/A	0.833333	0.0244898
PF3D7_0702200	0.30025	0.246	0.3545	2	2	0.0338922	0.0035	0.2598	51	9	0.333333	0.00314465
PF3D7_0702300	0.6344	0.4353	0.8335	2	2	N/A	N/A	N/A	N/A	N/A	1	0.00505051
PF3D7_0702400	0.2516	0.2267	0.2765	2	2	0.15505	0.0723	0.2911	4	4	1	0.00542005
PF3D7_0702500	0.50825	0.4289	0.5876	2	2	N/A	N/A	N/A	N/A	N/A	1	0.0118577
PF3D7_0702600	0.2791	0.243	0.3152	2	2	N/A	N/A	N/A	N/A	N/A	0.5	0.00766284
PF3D7_0702900	0.0837	0.0701	0.0973	2	2	0.04255	0.0027	0.102	8	8	N/A	N/A
PF3D7_0703000	0.28885	0.2667	0.311	2	2	0.0516667	0.0045	0.2271	9	9	0.761905	0.00379816
PF3D7_0703100	0.0139	0.001	0.0268	2	2	0.0140333	0.001	0.028	9	9	0.5	0.0037037
PF3D7_0703200	0.34145	0.3027	0.3802	2	2	0.0695222	0.0033	0.3731	9	9	0.842105	0.00800866
PF3D7_0703300	0.077	0.0706	0.0834	2	2	0.0444333	0.0167	0.0747	9	9	1	0.00456621
PF3D7_0703400	0.26075	0.2368	0.2847	2	2	0.0561222	0.0072	0.1855	9	9	0.791667	0.0097561
PF3D7_0703500	0.0721	0.0554	0.0888	2	2	0.0229889	0.0106	0.0525	9	9	0.318182	0.00318979
PF3D7_0703600	0.0149	0.0149	0.0149	1	1	0.00377143	0.0014	0.0151	7	7	1	0.00381679
PF3D7_0703700	0.18285	0.1104	0.2553	2	2	0.0714111	0.0109	0.1699	9	9	0.666667	0.00401606
PF3D7_0703800	0.17355	0.1598	0.1873	2	2	0.0255444	0.0016	0.1245	9	9	0.717391	0.0144928
PF3D7_0703900	0.26695	0.2447	0.2892	2	2	0.0548333	0.0043	0.2531	9	9	0.708661	0.00956096
PF3D7_0704000	0.2708	0.2054	0.3362	2	2	0.0585778	0.005	0.2935	9	9	0.863636	0.00448796
PF3D7_0704100	0.313	0.313	0.313	1	1	0.0514125	0.0089	0.2718	8	8	0.595745	0.00440199
PF3D7_0704200	0.1998	0.1556	0.244	2	2	0.0360111	0.0042	0.1481	9	9	0.625	0.00447052
PF3D7_0704300	0.29835	0.2389	0.3578	2	2	0.0867375	0.008	0.3688	8	8	0.677419	0.00539957
PF3D7_0704400	0.12295	0.1156	0.1303	2	2	0.0352333	0.0044	0.0881	9	9	0.5	0.00462046
PF3D7_0704500	0.33295	0.2584	0.4075	2	2	0.0463111	0.0046	0.1859	9	9	0.875	0.00499064
PF3D7_0704600	0.1695	0.162	0.177	2	2	0.0349	0.0029	0.1509	9	9	0.633803	0.00607929
PF3D7_0704700	0.221	0.221	0.221	1	1	0.0337375	0.0042	0.2271	8	8	0.75	0.00473697
PF3D7_0704800	0.2259	0.1826	0.2692	2	2	0.0470111	0.0036	0.1963	9	9	1	0.00488306
PF3D7_0704900	0.0621	0.0362	0.088	2	2	0.0158778	0.0019	0.0655	9	9	1	0.000896057
PF3D7_0705000	0.1756	0.1418	0.2094	2	2	0.0228556	0.002	0.1169	9	9	0.833333	0.0016488
PF3D7_0705100	0.30905	0.2113	0.4068	2	2	0.0619667	0.0039	0.2627	9	9	0.789474	0.00674082
PF3D7_0705200	0.32845	0.3014	0.3555	2	2	0.0631444	0.0043	0.2744	9	9	0.727273	0.00478677
PF3D7_0705300	0.09055	0.0861	0.095	2	2	0.0228222	0.003	0.094	9	9	0.666667	0.00121212
PF3D7_0705400	0.014	0.0076	0.0204	2	2	0.00834444	0.0035	0.0203	9	9	N/A	N/A
PF3D7_0705500	0.1673	0.1596	0.175	2	2	0.0282667	0.0029	0.1154	9	9	0.916667	0.00284293
PF3D7_0705600	0.1844	0.1684	0.2004	2	2	0.0306556	0.0024	0.1263	9	9	0.8	0.00147232
PF3D7_0705700	0.001	0.001	99	2	2	0.00874444	0.001	0.0211	9	9	N/A	N/A
PF3D7_0705800	0.12025	0.0935	0.147	2	2	0.0456286	0.0125	0.0797	7	6	0	0.00172712
PF3D7_0705900	0.15715	0.0953	0.219	2	2	0.0828556	0.0235	0.2104	9	8	N/A	N/A
PF3D7_0706000	0.01875	0.0169	0.0206	2	2	0.0065	0.0013	0.014	10	9	0.5	0.00108489
PF3D7_0706100	0.1556	0.1439	0.1673	2	2	0.0317	0.0026	0.1464	10	9	0.571429	0.0030521
PF3D7_0706200	0.5532	0.5532	99	2	2	0.0698889	0.0018	0.5812	9	9	1	0.004329
PF3D7_0706300	0.21635	0.1613	0.2714	2	2	N/A	N/A	N/A	N/A	N/A	N/A	N/A
PF3D7_0706400	0.001	0.001	0.001	2	2	0.00235556	0.001	0.0062	9	9	N/A	N/A
PF3D7_0706500	0.1593	0.1367	0.1819	2	2	0.0302222	0.0048	0.1142	9	9	0.705882	0.00332161
PF3D7_0706600	0.32555	0.2909	0.3602	2	2	0.0871	0.006	0.3269	9	9	0.666667	0.0014771
PF3D7_0706700	0.07505	0.0711	0.079	2	2	0.0183778	0.0018	0.0771	9	9	0.666667	0.00114548
PF3D7_0707200	0.1981	0.163	0.2332	2	2	0.0464444	0.0054	0.2079	9	9	0.666667	0.00657586
PF3D7_0707300	0.19935	0.149	0.2497	2	2	0.11682	0.0098	0.3502	5	5	0.777778	0.0139373
PF3D7_0707400	0.0507	0.0351	0.0663	2	2	0.0102444	0.001	0.0524	9	9	0	0.0015083
PF3D7_0707500	0.15885	0.1489	0.1688	2	2	0.0328556	0.0064	0.1177	9	9	0.8	0.00208203
PF3D7_0707600	0.04465	0.0318	0.0575	2	2	0.0167111	0.0026	0.0577	9	9	0.5	0.00273224
PF3D7_0707700	0.09365	0.092	0.0953	2	2	0.0272333	0.0028	0.0601	9	9	0.692308	0.00450919
PF3D7_0707800	0.2042	0.1923	0.2161	2	2	0.0360222	0.0037	0.1424	9	9	0.833333	0.00169062
PF3D7_0707900	0.00375	0.001	0.0065	2	2	0.00452222	0.001	0.0094	9	9	0	0.001287
PF3D7_0708000	0.23305	0.2302	0.2359	2	2	0.0420667	0.0028	0.192	9	9	0.666667	0.00345622
PF3D7_0708100	0.001	0.001	0.001	1	1	0.003175	0.001	0.0067	8	8	0	0.00483092
PF3D7_0708200	0.1924	0.1836	0.2012	2	2	0.0468889	0.0036	0.1606	9	9	0.714286	0.00489168
PF3D7_0708300	0.0626	0.0475	0.0777	2	2	0.0211667	0.0022	0.0989	9	9	0.5	0.00436681
PF3D7_0708400	0.01735	0.012	0.0227	2	2	0.00752222	0.0016	0.0197	9	9	0.5	0.00268456
PF3D7_0708500	0.22845	0.1084	0.3485	2	2	0.035825	0.0031	0.1636	8	8	0.761905	0.00804094
PF3D7_0708600	0.39805	0.0971	0.699	2	2	0.0803556	0.0018	0.6201	9	9	N/A	N/A
PF3D7_0708700	0.0474	0.0381	0.0567	2	2	0.0376556	0.0225	0.1169	9	9	0.5	0.00292398
PF3D7_0708800	0.0257	0.0257	0.0257	1	1	0.007575	0.0015	0.0262	8	8	0	0.00114548
PF3D7_0708900	0.08295	0.0727	0.0932	2	2	0.02345	0.002	0.0559	10	9	1	0.00315457
PF3D7_0709000	0.0674	0.035	0.0998	2	2	0.0403	0.0026	0.0997	9	9	1	0.0157233
PF3D7_0709100	0.1415	0.0948	0.1882	2	2	0.0363111	0.006	0.1027	9	9	0.686275	0.0136218
PF3D7_0709200	0.33505	0.2134	0.4567	2	2	0.0726333	0.0054	0.3665	9	9	0.833333	0.00735294
PF3D7_0709300	0.22095	0.1958	0.2461	2	2	0.0554444	0.0055	0.2502	9	9	0.72093	0.0105045
PF3D7_0709400	0.1734	0.1667	0.1801	2	2	0.03125	0.0029	0.1105	8	8	0.6	0.00520427
PF3D7_0709500	0.0346	0.001	0.0682	2	2	0.0238222	0.001	0.0534	9	9	1	0.00493827
PF3D7_0709600	0.16625	0.1642	0.1683	2	2	0.0376111	0.0022	0.14	9	9	0.5	0.00980392
PF3D7_0709700	0.07085	0.0499	0.0918	2	2	0.0337667	0.0118	0.0846	9	9	0.5	0.00634058
PF3D7_0709800	0.3589	0.3589	0.3589	1	1	0.025275	0.001	0.0595	8	8	0	0.0104167
PF3D7_0709900	0.1958	0.1822	0.2094	2	2	0.0306778	0.0044	0.0866	9	9	0.655172	0.0041847
PF3D7_0710000	0.24705	0.2033	0.2908	2	2	0.0609556	0.0072	0.2138	9	9	0.636364	0.00775431
PF3D7_0710100	0.1077	0.089	0.1264	2	2	0.0304667	0.0035	0.0846	9	9	0.5	0.00726216
PF3D7_0710200	0.23375	0.2224	0.2451	2	2	0.0483333	0.008	0.1627	9	9	0.699634	0.0305842
PF3D7_0710300	0.05175	0.001	0.1025	2	2	0.0104125	0.001	0.0576	8	8	0	0.00656814
PF3D7_0710400	0.16535	0.1443	0.1864	2	2	0.0393889	0.0024	0.1332	9	9	0.6	0.00913242
PF3D7_0710500	0.1264	0.1172	0.1356	2	2	0.0591111	0.001	0.216	9	9	0.4	0.00653595
PF3D7_0710600	0.3429	0.3111	0.3747	2	2	0.0792667	0.001	0.3403	9	9	N/A	N/A
PF3D7_0710700	0.418	0.4012	0.4348	2	2	0.121663	0.0133	0.4491	8	8	0.888889	0.0149254
PF3D7_0710800	0.33625	0.3145	0.358	2	2	0.0408556	0.0024	0.1881	9	9	0.5	0.0035461
PF3D7_0710900	0.18865	0.0915	0.2858	2	2	0.0286778	0.0024	0.1707	9	9	0.833333	0.00501253
PF3D7_0711000	0.07355	0.0693	0.0778	2	2	0.00896667	0.001	0.0297	9	9	0.2	0.00271223
PF3D7_0711100	0.29785	0.2018	0.3939	2	2	0.0846333	0.004	0.4319	9	9	0.6	0.00703235
PF3D7_0711200	0.24015	0.208	0.2723	2	2	0.0420111	0.0028	0.1665	9	9	0.642857	0.00933333
PF3D7_0711300	0.0784	0.001	0.1558	2	2	0.0845	0.001	0.1731	9	9	0.5	0.00560224
PF3D7_0711400	0.2757	0.2592	0.2922	2	2	0.07055	0.0041	0.2621	8	8	0.578947	0.00869963
PF3D7_0711500	0.10045	0.0857	0.1152	2	2	0.0400875	0.019	0.0889	8	8	0.333333	0.0130814
PF3D7_0711700	0.3485	0.3485	0.3485	1	1	N/A	N/A	N/A	N/A	N/A	0.745606	0.366441
PF3D7_0712400	0.19062	0.1716	0.2059	5	1	N/A	N/A	N/A	N/A	N/A	0.705443	0.386305
PF3D7_0712600	0.3023	0.3023	0.3023	1	1	N/A	N/A	N/A	N/A	N/A	0.753176	0.377728
PF3D7_0712800	0.256118	0.2123	0.2992	11	1	N/A	N/A	N/A	N/A	N/A	0.748906	0.357302
PF3D7_0712900	0.3012	0.3012	0.3012	1	1	N/A	N/A	N/A	N/A	N/A	0.740834	0.369069
PF3D7_0713100	0.9321	0.9321	0.9321	1	1	N/A	N/A	N/A	N/A	N/A	0.770992	0.164502
PF3D7_0713400	0.0389	0.001	0.0768	2	2	0.0330222	0.001	0.0771	9	9	0.25	0.00746965
PF3D7_0713500	0.3399	0.2833	0.3965	2	2	0.106289	0.0216	0.3686	9	9	0.6	0.0139762
PF3D7_0713600	0.08975	0.0882	0.0913	2	2	0.0247667	0.0101	0.0668	9	9	0.487179	0.0141767
PF3D7_0713700	0.1229	0.0825	0.1633	2	2	0.0723667	0.0374	0.1641	9	9	1	0.00318979
PF3D7_0713800	0.0763	0.0545	0.0981	2	2	0.0340889	0.0028	0.1022	9	9	0.5	0.00555556
PF3D7_0713900	0.2534	0.2458	0.261	2	2	0.0645	0.0057	0.2429	8	8	0.593023	0.00803213
PF3D7_0714000	0.001	0.001	0.001	2	2	0.00127778	0.001	0.0018	9	9	N/A	N/A
PF3D7_0714100	0.06065	0.0417	0.0796	2	2	0.0216222	0.0014	0.0676	9	9	0.8	0.00244379
PF3D7_0714200	0.24285	0.1591	0.3266	2	2	0.0487667	0.005	0.1813	9	9	0.791667	0.00587803
PF3D7_0714300	0.2972	0.2409	0.3535	2	2	0.0606111	0.0049	0.2667	9	9	0.6	0.00126167
PF3D7_0714400	0.1837	0.1692	0.1982	2	2	0.0290667	0.0024	0.118	9	9	0.5	0.00260417
PF3D7_0714500	0.15695	0.1283	0.1856	2	2	0.0491222	0.0017	0.1471	9	9	0.5	0.00165426
PF3D7_0714600	0.15465	0.1282	0.1811	2	2	0.0290889	0.0023	0.124	9	9	0.586207	0.0168116
PF3D7_0715000	0.0538	0.0531	0.0545	2	2	0.0159778	0.0013	0.05	9	9	0.25	0.00414079
PF3D7_0715100	0.19995	0.1645	0.2354	2	2	0.100911	0.0199	0.1703	9	9	N/A	N/A
PF3D7_0715200	0.35685	0.3149	0.3988	2	2	0.0779	0.0085	0.2741	9	9	0.825	0.00619523
PF3D7_0715300	0.1559	0.1366	0.1752	2	2	0.03465	0.0035	0.1275	8	8	0	0.000644745
PF3D7_0715400	0.2565	0.2549	0.2581	2	2	0.0627778	0.0052	0.2524	9	9	0	0.00152207
PF3D7_0715500	0.13195	0.065	0.1989	2	2	0.0461556	0.0096	0.1955	9	9	0.5	0.00938967
PF3D7_0715600	0.07055	0.0695	0.0716	2	2	0.0158	0.0012	0.0525	9	9	0	0.000884173
PF3D7_0715700	0.0057	0.001	0.0104	2	2	0.0108778	0.001	0.0173	9	9	1	0.00560224
PF3D7_0715800	0.13285	0.1165	0.1492	2	2	0.0415444	0.0091	0.1292	9	9	0.75	0.00614439
PF3D7_0715900	0.11515	0.1035	0.1268	2	2	0.0328444	0.0026	0.103	9	9	0.375	0.00539568
PF3D7_0716000	0.1046	0.0743	0.1349	2	2	0.0215111	0.0019	0.0912	9	9	0.62963	0.0082963
PF3D7_0716100	0.1138	0.0786	0.149	2	2	0.0203556	0.0015	0.0994	9	9	0.428571	0.00436545
PF3D7_0716200	0.13385	0.0674	0.2003	2	2	0.018725	0.0058	0.0313	8	8	0.916667	0.00480769
PF3D7_0716300	0.19835	0.1115	0.2852	2	2	0.0498444	0.003	0.2679	9	9	0.9	0.0063857
PF3D7_0716400	0.0279	0.0197	0.0361	2	2	0.0127	0.0024	0.0405	9	9	N/A	N/A
PF3D7_0716500	0.19705	0.1478	0.2463	2	2	0.0463	0.0037	0.21	9	9	1	0.00373692
PF3D7_0716600	0.13795	0.1295	0.1464	2	2	0.0291778	0.0019	0.1273	9	9	0.8	0.0030525
PF3D7_0716700	0.33745	0.3361	0.3388	2	2	0.0724625	0.0054	0.2771	8	8	0.945946	0.0119403
PF3D7_0716800	0.0027	0.001	0.0044	2	2	0.0102556	0.001	0.0276	9	9	0	0.0030581
PF3D7_0716900	0.0059	0.001	0.0108	2	2	0.0111333	0.001	0.0318	9	9	0	0.00207039
PF3D7_0717000	0.22475	0.148	0.3015	2	2	0.0813111	0.0063	0.3978	9	9	0	0.00223714
PF3D7_0717100	0.27745	0.2029	0.352	2	2	0.03875	0.0034	0.1597	8	8	0.52381	0.00767544
PF3D7_0717200	0.23795	0.1856	0.2903	2	2	0.0506667	0.0061	0.1649	9	9	0.857143	0.0108275
PF3D7_0717300	0.25355	0.2189	0.2882	2	2	0.0495444	0.0023	0.2208	9	9	0.5	0.00340136
PF3D7_0717400	0.1584	0.1448	0.172	2	2	0.0277889	0.002	0.1043	9	9	0.8	0.0164225
PF3D7_0717500	0.0091	0.0055	0.0127	2	2	0.00314444	0.001	0.0105	9	9	0	0.000631313
PF3D7_0717600	0.1916	0.1848	0.1984	2	2	0.0407	0.0022	0.1893	9	9	1	0.000316556
PF3D7_0717700	0.06415	0.0599	0.0684	2	2	0.0142889	0.0012	0.0459	9	9	0.666667	0.00185529
PF3D7_0717800	0.33695	0.3035	0.3704	2	2	0.0886375	0.0125	0.287	8	8	0.961538	0.00588235
PF3D7_0717900	0.1338	0.0869	0.1807	2	2	0.0393444	0.0158	0.154	9	9	0.333333	0.00222717
PF3D7_0718000	0.1379	0.0586	0.2172	2	2	0.0126125	0.0019	0.0813	8	9	0.807018	0.00325009
PF3D7_0718100	0.4495	0.441	0.458	2	2	0.0755778	0.0077	0.2718	9	9	0.769231	0.00160792
PF3D7_0718300	0.1444	0.1432	0.1456	2	2	0.0567333	0.0377	0.1112	9	9	0.583333	0.00157295
PF3D7_0718400	0.03	0.0233	0.0367	2	2	0.0102778	0.0027	0.0367	9	9	N/A	N/A
PF3D7_0718500	0.50485	0.1501	0.8596	2	2	0.159556	0.0525	0.8775	9	9	N/A	N/A
PF3D7_0718600	0.3107	0.2952	0.3262	2	2	0.112456	0.0099	0.3655	9	9	0.833333	0.00179533
PF3D7_0718700	0.22635	0.1988	0.2539	2	2	0.0727889	0.0072	0.2166	9	9	0.333333	0.00218818
PF3D7_0718800	0.0652	0.0252	0.1052	2	2	0.0695455	0.0184	0.1834	11	9	0.5	0.004884
PF3D7_0718900	0.1543	0.1543	99	2	2	0.05028	0.0042	0.1277	5	6	1	0.002849
PF3D7_0719000	0.24405	0.202	0.2861	2	2	0.04561	0.002	0.2568	10	9	N/A	N/A
PF3D7_0719100	0.1407	0.1224	0.159	2	2	0.04535	0.009	0.1806	10	9	1	0.0018622
PF3D7_0719200	0.00505	0.001	0.0091	2	2	0.00417778	0.001	0.0095	9	9	N/A	N/A
PF3D7_0719300	0.1268	0.1213	0.1323	2	2	0.0378111	0.0026	0.118	9	9	0.75	0.00129199
PF3D7_0719400	0.19625	0.1561	0.2364	2	2	0.0392444	0.005	0.1765	9	9	0.755102	0.00943578
PF3D7_0719500	0.1054	0.0874	0.1234	2	2	0.0272778	0.0049	0.0812	9	9	0	0.000707714
PF3D7_0719600	0.001	0.001	0.001	2	2	0.00432222	0.001	0.0091	9	9	N/A	N/A
PF3D7_0719700	0.0949	0.0152	0.1746	2	2	0.0437222	0.006	0.177	9	9	N/A	N/A
PF3D7_0719800	0.1007	0.0798	0.1216	2	2	0.0210444	0.0019	0.0944	9	9	0.714286	0.00515085
PF3D7_0719900	0.15395	0.1166	0.1913	2	2	0.0298778	0.0025	0.1418	9	9	0.75	0.00774282
PF3D7_0720000	0.0625	0.0542	0.0708	2	2	0.0381778	0.02	0.0672	9	9	N/A	N/A
PF3D7_0720100	0.12555	0.0407	0.2104	2	2	0.0258111	0.0023	0.1324	9	9	1	0.00130719
PF3D7_0720200	0.3525	0.0442	0.6608	2	2	0.100311	0.0032	0.6614	9	9	1	0.00275482
PF3D7_0720300	0.3059	0.2825	0.3293	2	2	0.0882111	0.0075	0.3303	9	9	0	0.00320513
PF3D7_0720400	0.08505	0.0741	0.096	2	2	0.0331111	0.0086	0.0887	9	9	0.166667	0.00623053
PF3D7_0720500	0.4288	0.001	0.8566	2	2	0.1107	0.001	0.8433	9	9	N/A	N/A
PF3D7_0720600	0.14025	0.0471	0.2334	2	2	0.0349111	0.0021	0.2154	9	9	0.333333	0.00423729
PF3D7_0720700	0.13935	0.1177	0.161	2	2	0.0248778	0.0022	0.1132	9	9	0.75	0.00430902
PF3D7_0720800	0.12115	0.0676	0.1747	2	2	0.0331125	0.0035	0.1682	8	8	0.5	0.003367
PF3D7_0720900	0.3628	0.182	0.5436	2	2	0.0626333	0.0032	0.3059	9	9	0.6	0.00628931
PF3D7_0721000	0.26605	0.2069	0.3252	2	2	0.0352111	0.0035	0.1334	9	9	0.773196	0.00915486
PF3D7_0721100	0.0508	0.0497	0.0519	2	2	0.0201	0.0034	0.0479	9	9	N/A	N/A
PF3D7_0721200	0.23475	0.2125	0.257	2	2	0.05876	0.0223	0.1438	10	9	0.923077	0.00455182
PF3D7_0721300	0.1067	0.0924	0.121	2	2	0.0204111	0.0026	0.0637	9	9	0.913043	0.00852799
PF3D7_0721400	0.0376	0.0304	0.0448	2	2	0.0119	0.0016	0.0448	9	9	1	0.00155763
PF3D7_0721500	0.4589	0.376	0.5418	2	2	0.154083	0.0066	0.5519	6	6	0.666667	0.00256739
PF3D7_0721600	0.0038	0.001	0.0066	2	2	0.00653333	0.001	0.0172	9	9	0	0.0034188
PF3D7_0721700	0.04565	0.026	0.0653	2	2	0.0171333	0.0025	0.0706	9	9	1	0.000713776
PF3D7_0721800	0.087	0.0688	0.1052	2	2	0.0220444	0.002	0.1072	9	9	N/A	N/A
PF3D7_0721900	0.0416	0.001	0.0822	2	2	0.020575	0.001	0.0844	8	8	N/A	N/A
PF3D7_0722000	0.1446	0.0969	0.1923	2	2	0.0306667	0.0034	0.1545	9	9	N/A	N/A
PF3D7_0722100	0.0816	0.0717	0.0915	2	2	0.0273875	0.0033	0.0756	8	8	1	0.00082713
PF3D7_0722200	0.266	0.2378	0.2942	2	2	0.0553222	0.005	0.2704	9	9	0.875	0.00311526
PF3D7_0722300	0.22635	0.1757	0.277	2	2	0.0501889	0.0029	0.2868	9	9	0.666667	0.004095
PF3D7_0722400	99	99	99	2	2	0.00355714	0.001	0.0082	7	9	N/A	N/A
PF3D7_0722500	0.0646	0.0599	0.0693	2	2	0.0247556	0.0032	0.0956	9	9	0.333333	0.00343643
PF3D7_0722600	0.1032	0.0906	0.1158	2	2	0.0192556	0.0017	0.0837	9	9	0.8	0.0055371
PF3D7_0722700	0.06745	0.001	0.1339	2	2	0.0514	0.001	0.1339	9	9	N/A	N/A
PF3D7_0722800	0.12645	0.1114	0.1415	2	2	0.0407	0.0044	0.1054	9	9	0	0.000575705
PF3D7_0722900	0.1849	0.1759	0.1939	2	2	0.0916444	0.0462	0.1947	9	9	1	0.00106838
PF3D7_0723000	0.0667	0.0305	0.1029	2	2	0.0219111	0.0032	0.08	9	9	N/A	N/A
PF3D7_0723100	0.19735	0.1338	0.2609	2	2	0.0691667	0.0044	0.2606	9	9	1	0.00144613
PF3D7_0723200	0.11835	0.1126	0.1241	2	2	0.04	0.0025	0.1219	9	9	0.5	0.0018622
PF3D7_0723300	0.091	0.0864	0.0956	2	2	0.0285	0.0033	0.0726	8	8	0.333333	0.00568182
PF3D7_0723400	0.22905	0.1517	0.3064	2	2	0.079	0.0151	0.2397	8	8	0.727273	0.00257853
PF3D7_0723500	0.1218	0.1141	0.1295	2	2	0.0355	0.002	0.1162	9	9	0.5	0.00294985
PF3D7_0723600	0.1284	0.0908	0.166	2	2	0.0470111	0.0141	0.1062	9	9	1	0.00223714
PF3D7_0723700	0.2058	0.1895	0.2221	2	2	0.0300778	0.0029	0.1371	9	9	0.740741	0.00872093
PF3D7_0723800	0.2122	0.2122	0.2122	1	1	0.0308286	0.003	0.1876	7	7	0.647059	0.00791476
PF3D7_0723900	0.15955	0.1464	0.1727	2	2	0.0316125	0.0039	0.1187	8	8	0.666667	0.00327332
PF3D7_0724000	0.28815	0.2814	0.2949	2	2	0.0490556	0.0033	0.2251	9	9	0.583333	0.00206612
PF3D7_0724100	0.1485	0.1303	0.1667	2	2	0.053325	0.0058	0.1102	8	8	0.714286	0.00465271
PF3D7_0724200	0.1328	0.0997	0.1659	2	2	0.0322778	0.0026	0.1023	9	9	0.5	0.00312256
PF3D7_0724300	0.17765	0.1515	0.2038	2	2	0.0406	0.0027	0.1874	9	9	N/A	N/A
PF3D7_0724400	0.0442	0.001	0.0874	2	2	0.025525	0.001	0.0917	8	8	N/A	N/A
PF3D7_0724500	0.04475	0.001	0.0885	2	2	0.0190556	0.001	0.0895	9	9	1	0.00109649
PF3D7_0724600	0.2848	0.2848	0.2848	1	1	0.0321625	0.0033	0.2032	8	8	0.5625	0.00244978
PF3D7_0724700	0.2311	0.2311	0.2311	1	1	0.028525	0.0038	0.1302	8	8	0.823529	0.00487246
PF3D7_0724800	0.0587	0.0442	0.0732	2	2	0.0147111	0.001	0.0445	9	9	0.5	0.00156863
PF3D7_0724900	0.2792	0.2622	0.2962	2	2	0.0644444	0.0059	0.2383	9	9	0.764706	0.00298717
PF3D7_0725000	0.31235	0.2774	0.3473	2	2	0.0397556	0.0022	0.1596	9	9	0.852941	0.00841376
PF3D7_0725100	0.3272	0.2629	0.3915	2	2	0.0681667	0.0044	0.3282	9	9	0.895522	0.0139594
PF3D7_0725200	0.00665	0.001	0.0123	2	2	0.00553333	0.001	0.0123	9	9	0	0.00225225
PF3D7_0725300	0.1503	0.1323	0.1683	2	2	0.0471111	0.0022	0.1476	9	9	0.5	0.0075662
PF3D7_0725400	0.1556	0.0966	0.2146	2	2	0.111322	0.0384	0.2742	9	9	0.333333	0.00917431
PF3D7_0726050	0.2453	0.2453	0.2453	1	1	N/A	N/A	N/A	N/A	N/A	1	0.00666667
PF3D7_0726100	0.2789	0.2409	0.3169	2	2	N/A	N/A	N/A	N/A	N/A	0.74359	0.0161893
PF3D7_0726200	0.36375	0.3194	0.4081	2	2	0.0728556	0.004	0.3425	9	9	0.75	0.00631164
PF3D7_0726300	0.14115	0.1383	0.144	2	2	0.0257889	0.0058	0.075	9	9	0.789474	0.0047619
PF3D7_0726400	0.30765	0.2487	0.3666	2	2	0.0599111	0.0042	0.2796	9	9	0.79661	0.00397789
PF3D7_0726500	0.11705	0.1025	0.1316	2	2	0.0193444	0.0023	0.0829	9	9	0.62069	0.00303697
PF3D7_0726600	0.2674	0.2175	0.3173	2	2	0.0732444	0.0043	0.3098	9	9	0.5	0.000968992
PF3D7_0726700	0.40035	0.388	0.4127	2	2	0.0942889	0.0039	0.4466	9	9	0	0.00196078
PF3D7_0726800	0.1353	0.1019	0.1687	2	2	0.0655556	0.0119	0.1717	9	9	N/A	N/A
PF3D7_0726900	0.0985	0.0931	0.1039	2	2	0.0179889	0.0018	0.0693	9	9	N/A	N/A
PF3D7_0727000	0.229	0.1572	0.3008	2	2	0.0367	0.0026	0.1916	9	9	0.744681	0.0134825
PF3D7_0727100	0.17765	0.1181	0.2372	2	2	0.0289556	0.0029	0.1531	9	9	0.833333	0.00875547
PF3D7_0727200	0.1361	0.1078	0.1644	2	2	0.031	0.0011	0.0959	9	9	1	0.00482218
PF3D7_0727300	0.1754	0.1678	0.183	2	2	0.0405	0.0127	0.0952	9	9	0.538462	0.00613787
PF3D7_0727400	0.01985	0.0091	0.0306	2	2	0.0103667	0.0036	0.0306	9	9	1	0.00130208
PF3D7_0727500	0.21855	0.1595	0.2776	2	2	0.0402111	0.0031	0.2055	9	9	1	0.00330033
PF3D7_0727600	0.3358	0.3048	0.3668	2	2	0.0683889	0.0033	0.296	9	9	0.62963	0.00907029
PF3D7_0727700	0.45295	0.3045	0.6014	2	2	0.0710889	0.0045	0.3109	9	9	0.588235	0.00592748
PF3D7_0727800	0.1381	0.1024	0.1738	2	2	0.0226889	0.0033	0.0806	9	9	0.7	0.00347584
PF3D7_0727900	0.1314	0.1112	0.1516	2	2	0.0324875	0.0036	0.1186	8	8	0.75	0.00277344
PF3D7_0728000	0.0046	0.001	0.0082	2	2	0.00681111	0.001	0.0115	9	9	N/A	N/A
PF3D7_0728100	0.26355	0.2227	0.3044	2	2	0.0474778	0.0039	0.2108	9	9	0.77	0.00587424
PF3D7_0728200	0.2666	0.1958	0.3374	2	2	0.0880889	0.0184	0.3612	9	9	0.5	0.00241546
PF3D7_0728300	0.05385	0.0486	0.0591	2	2	0.0132111	0.0012	0.0582	9	9	N/A	N/A
PF3D7_0728400	0.1908	0.1259	0.2557	2	2	0.0560222	0.0109	0.2501	9	9	1	0.0026455
PF3D7_0728500	0.2871	0.2139	0.3603	2	2	0.0852625	0.0051	0.3658	8	8	N/A	N/A
PF3D7_0728600	0.191	0.1493	0.2327	2	2	0.0588625	0.003	0.2177	8	8	0.733333	0.00462535
PF3D7_0728700	0.13075	0.117	0.1445	2	2	0.0283111	0.003	0.0823	9	9	0.8	0.00231481
PF3D7_0728800	0.23595	0.1299	0.342	2	2	0.0823667	0.0064	0.4592	9	9	0.6	0.00357654
PF3D7_0728900	0.1865	0.1756	0.1974	2	2	0.0699444	0.0022	0.2683	9	9	0.285714	0.00542005
PF3D7_0729000	0.1313	0.1121	0.1505	2	2	0.0654778	0.03	0.1088	9	9	N/A	N/A
PF3D7_0729100	0.3243	0.3125	0.3361	2	2	0.0659556	0.0044	0.2962	9	9	0.954545	0.00284238
PF3D7_0729200	0.08615	0.0583	0.114	2	2	0.0283	0.0025	0.115	9	9	1	0.00138889
PF3D7_0729300	0.10675	0.1022	0.1113	2	2	0.0187556	0.0015	0.0887	9	9	0.5	0.003003
PF3D7_0729400	0.1811	0.114	0.2482	2	2	0.0283556	0.0016	0.1769	9	9	0.833333	0.00961538
PF3D7_0729500	0.1062	0.1062	0.1062	1	1	0.033	0.0023	0.0902	8	8	0.6	0.00657895
PF3D7_0729600	0.016	0.001	0.031	2	2	0.0101222	0.001	0.0322	9	9	0	0.00204499
PF3D7_0729700	0.1835	0.1589	0.2081	2	2	0.0403556	0.0028	0.1701	9	9	0.545455	0.0045719
PF3D7_0729800	0.02075	0.001	0.0405	2	2	0.0107778	0.001	0.0405	9	9	N/A	N/A
PF3D7_0729900	0.0565	0.0554	0.0576	2	2	0.0193222	0.0061	0.0437	9	9	0.454545	0.00144784
PF3D7_0730000	0.3305	0.1157	0.5453	2	2	0.0855667	0.0202	0.2139	9	9	N/A	N/A
PF3D7_0730100	0.21735	0.172	0.2627	2	2	0.0400333	0.0026	0.1629	9	9	1	0.00115207
PF3D7_0730200	0.0823	0.0614	0.1032	2	2	0.0255667	0.0082	0.0577	9	9	0.333333	0.0011655
PF3D7_0730300	0.1793	0.1748	0.1838	2	2	0.0322778	0.0025	0.1182	9	9	0.928571	0.00350614
PF3D7_0730400	0.08355	0.001	0.1661	2	2	0.0665778	0.001	0.1661	9	9	0	0.0021097
PF3D7_0730500	0.2817	0.2134	0.35	2	2	0.0944556	0.0173	0.3445	9	9	0.64	0.00300517
PF3D7_0730800	0.37555	0.2002	0.5509	2	2	N/A	N/A	N/A	N/A	N/A	0.8	0.0113766
PF3D7_0730900	0.3565	0.3565	0.3565	1	1	N/A	N/A	N/A	N/A	N/A	0.842105	0.00900474
PF3D7_0731100	0.4469	0.4067	0.4871	2	2	N/A	N/A	N/A	N/A	N/A	0.75	0.00149813
PF3D7_0731200	0.25865	0.1958	0.3215	2	2	N/A	N/A	N/A	N/A	N/A	N/A	N/A
PF3D7_0731300	0.566	0.566	0.566	1	1	N/A	N/A	N/A	N/A	N/A	N/A	N/A
PF3D7_0731500	0.62315	0.5679	0.6784	2	2	0.130936	0.0081	0.5141	11	8	0.944444	0.00776742
PF3D7_0731600	0.3113	0.2115	0.4111	2	2	0.0506818	0.0033	0.3344	11	9	1	0.00287711
PF3D7_0731700	0.4636	0.4636	0.4636	1	1	N/A	N/A	N/A	N/A	N/A	1	0.0119048
PF3D7_0731800	0.1263	0.0728	0.1616	3	2	0.0538857	0.0031	0.1467	7	6	0.68	0.0123457
PF3D7_0732000	0.302325	0.0332	0.6128	4	2	N/A	N/A	N/A	N/A	N/A	0.702179	0.386261
PF3D7_0732200	0.34755	0.3276	0.3675	2	1	N/A	N/A	N/A	N/A	N/A	0.712743	0.34153
PF3D7_0732300	0.18027	0.0638	0.3668	20	1	N/A	N/A	N/A	N/A	N/A	0.665072	0.185404
PF3D7_0732400	0.5902	0.4843	0.7532	3	1	N/A	N/A	N/A	N/A	N/A	0.683544	0.242583
PF3D7_0732500	0.297667	0.2217	0.38	3	1	N/A	N/A	N/A	N/A	N/A	0.681553	0.380824
PF3D7_0732600	0.4413	0.4413	0.4413	1	1	N/A	N/A	N/A	N/A	N/A	0.846154	0.119048
PF3D7_0732800	0.121444	0.001	0.2932	18	2	N/A	N/A	N/A	N/A	N/A	0.613419	0.201357
PF3D7_0732900	0.26735	0.2624	0.2723	2	1	N/A	N/A	N/A	N/A	N/A	0.61851	0.33825
PF3D7_0733000	0.2535	0.2535	0.2535	1	1	N/A	N/A	N/A	N/A	N/A	0.760649	0.339114
PF3D7_0800300	0.1095	0.1095	0.1095	1	1	N/A	N/A	N/A	N/A	N/A	0.730454	0.380649
PF3D7_0800400	0.265	0.2468	0.2832	2	1	N/A	N/A	N/A	N/A	N/A	0.638191	0.323232
PF3D7_0800500	0.2938	0.2465	0.3411	2	1	N/A	N/A	N/A	N/A	N/A	0.735922	0.368889
PF3D7_0800600	0.417567	0.3499	0.5249	3	2	N/A	N/A	N/A	N/A	N/A	0.769231	0.0148912
PF3D7_0800700	0.721	0.721	0.721	1	1	0.204217	0.014	0.4341	12	4	0.818182	0.0448485
PF3D7_0800800	0.48815	0.461	0.5153	2	2	N/A	N/A	N/A	N/A	N/A	1	0.00478469
PF3D7_0801000	0.19115	0.1604	0.2219	2	2	0.1019	0.0631	0.1312	4	4	0.480519	0.018321
PF3D7_0801300	0.1604	0.1203	0.2005	2	2	0.05857	0.0025	0.2119	10	9	0.777778	0.00804598
PF3D7_0801400	0.04005	0.001	0.0791	2	2	N/A	N/A	N/A	N/A	N/A	0	0.0042735
PF3D7_0801500	0.05	0.0448	0.0552	2	2	0.0128556	0.0014	0.0405	9	9	0	0.00182149
PF3D7_0801600	0.11125	0.0978	0.1247	2	2	0.0401222	0.0025	0.1245	9	9	N/A	N/A
PF3D7_0801700	0.3241	0.2713	0.3769	2	2	0.0499778	0.0033	0.2661	9	9	0.888889	0.00672646
PF3D7_0801800	0.0968	0.0867	0.1069	2	2	0.0143444	0.0023	0.0538	9	9	0.428571	0.00230795
PF3D7_0801900	0.3439	0.2257	0.4621	2	2	0.0497333	0.0036	0.2704	9	9	0.812081	0.010582
PF3D7_0802000	0.0795	0.0611	0.0979	2	2	0.0104333	0.0018	0.0312	9	9	0.444444	0.00214746
PF3D7_0802100	0.21855	0.2016	0.2355	2	2	0.0569333	0.0074	0.2386	9	9	0.677419	0.00388048
PF3D7_0802200	0.03505	0.026	0.0441	2	2	0.0164444	0.0018	0.0441	9	9	N/A	N/A
PF3D7_0802300	0.1097	0.0773	0.1421	2	2	0.0151667	0.0017	0.0518	9	9	0.785714	0.00416295
PF3D7_0802400	0.22635	0.224	0.2287	2	2	0.0344778	0.0035	0.15	9	9	0.65	0.00933707
PF3D7_0802500	0.0936	0.0679	0.1193	2	2	0.017125	0.0024	0.0652	8	8	0.666667	0.00140944
PF3D7_0802600	0.1114	0.1114	0.1114	1	1	0.0162	0.0029	0.0601	8	8	0.628571	0.0100921
PF3D7_0802700	0.57925	0.5248	0.6337	2	2	0.0629889	0.001	0.3636	9	9	N/A	N/A
PF3D7_0802800	0.03925	0.0381	0.0404	2	2	0.00998889	0.001	0.0182	9	9	0.4	0.00275938
PF3D7_0802900	0.1489	0.0741	0.2237	2	2	0.0401444	0.003	0.2288	9	9	N/A	N/A
PF3D7_0803000	0.24015	0.1214	0.3589	2	2	0.0376111	0.0026	0.2099	9	9	0.625	0.00393895
PF3D7_0803100	0.18305	0.1292	0.2369	2	2	0.0306111	0.0041	0.1375	9	9	0.6875	0.00829987
PF3D7_0803200	0.21765	0.2073	0.228	2	2	0.0313444	0.0024	0.1588	9	9	0.9	0.00457875
PF3D7_0803300	0.0526	0.0125	0.0927	2	2	0.0209	0.0034	0.0874	9	9	0.5	0.00182648
PF3D7_0803400	0.10665	0.0918	0.1215	2	2	0.0181444	0.0023	0.0679	9	9	0.8	0.00403551
PF3D7_0803500	0.15045	0.1397	0.1612	2	2	0.0260556	0.0031	0.1104	9	9	0.625	0.00545331
PF3D7_0803600	0.3075	0.2919	0.3231	2	2	0.129975	0.0128	0.2497	4	4	0.666667	0.00437774
PF3D7_0803700	0.0121	0.0115	0.0127	2	2	0.00468889	0.001	0.0127	9	9	0	0.000737463
PF3D7_0803800	0.0546	0.0334	0.0758	2	2	0.0173	0.001	0.0529	9	9	0	0.00251572
PF3D7_0804000	0.1698	0.1546	0.185	2	2	0.0263333	0.0027	0.1063	9	9	0.944444	0.0074813
PF3D7_0804300	0.22585	0.1761	0.2756	2	2	0.0470375	0.0057	0.1452	8	8	0.674419	0.0157303
PF3D7_0804400	0.08215	0.0572	0.1071	2	2	0.0142	0.0014	0.0645	9	9	0.6	0.00225225
PF3D7_0804500	0.2899	0.2899	0.2899	1	1	0.0327143	0.0034	0.1891	7	7	0.811966	0.00646337
PF3D7_0804600	0.1486	0.1349	0.1623	2	2	0.029925	0.0022	0.1042	8	8	1	0.00059952
PF3D7_0804700	0.8052	0.8052	0.8052	1	1	0.200614	0.0313	0.9777	7	7	0.722222	0.00600601
PF3D7_0804800	0.01485	0.001	0.0287	2	2	0.0135222	0.001	0.0287	9	9	N/A	N/A
PF3D7_0804900	0.21415	0.1071	0.3212	2	2	0.0620556	0.0207	0.2281	9	9	0.857143	0.00475221
PF3D7_0805000	0.0802	0.0595	0.1009	2	2	0.0434444	0.0243	0.1017	9	9	0.5	0.00272109
PF3D7_0805100	0.27675	0.2276	0.3259	2	2	0.118844	0.0657	0.3115	9	9	0	0.000602773
PF3D7_0805200	0.05215	0.001	0.1033	2	2	0.0687444	0.001	0.1562	9	9	N/A	N/A
PF3D7_0805300	0.54725	0.4629	0.6316	2	2	0.16695	0.0494	0.4884	8	8	0.777778	0.00239617
PF3D7_0805400	0.1351	0.0756	0.1946	2	2	0.0890222	0.0422	0.2433	9	9	N/A	N/A
PF3D7_0805500	0.09875	0.0977	0.0998	2	2	0.0343444	0.0105	0.0867	9	9	0.666667	0.00276753
PF3D7_0805600	0.0732	0.0586	0.0878	2	2	0.05215	0.024	0.1036	6	6	0	0.0021645
PF3D7_0805700	0.1593	0.1255	0.1931	2	2	0.0319111	0.003	0.083	9	9	0.833333	0.00137268
PF3D7_0805800	0.3836	0.2242	0.543	2	2	0.0773111	0.0036	0.4009	9	9	1	0.00229358
PF3D7_0805900	0.3335	0.1747	0.4923	2	2	0.0637125	0.0105	0.2278	8	8	0	0.00133869
PF3D7_0806000	0.22995	0.229	0.2309	2	2	0.0521556	0.0032	0.1726	9	9	0.428571	0.00385039
PF3D7_0806100	0.2498	0.1802	0.3194	2	2	0.0681333	0.0057	0.308	9	9	0.888889	0.00938272
PF3D7_0806200	0.1431	0.1407	0.1455	2	2	0.0416222	0.0054	0.1219	9	9	0.444444	0.00294695
PF3D7_0806300	0.0481	0.0417	0.0545	2	2	0.0160444	0.0059	0.0461	9	9	0.352941	0.00332551
PF3D7_0806400	0.08555	0.0691	0.102	2	2	0.0251889	0.0029	0.1047	9	9	N/A	N/A
PF3D7_0806500	0.10335	0.0783	0.1284	2	2	0.0209444	0.0012	0.0929	9	9	0.833333	0.00395062
PF3D7_0806600	0.32545	0.1874	0.4635	2	2	0.0440875	0.0024	0.2127	8	8	0.6	0.00176741
PF3D7_0806700	0.313	0.313	0.313	1	1	0.0491375	0.0059	0.2469	8	8	0.888889	0.00816485
PF3D7_0806800	0.0346	0.028	0.0412	2	2	0.00998889	0.002	0.0176	9	9	0.75	0.00126622
PF3D7_0806900	0.10035	0.087	0.1137	2	2	0.0179	0.0018	0.0543	9	9	0	0.000879507
PF3D7_0807000	0.05145	0.0318	0.0711	2	2	0.0209333	0.0019	0.0583	9	9	N/A	N/A
PF3D7_0807100	0.20085	0.135	0.2667	2	2	0.0279222	0.004	0.1401	9	9	0.666667	0.00706535
PF3D7_0807200	0.1884	0.135	0.2418	2	2	0.0492625	0.0051	0.2185	8	8	0	0.000805153
PF3D7_0807300	0.0159	0.001	0.0308	2	2	0.0048	0.001	0.0308	8	8	0	0.00165837
PF3D7_0807400	0.34915	0.0706	0.6277	2	2	0.102788	0.0052	0.6203	8	8	N/A	N/A
PF3D7_0807500	0.057	0.0546	0.0594	2	2	0.0226444	0.0067	0.0594	9	9	N/A	N/A
PF3D7_0807600	0.13565	0.105	0.1663	2	2	0.048	0.0088	0.1395	9	9	0.574074	0.0129935
PF3D7_0807700	0.2531	0.2252	0.281	2	2	0.140025	0.008	0.3049	4	4	0.6	0.00613027
PF3D7_0807800	0.04765	0.0394	0.0559	2	2	0.0165667	0.0022	0.027	9	9	0.375	0.00623701
PF3D7_0807900	0.0537	0.0488	0.0586	2	2	0.0191778	0.0018	0.0586	9	9	0.666667	0.00268097
PF3D7_0808000	0.26205	0.1978	0.3263	2	2	0.0614125	0.0039	0.2697	8	8	0.580645	0.00758688
PF3D7_0808100	0.25575	0.1777	0.3338	2	2	0.0543	0.0029	0.2454	8	8	0.7	0.00621504
PF3D7_0808200	0.08845	0.0878	0.0891	2	2	0.0233333	0.0042	0.0455	9	9	0.285714	0.00814427
PF3D7_0808300	0.0799	0.0525	0.1073	2	2	0.0321556	0.0016	0.099	9	9	0.2	0.0070028
PF3D7_0808400	0.1451	0.0666	0.2236	2	2	0.0366222	0.0016	0.1985	9	9	0.6	0.0059952
PF3D7_0808450	0.1928	0.1928	0.1928	1	1	0.0440875	0.0053	0.1928	8	8	0.333333	0.0111111
PF3D7_0808600	0.2272	0.2272	0.2272	1	1	N/A	N/A	N/A	N/A	N/A	0.738769	0.364533
PF3D7_0808700	0.2418	0.2418	0.2418	1	1	N/A	N/A	N/A	N/A	N/A	0.754977	0.366652
PF3D7_0808800	0.178611	0.0587	0.3913	18	1	N/A	N/A	N/A	N/A	N/A	0.735294	0.272337
PF3D7_0808900	0.326133	0.2099	0.4298	3	1	N/A	N/A	N/A	N/A	N/A	0.70948	0.281124
PF3D7_0809100	0.3055	0.2865	0.3315	4	1	N/A	N/A	N/A	N/A	N/A	0.754451	0.382172
PF3D7_0809200	0.23515	0.1693	0.301	2	2	0.0526444	0.0058	0.2462	9	9	0.657895	0.00962513
PF3D7_0809250	0.3692	0.3692	0.3692	1	1	0.0998857	0.014	0.3896	7	7	0	0.00497512
PF3D7_0809400	0.1751	0.1597	0.1905	2	2	0.0475333	0.003	0.1995	9	9	0.56	0.00980392
PF3D7_0809500	0.0603	0.0304	0.0902	2	2	0.0265333	0.0083	0.0938	9	9	0	0.00641026
PF3D7_0809600	0.23555	0.2092	0.2619	2	2	0.0435	0.0048	0.1705	9	9	0.626087	0.00655172
PF3D7_0809700	0.0221	0.0096	0.0346	2	2	0.0157111	0.0068	0.0297	9	9	0.25	0.00512821
PF3D7_0809800	0.29565	0.2532	0.3381	2	2	0.0648667	0.0044	0.2481	9	9	0.666667	0.00308404
PF3D7_0809900	0.1482	0.1452	0.1512	2	2	0.03385	0.0035	0.0963	6	6	0.642857	0.00344189
PF3D7_0810000	0.1077	0.1051	0.1103	2	2	0.0423778	0.0111	0.115	9	9	1	0.0037037
PF3D7_0810100	0.30225	0.1689	0.4356	2	2	0.1088	0.0026	0.4719	9	9	N/A	N/A
PF3D7_0810200	0.2074	0.1708	0.244	2	2	0.0321667	0.0026	0.1348	9	9	0.571429	0.00248227
PF3D7_0810300	0.0483	0.0383	0.0583	2	2	0.0182444	0.0083	0.0466	9	9	0.571429	0.00424242
PF3D7_0810400	0.1616	0.1426	0.1806	2	2	0.0550556	0.0028	0.275	9	9	0.75	0.00221117
PF3D7_0810500	0.0084	0.001	0.0158	2	2	0.0109444	0.001	0.0232	9	9	0.333333	0.00330033
PF3D7_0810600	0.0376	0.0333	0.0419	2	2	0.0192333	0.0133	0.0267	9	9	0.6	0.00177117
PF3D7_0810700	0.29315	0.213	0.3733	2	2	0.0979125	0.0121	0.3733	8	8	1	0.00236407
PF3D7_0810800	0.20785	0.1838	0.2319	2	2	0.0470889	0.0024	0.1851	9	9	0.857143	0.003305
PF3D7_0810900	0.24295	0.0633	0.4226	2	2	0.0710111	0.019	0.3715	9	11	N/A	N/A
PF3D7_0811000	0.0754	0.0643	0.0865	2	2	0.0155667	0.0021	0.0528	9	9	0.4	0.00201045
PF3D7_0811100	0.15435	0.1091	0.1996	2	2	0.0428667	0.0053	0.1766	9	9	1	0.000617284
PF3D7_0811200	0.2495	0.1435	0.3555	2	2	0.0611889	0.0045	0.3192	9	9	0.941176	0.00500147
PF3D7_0811300	0.1885	0.1792	0.1978	2	2	0.0399444	0.0136	0.1276	9	9	0.421053	0.00357009
PF3D7_0811400	0.04025	0.0285	0.052	2	2	0.0183778	0.0077	0.048	9	9	0	0.000548246
PF3D7_0811500	0.2157	0.1823	0.2491	2	2	0.0550444	0.0034	0.2499	9	9	0.833333	0.00219298
PF3D7_0811600	0.17575	0.166	0.1855	2	2	0.0504556	0.0037	0.1906	9	9	1	0.00247934
PF3D7_0811700	0.3037	0.2943	0.3131	2	2	0.0598111	0.0032	0.2507	9	9	0.461538	0.0035461
PF3D7_0811800	0.236	0.2117	0.2603	2	2	0.0551222	0.0056	0.1609	9	9	0.909091	0.00624645
PF3D7_0811900	0.16065	0.1574	0.1639	2	2	0.0365	0.0044	0.1261	9	9	0.333333	0.00255102
PF3D7_0812000	0.1156	0.082	0.1492	2	2	0.0257556	0.0014	0.1443	9	9	1	0.000695894
PF3D7_0812100	0.20955	0.1851	0.234	2	2	0.0381889	0.0037	0.1441	9	9	0.666667	0.00188608
PF3D7_0812200	0.2373	0.203	0.2716	2	2	0.0935778	0.0303	0.2658	9	9	1	0.00165017
PF3D7_0812220	0.07	0.0617	0.0783	2	2	0.0322667	0.0088	0.0802	9	9	1	0.00113766
PF3D7_0812300	0.1941	0.1261	0.2621	2	2	0.0658444	0.0044	0.2867	9	9	0.666667	0.0021692
PF3D7_0812400	0.0131	0.012	0.0142	2	2	0.00807778	0.0049	0.0143	9	9	N/A	N/A
PF3D7_0812500	0.0688	0.0668	0.0708	2	2	0.0125222	0.0037	0.0447	9	9	1	0.00104384
PF3D7_0812600	0.00775	0.001	0.0145	2	2	0.00693333	0.001	0.0165	9	9	N/A	N/A
PF3D7_0812700	0.255	0.041	0.469	2	2	0.0390818	0.0024	0.3435	11	9	0.666667	0.00425532
PF3D7_0812800	0.0859	0.0859	99	2	2	0.0261	0.01	0.0863	8	9	1	0.00462963
PF3D7_0812900	0.1632	0.1576	0.1688	2	2	0.08605	0.0051	0.1655	4	4	0.923077	0.00276537
PF3D7_0813000	0.0745	0.0729	0.0761	2	2	0.0352222	0.0023	0.1076	9	9	1	0.00111297
PF3D7_0813100	0.2345	0.2024	0.2666	2	2	0.0963111	0.0307	0.3231	9	9	0.5	0.0020141
PF3D7_0813200	0.26015	0.1148	0.4055	2	2	0.0847	0.021	0.4021	9	9	1	0.00212993
PF3D7_0813300	0.0527	0.0461	0.0593	2	2	0.0190333	0.004	0.0646	9	9	N/A	N/A
PF3D7_0813400	0.05565	0.0458	0.0655	2	2	0.0295222	0.0153	0.067	9	9	0.333333	0.00202327
PF3D7_0813500	0.3281	0.2191	0.4371	2	2	0.0604556	0.004	0.3574	9	9	0.857143	0.00453074
PF3D7_0813600	0.085	0.0846	0.0854	2	2	0.0373125	0.0015	0.124	8	8	0.5	0.00497512
PF3D7_0813700	0.20295	0.1479	0.258	2	2	0.0368556	0.003	0.1635	9	9	0.625	0.00563777
PF3D7_0813800	0.0821	0.0749	0.0893	2	2	0.02315	0.0012	0.0893	8	8	0.5	0.00186741
PF3D7_0813900	0.001	0.001	27.0094	2	2	0.00987778	0.001	0.0203	9	9	N/A	N/A
PF3D7_0814000	0.0171	0.001	0.0332	2	2	0.029275	0.001	0.0484	8	8	1	0.00155039
PF3D7_0814100	0.2126	0.0426	0.3826	2	2	0.062375	0.0052	0.3777	8	8	1	0.00225225
PF3D7_0814200	0.005	0.001	0.009	2	2	0.0100222	0.001	0.0271	9	9	0	0.00268817
PF3D7_0814300	0.20195	0.1753	0.2286	2	2	0.0308111	0.0023	0.1206	9	9	0.7	0.00555556
PF3D7_0814400	0.0888	0.0831	0.0945	2	2	0.0218556	0.0015	0.0719	9	9	1	0.00294551
PF3D7_0814500	0.12915	0.1184	0.1399	2	2	0.07562	0.0241	0.1389	5	5	0.545455	0.00483729
PF3D7_0814600	0.0567	0.0496	0.0638	2	2	0.0423778	0.0306	0.0641	9	9	0	0.00424088
PF3D7_0814700	0.14635	0.1086	0.1841	2	2	0.0630222	0.0097	0.1973	9	9	0.583333	0.0130719
PF3D7_0814900	0.03725	0.0222	0.0523	2	2	0.0227222	0.0068	0.0522	9	9	1	0.0016835
PF3D7_0815000	0.2419	0.2003	0.2835	2	2	0	N/A	N/A	1	6	0.5	0.00189934
PF3D7_0815100	0.27045	0.2427	0.2982	2	2	0.0405333	0.0023	0.1741	9	9	0.666667	0.00410256
PF3D7_0815200	0.00355	0.0021	0.005	2	2	0.00345556	0.0017	0.0056	9	9	0.5	0.000760167
PF3D7_0815300	0.2525	0.201	0.304	2	2	0.0475222	0.0022	0.2267	9	9	0.703704	0.00733221
PF3D7_0815400	0.0856	0.051	0.1202	2	2	0.0341	0.0023	0.1382	9	9	0.5	0.00416667
PF3D7_0815500	0.10265	0.0976	0.1077	2	2	0.0221222	0.0032	0.0911	9	9	0.666667	0.00203666
PF3D7_0815600	0.001	0.001	0.001	2	2	0.00347778	0.001	0.0134	9	9	N/A	N/A
PF3D7_0815700	0.1899	0.1552	0.2246	2	2	0.0428556	0.0028	0.2213	9	9	1	0.00178731
PF3D7_0815800	0.1858	0.1509	0.2207	2	2	0.0445625	0.0089	0.1517	8	8	0.571429	0.00254592
PF3D7_0815900	0.1142	0.1034	0.125	2	2	0.0282444	0.0027	0.094	9	9	0.25	0.002002
PF3D7_0816000	0.0476	0.0342	0.061	2	2	0.0313778	0.0173	0.0553	9	9	0.5	0.00135777
PF3D7_0816100	0.09725	0.0685	0.126	2	2	0.037125	0.004	0.1282	8	8	0	0.0018018
PF3D7_0816200	0.029	0.0274	0.0306	2	2	0.0170778	0.0035	0.0305	9	9	N/A	N/A
PF3D7_0816300	0.24895	0.2158	0.2821	2	2	0.074925	0.0187	0.2274	8	8	0.75	0.00266934
PF3D7_0816400	0.18985	0.1858	0.1939	2	2	0.0414333	0.0026	0.1649	9	9	0.333333	0.00429185
PF3D7_0816500	0.035	0.001	0.069	2	2	0.0215667	0.001	0.0688	9	9	1	0.00193798
PF3D7_0816600	0.03225	0.025	0.0395	2	2	0.00848889	0.001	0.0241	9	9	N/A	N/A
PF3D7_0816700	0.06365	0.014	0.1133	2	2	0.0229444	0.0016	0.0639	9	9	N/A	N/A
PF3D7_0816800	0.0907	0.0907	0.0907	1	1	0.028525	0.0072	0.1363	8	8	N/A	N/A
PF3D7_0816900	0.17835	0.1394	0.2173	2	2	0.0560875	0.0026	0.2078	8	8	N/A	N/A
PF3D7_0817000	0.1854	0.119	0.2518	2	2	0.0418889	0.0025	0.2298	9	9	N/A	N/A
PF3D7_0817100	0.30165	0.2581	0.3452	2	2	0.0437444	0.0023	0.2421	9	9	N/A	N/A
PF3D7_0817200	0.17375	0.1216	0.2259	2	2	0.0247	0.0063	0.0879	9	9	N/A	N/A
PF3D7_0817300	0.1068	0.0799	0.1337	2	2	0.0407	0.0055	0.1288	6	6	N/A	N/A
PF3D7_0817400	0.28675	0.2506	0.3229	2	2	0.0526333	0.0044	0.2202	9	9	N/A	N/A
PF3D7_0817500	0.129	0.1076	0.1504	2	2	0.0368	0.0013	0.1593	9	9	N/A	N/A
PF3D7_0817600	0.32225	0.2188	0.4257	2	2	0.101937	0.0126	0.4007	8	8	N/A	N/A
PF3D7_0817700	0.07215	0.0613	0.083	2	2	0.0383444	0.006	0.0663	9	9	N/A	N/A
PF3D7_0817800	0.049	0.001	0.097	2	2	0.0597778	0.001	0.129	9	9	N/A	N/A
PF3D7_0817900	0.0716	0.001	0.1422	2	2	0.0277111	0.001	0.1449	9	9	N/A	N/A
PF3D7_0818000	0.12905	0.1206	0.1375	2	2	0.0395556	0.0041	0.1454	9	9	N/A	N/A
PF3D7_0818100	0.0998	0.0777	0.1219	2	2	0.0381556	0.0029	0.1033	9	9	N/A	N/A
PF3D7_0818200	0.001	0.001	0.001	2	2	0.00304444	0.001	0.0052	9	9	N/A	N/A
PF3D7_0818300	0.1694	0.1359	0.2029	2	2	0.0901222	0.0174	0.1912	9	9	N/A	N/A
PF3D7_0818400	0.0203	0.0203	0.0203	1	1	0.0050625	0.001	0.0203	8	8	N/A	N/A
PF3D7_0818500	0.31365	0.2162	0.4111	2	2	0.0451111	0.0094	0.1571	9	9	N/A	N/A
PF3D7_0818600	0.22095	0.1849	0.257	2	2	0.0747889	0.0037	0.2461	9	9	N/A	N/A
PF3D7_0818700	0.1118	0.0905	0.1331	2	2	0.0146667	0.0015	0.0496	9	9	N/A	N/A
PF3D7_0818800	0.0374	0.0259	0.0489	2	2	0.00887778	0.0012	0.0352	9	9	N/A	N/A
PF3D7_0818900	0.00205	0.001	0.0031	2	2	0.00398889	0.001	0.0067	9	9	N/A	N/A
PF3D7_0819000	0.1636	0.1436	0.1836	2	2	0.0453667	0.0058	0.1642	9	9	N/A	N/A
PF3D7_0819100	0.0566	0.0402	0.073	2	2	0.0414778	0.0158	0.0702	9	9	N/A	N/A
PF3D7_0819200	0.19315	0.1385	0.2478	2	2	0.0677778	0.0197	0.2262	9	9	N/A	N/A
PF3D7_0819300	0.3586	0.3432	0.374	2	2	0.0765875	0.005	0.2938	8	8	N/A	N/A
PF3D7_0819400	0.1328	0.1228	0.1428	2	2	0.0560444	0.0041	0.1493	9	9	N/A	N/A
PF3D7_0819500	0.0618	0.0544	0.0692	2	2	0.0230125	0.0112	0.0719	8	8	N/A	N/A
PF3D7_0819600	0.11345	0.0682	0.1587	2	2	0.0178556	0.0013	0.0754	9	9	N/A	N/A
PF3D7_0819700	0.2599	0.1993	0.3205	2	2	0.0584556	0.0048	0.2413	9	9	N/A	N/A
PF3D7_0819800	0.25935	0.2414	0.2773	2	2	0.0559889	0.0042	0.2409	9	9	N/A	N/A
PF3D7_0819900	0.0397	0.0221	0.0573	2	2	0.0177	0.0011	0.0742	9	9	N/A	N/A
PF3D7_0820000	0.1124	0.0902	0.1346	2	2	0.0049	0.0026	0.0096	9	9	N/A	N/A
PF3D7_0820100	0.17915	0.173	0.1853	2	2	0.0456444	0.0022	0.147	9	9	N/A	N/A
PF3D7_0820200	0.126	0.0969	0.1551	2	2	0.0282111	0.0023	0.0887	9	9	N/A	N/A
PF3D7_0820300	0.1618	0.1311	0.1925	2	2	0.0887556	0.0096	0.1815	9	9	N/A	N/A
PF3D7_0820400	0.19325	0.1887	0.1978	2	2	0.0585222	0.0106	0.1891	9	9	N/A	N/A
PF3D7_0820500	0.11865	0.0909	0.1464	2	2	0.0324556	0.0036	0.1524	9	9	N/A	N/A
PF3D7_0820600	0.05495	0.0478	0.0621	2	2	0.0213444	0.0037	0.0624	9	9	N/A	N/A
PF3D7_0820700	0.02225	0.0222	0.0223	2	2	0.0162444	0.0059	0.021	9	9	N/A	N/A
PF3D7_0820800	0.1337	0.1206	0.1468	2	2	0.0203556	0.0016	0.0811	9	9	N/A	N/A
PF3D7_0820900	0.35025	0.2573	0.4432	2	2	0.0744667	0.007	0.3653	9	9	N/A	N/A
PF3D7_0821000	0.0277	0.0127	0.0427	2	2	0.0129889	0.001	0.043	9	9	N/A	N/A
PF3D7_0821100	0.1769	0.1022	0.2516	2	2	0.0397333	0.0094	0.0764	9	9	N/A	N/A
PF3D7_0821200	0.0737	0.0576	0.0898	2	2	0.0283778	0.0069	0.0709	9	9	N/A	N/A
PF3D7_0821300	0.0974	0.0898	0.105	2	2	0.0210889	0.0024	0.0842	9	9	N/A	N/A
PF3D7_0821400	0.06555	0.0645	0.0666	2	2	N/A	N/A	N/A	N/A	N/A	N/A	N/A
PF3D7_0821500	0.1016	0.0873	0.1159	2	2	0.0348111	0.0015	0.0805	9	9	N/A	N/A
PF3D7_0821600	0.1086	0.0932	0.124	2	2	0.0205333	0.0019	0.074	9	9	N/A	N/A
PF3D7_0821700	0.0101	0.001	0.0192	2	2	0.0043	0.001	0.0206	9	9	N/A	N/A
PF3D7_0821800	0.0494	0.0302	0.0686	2	2	0.0361	0.0023	0.0715	8	8	N/A	N/A
PF3D7_0821900	0.0173	0.001	0.0336	2	2	0.00975556	0.001	0.0336	9	9	N/A	N/A
PF3D7_0822000	0.08245	0.0809	0.084	2	2	0.0135	0.001	0.0481	9	9	N/A	N/A
PF3D7_0822100	0.1463	0.1377	0.1549	2	2	0.0373778	0.0024	0.1338	9	9	N/A	N/A
PF3D7_0822200	0.38225	0.3403	0.4242	2	2	0.0854667	0.0055	0.4091	9	9	N/A	N/A
PF3D7_0822300	0.0127	0.001	0.0244	2	2	0.0096	0.001	0.0271	9	9	N/A	N/A
PF3D7_0822400	0.21785	0.1748	0.2609	2	2	0.0636875	0.0086	0.2681	8	8	N/A	N/A
PF3D7_0822500	0.01065	0.001	0.0203	2	2	0.0165778	0.001	0.0316	9	9	N/A	N/A
PF3D7_0822600	0.0034	0.0029	0.0039	2	2	0.00333333	0.0012	0.0086	9	9	N/A	N/A
PF3D7_0822700	0.21755	0.2007	0.2344	2	2	0.0292333	0.0032	0.1453	9	9	N/A	N/A
PF3D7_0822800	0.03705	0.0312	0.0429	2	2	0.0160556	0.0019	0.0397	9	9	N/A	N/A
PF3D7_0822900	0.12845	0.1206	0.1363	2	2	0.0314375	0.0065	0.1029	8	8	N/A	N/A
PF3D7_0823000	0.2778	0.2214	0.3342	2	2	0.0498375	0.0036	0.2159	8	8	N/A	N/A
PF3D7_0823100	0.05075	0.0195	0.082	2	2	0.0260444	0.002	0.0821	9	9	N/A	N/A
PF3D7_0823200	0.0218	0.0048	0.0388	2	2	0.0201111	0.0034	0.0387	9	9	N/A	N/A
PF3D7_0823300	0.14795	0.1245	0.1714	2	2	0.0298889	0.0033	0.1101	9	9	N/A	N/A
PF3D7_0823400	0.08475	0.0827	0.0868	2	2	0.0266333	0.003	0.0483	9	9	N/A	N/A
PF3D7_0823500	0.1044	0.086	0.1228	2	2	0.0496625	0.0229	0.1164	8	8	N/A	N/A
PF3D7_0823600	0.24535	0.1811	0.3096	2	2	0.0757667	0.004	0.2894	9	9	N/A	N/A
PF3D7_0823700	0.001	0.001	0.001	2	2	0.0564667	0.001	0.1157	9	9	N/A	N/A
PF3D7_0823800	0.0411	0.0305	0.0517	2	2	0.0168111	0.0026	0.048	9	9	N/A	N/A
PF3D7_0823900	0.02325	0.0129	0.0336	2	2	0.0151222	0.0084	0.0336	9	9	N/A	N/A
PF3D7_0824000	0.21265	0.2047	0.2206	2	2	0.0767444	0.0081	0.2409	9	9	N/A	N/A
PF3D7_0824100	0.16225	0.1425	0.182	2	2	0.0379667	0.0017	0.1735	9	9	N/A	N/A
PF3D7_0824200	0.09415	0.0811	0.1072	2	2	0.0297556	0.0032	0.1023	9	9	N/A	N/A
PF3D7_0824300	0.1573	0.1536	0.161	2	2	0.0349111	0.0018	0.1112	9	9	N/A	N/A
PF3D7_0824400	0.10045	0.0987	0.1022	2	2	0.0244	0.0028	0.1029	9	9	N/A	N/A
PF3D7_0824500	0.3312	0.1655	0.4969	2	2	0.0585333	0.004	0.3384	9	9	N/A	N/A
PF3D7_0824600	0.0803	0.0681	0.0925	2	2	0.0263	0.0021	0.0732	9	9	N/A	N/A
PF3D7_0824700	0.18115	0.12	0.2423	2	2	0.0545333	0.004	0.2411	9	9	N/A	N/A
PF3D7_0824800	0.1787	0.1718	0.1856	2	2	0.0238	0.003	0.1189	9	9	N/A	N/A
PF3D7_0824900	0.36355	0.347	0.3801	2	2	0.0838111	0.008	0.3253	9	9	N/A	N/A
PF3D7_0825000	0.35605	0.3093	0.4028	2	2	0.080425	0.0055	0.3055	8	8	N/A	N/A
PF3D7_0825100	0.0435	0.0334	0.0536	2	2	0.0228333	0.0033	0.0506	9	9	N/A	N/A
PF3D7_0825200	0.04665	0.001	0.0923	2	2	0.0265444	0.001	0.0657	9	9	N/A	N/A
PF3D7_0825300	0.1095	0.1095	99	2	2	0.0234125	0.0045	0.11	8	9	N/A	N/A
PF3D7_0825400	0.0589	0.0572	0.0606	2	2	0.00522222	0.001	0.016	9	9	N/A	N/A
PF3D7_0825500	0.12455	0.1088	0.1403	2	2	0.0269	0.0018	0.0951	9	9	N/A	N/A
PF3D7_0825600	0.0165	0.001	0.032	2	2	0.0288556	0.001	0.0543	9	9	N/A	N/A
PF3D7_0825700	0.1612	0.1249	0.1975	2	2	0.0396667	0.0032	0.1681	9	9	N/A	N/A
PF3D7_0825800	0.1433	0.1283	0.1583	2	2	0.0324222	0.0041	0.1377	9	9	N/A	N/A
PF3D7_0825900	0.1374	0.1163	0.1585	2	2	0.0545444	0.0101	0.1669	9	9	N/A	N/A
PF3D7_0826000	0.2888	0.2854	0.2922	2	2	0.0401667	0.0025	0.1634	9	9	N/A	N/A
PF3D7_0826100	0.1673	0.1607	0.1739	2	2	0.0394	0.0032	0.1308	9	9	N/A	N/A
PF3D7_0826200	0.28375	0.2589	0.3086	2	2	0.0419889	0.0018	0.156	9	9	N/A	N/A
PF3D7_0826300	0.0897	0.0635	0.1159	2	2	0.0217889	0.0022	0.0662	9	9	N/A	N/A
PF3D7_0826400	0.11955	0.106	0.1331	2	2	0.0373667	0.002	0.126	9	9	N/A	N/A
PF3D7_0826500	0.0711	0.068	0.0742	2	2	0.0150889	0.0017	0.0411	9	9	N/A	N/A
PF3D7_0826600	0.0299	0.0228	0.037	2	2	0.0107556	0.0013	0.0392	9	9	N/A	N/A
PF3D7_0826700	0.001	0.001	0.001	2	2	0.00776667	0.001	0.0161	9	9	N/A	N/A
PF3D7_0826900	0.2816	0.2215	0.3417	2	2	0.0792667	0.0128	0.1593	9	9	N/A	N/A
PF3D7_0827000	0.1229	0.0987	0.1471	2	2	0.0166333	0.0018	0.0744	9	9	N/A	N/A
PF3D7_0827100	0.1958	0.1599	0.2317	2	2	0.0351556	0.0051	0.1356	9	9	N/A	N/A
PF3D7_0827200	0.2587	0.1932	0.3242	2	2	0.0872375	0.0116	0.2911	8	8	N/A	N/A
PF3D7_0827300	0.3658	0.3658	0.3658	1	1	0.0972	0.004	0.4423	5	5	N/A	N/A
PF3D7_0827400	0.5407	0.5407	0.5407	1	1	0.0914875	0.0047	0.4509	8	8	N/A	N/A
PF3D7_0827500	0.08155	0.042	0.1211	2	2	0.0291778	0.003	0.101	9	9	N/A	N/A
PF3D7_0827600	0.3323	0.2128	0.4518	2	2	0.0500444	0.0026	0.2811	9	9	N/A	N/A
PF3D7_0827700	0.42335	0.3559	0.4908	2	2	0.0724	0.0039	0.3229	8	8	N/A	N/A
PF3D7_0827800	0.10785	0.07	0.1457	2	2	0.0223222	0.0033	0.0787	9	9	N/A	N/A
PF3D7_0827900	0.0167	0.0144	0.019	2	2	0.0151	0.0012	0.0202	9	9	N/A	N/A
PF3D7_0828000	0.1443	0.0842	0.2044	2	2	0.0493556	0.0038	0.2058	9	9	N/A	N/A
PF3D7_0828100	0.36355	0.3128	0.4143	2	2	0.10405	0.007	0.3674	8	8	N/A	N/A
PF3D7_0828200	0.2087	0.1599	0.2575	2	2	0.0336444	0.0029	0.1641	9	9	N/A	N/A
PF3D7_0828300	0.2512	0.1768	0.3256	2	2	0.0472222	0.0042	0.2495	9	9	N/A	N/A
PF3D7_0828400	0.16855	0.132	0.2051	2	2	0.0228556	0.0024	0.1203	9	9	N/A	N/A
PF3D7_0828500	0.05085	0.0273	0.0744	2	2	0.0298333	0.0032	0.0761	9	9	N/A	N/A
PF3D7_0828600	0.08515	0.0785	0.0918	2	2	0.0421125	0.0032	0.0796	8	8	N/A	N/A
PF3D7_0828700	0.13795	0.1144	0.1615	2	2	0.0311889	0.0034	0.1267	9	9	N/A	N/A
PF3D7_0828800	0.13045	0.0888	0.1721	2	2	0.0428	0.0033	0.1187	9	9	N/A	N/A
PF3D7_0828900	0.0431	0.0324	0.0538	2	2	0.0218444	0.0022	0.0571	9	9	N/A	N/A
PF3D7_0829000	0.23435	0.1947	0.274	2	2	0.0475556	0.0044	0.211	9	9	N/A	N/A
PF3D7_0829100	0.03145	0.001	0.0619	2	2	0.00907778	0.001	0.0619	9	9	N/A	N/A
PF3D7_0829200	0.008	0.002	0.014	2	2	0.00512222	0.0012	0.014	9	9	N/A	N/A
PF3D7_0829300	0.02885	0.001	0.0567	2	2	0.0133222	0.001	0.0567	9	9	N/A	N/A
PF3D7_0829400	0.08845	0.0764	0.1005	2	2	0.01616	0.002	0.0779	10	9	N/A	N/A
PF3D7_0829500	0.6198	0.5797	0.6599	2	2	N/A	N/A	N/A	N/A	N/A	N/A	N/A
PF3D7_0829600	0.60605	0.4837	0.7284	2	2	N/A	N/A	N/A	N/A	N/A	N/A	N/A
PF3D7_0830300	0.44165	0.3552	0.5281	2	2	0.2373	0.0104	0.5868	4	4	N/A	N/A
PF3D7_0830400	0.10325	0.0451	0.1614	2	2	0.08396	0.0421	0.1614	5	5	N/A	N/A
PF3D7_0830500	0.3212	0.1648	0.4776	2	2	0.0384875	0.0073	0.163	8	7	N/A	N/A
PF3D7_0830600	0.4792	0.4156	0.5428	2	2	0.128412	0.0084	0.3166	8	5	N/A	N/A
PF3D7_0830700	0.2564	0.1883	0.3245	2	2	N/A	N/A	N/A	N/A	N/A	N/A	N/A
PF3D7_0830800	0.3079	0.0222	0.5936	2	2	0.032196	0.0059	0.1372	25	5	N/A	N/A
PF3D7_0830900	0.4145	0.3399	0.4891	2	2	N/A	N/A	N/A	N/A	N/A	N/A	N/A
PF3D7_0831000	0.40175	0.3296	0.4739	2	2	N/A	N/A	N/A	N/A	N/A	N/A	N/A
PF3D7_0831100	0.263	0.263	0.263	1	1	0.269704	0.0108	4.9442	24	4	N/A	N/A
PF3D7_0831200	0.23805	0.2128	0.2633	2	2	0.0493667	0.0046	0.1663	9	9	N/A	N/A
PF3D7_0831300	0.5404	0.5069	0.5739	2	2	N/A	N/A	N/A	N/A	N/A	N/A	N/A
PF3D7_0831400	1.23945	0.5415	1.9374	2	2	N/A	N/A	N/A	N/A	N/A	N/A	N/A
[truncated: 3,233 more rows]

## Sheet: Column descriptions
Column	Description
Gene accession	Accession numbers of the proteins detected in the M1, S2 and S3 experiments
Avg. dN/dS (L)	Average dN/dS calculated only with orthologs from the Laverania group under a branch model of evolution
Min. dN/dS (L)	Minimum dN/dS value for the corresponding gene in the Laverania group
Max. dN/dS (L)	Maximum dN/dS value for the corresponding gene in the Laverania group
Orthologues (L)	Number of orthologous sequences from the Laverania group included in the alignments and dN/dS calculations
Species (L)	Number of species in the Laverania group in which we found orthologs for the corresponding gene
Avg. dN/dS (P)	Average dN/dS calculated with orthologs from the Plasmodium genus (including Hepatocystis) under a branch model of evolution
Min. dN/dS (P)	Minimum dN/dS value for the corresponding gene in the Plasmodium group (including Hepatocystis)
Max. dN/dS (P)	Maximum dN/dS value for the corresponding gene in the Plasmodium group (including Hepatocystis)
Orthologues (P)	Number of orthologous sequences from the Plasmodium group included in the alignments and dN/dS calculations
Species (P)	Number of species in the Plasmodium group in which we found orthologs for the corresponding gene
Adj. pN/pS	Number of non-synonomous mutations divided by the sum of synonomous + non-synonomous mutations in the gene encoding the corresponding protein
Variant fraction	Number of total variant sites divided by the length of the gene encoding the corresponding protein
