# Supplementary material for: The spatial proteome of the Plasmodium falciparum schizont illuminates the composition and evolutionary trajectories of its organelles
Source: Nat Commun. 2026 May 30;17:6192. doi: 10.1038/s41467-026-73664-2 (PMC13369866; doi:10.1038/s41467-026-73664-2)
Supplement: Supplementary file 8 — Source data [file 41467_2026_73664_MOESM8_ESM.xlsx]

## Sheet: Fig. 1D
Gene accession	tSNE.dim.1 (S1-S2)	tSNE.dim.2 (S1-S2)		Fig. 1D: Co-ordinates for each protein in a t-SNE projection (S1-S2)
PF3D7_0102200	-1.60952	-6.32511
PF3D7_0102500	36.8001	-63.075
PF3D7_0102800	10.4722	-59.5573
PF3D7_0102900	-8.79283	82.394
PF3D7_0103100	-1.81132	-10.0803
PF3D7_0103200	20.7343	-67.0115
PF3D7_0103300	15.8879	21.905
PF3D7_0103900	-14.3735	-37.837
PF3D7_0104100	5.8731	-66.9062
PF3D7_0104200	-31.0946	-37.5488
PF3D7_0104300	4.15703	2.04165
PF3D7_0104400	-45.0433	-51.6464
PF3D7_0104500	-1.19856	88.577
PF3D7_0104800	19.9469	-67.9357
PF3D7_0105200	-32.9256	-74.3199
PF3D7_0105300	-6.65319	97.0323
PF3D7_0105600	-5.55652	28.7851
PF3D7_0105700	41.316	-4.52787
PF3D7_0105800	23.0719	-24.0759
PF3D7_0106000	21.126	-5.80371
PF3D7_0106100	17.242	46.5384
PF3D7_0106200	-20.1812	-35.271
PF3D7_0106300	8.06095	-51.6709
PF3D7_0106400	13.0761	65.4946
PF3D7_0106500	24.0706	-58.5443
PF3D7_0106700	-22.3875	19.7065
PF3D7_0106800	-27.8737	-39.4711
PF3D7_0106900	-53.5573	-47.1642
PF3D7_0107000	27.069	-29.1589
PF3D7_0107400	-24.4155	-72.7
PF3D7_0107500	17.6596	-72.7266
PF3D7_0107700	38.9614	-25.7827
PF3D7_0107800	23.4004	-18.7457
PF3D7_0108000	4.8558	54.0033
PF3D7_0108300	7.02905	0.620349
PF3D7_0108500	-3.87566	65.0427
PF3D7_0108700	-16.6276	-40.4881
PF3D7_0108800	-42.6265	-52.7297
PF3D7_0109000	-43.7355	-66.923
PF3D7_0109200	20.0628	49.8835
PF3D7_0109400	-10.9568	91.0613
PF3D7_0109500	-0.99338	-22.5753
PF3D7_0109800	-23.8405	69.8926
PF3D7_0109950	-12.5356	-67.5791
PF3D7_0110400	21.1615	54.2174
PF3D7_0110500	19.5032	20.6426
PF3D7_0110600	1.52504	-50.8639
PF3D7_0110700	-1.26041	82.1547
PF3D7_0110800	12.3776	10.0966
PF3D7_0111000	18.5915	-21.728
PF3D7_0111300	22.9969	-14.8761
PF3D7_0111400	22.7385	-26.5575
PF3D7_0111500	-2.9435	91.0168
PF3D7_0111800	-15.0983	10.4534
PF3D7_0111900	-12.9202	-71.5597
PF3D7_0112000	7.21407	72.2897
PF3D7_0112200	17.2517	-71.174
PF3D7_0112900	56.252	-23.4762
PF3D7_0113000	59.1399	-22.1247
PF3D7_0113200	55.675	-23.3339
PF3D7_0113700	45.1065	-32.7828
PF3D7_0113900	56.1531	-21.4859
PF3D7_0114000	-38.3817	38.5824
PF3D7_0201500	55.8228	-31.2077
PF3D7_0201600	57.2997	-29.5566
PF3D7_0201800	49.9481	-33.1521
PF3D7_0201900	55.6772	-34.3865
PF3D7_0202000	54.9973	-35.6084
PF3D7_0202100	-17.223	58.7303
PF3D7_0202200	54.0769	-17.5034
PF3D7_0202400	58.6866	-35.093
PF3D7_0202500	-63.9194	-22.4448
PF3D7_0202600	19.8895	21.0323
PF3D7_0203000	-2.80078	-50.3991
PF3D7_0203300	0.781149	-5.54808
PF3D7_0203400	-18.2981	85.1583
PF3D7_0203600	34.8093	-9.92431
PF3D7_0203700	-29.9226	24.0867
PF3D7_0204100	2.23769	-38.8754
PF3D7_0204200	-40.2196	-61.9775
PF3D7_0204500	-7.48982	93.4811
PF3D7_0204700	22.7206	-70.5535
PF3D7_0204900	-28.8844	-57.2358
PF3D7_0205400	40.5359	13.2814
PF3D7_0205500	27.8272	58.5228
PF3D7_0205600	-13.7938	15.5816
PF3D7_0205900	28.696	72.8625
PF3D7_0206000	-55.0674	-60.2933
PF3D7_0206200	34.2958	-65.4505
PF3D7_0206700	14.8673	59.9447
PF3D7_0206800	-58.8731	-28.4658
PF3D7_0206900	34.3366	-68.1255
PF3D7_0207000	-58.7278	-28.6671
PF3D7_0207100	-1.63466	-55.5674
PF3D7_0207200	-17.005	-58.1232
PF3D7_0207400	-25.0101	63.1458
PF3D7_0207500	-65.1661	-12.4503
PF3D7_0207600	-27.4683	79.6207
PF3D7_0207700	-20.854	65.6106
PF3D7_0207800	-24.9357	63.2731
PF3D7_0207900	-21.1509	74.0601
PF3D7_0208100	12.5212	-62.9713
PF3D7_0208200	-27.4072	27.3007
PF3D7_0208400	-29.8401	0.912967
PF3D7_0208500	-59.9001	-65.944
PF3D7_0208600	-58.9785	-43.5303
PF3D7_0208700	46.4849	27.2473
PF3D7_0208800	-9.37628	-35.332
PF3D7_0209000	19.6386	-2.69284
PF3D7_0209100	26.024	45.8923
PF3D7_0209300	-57.6495	-48.8481
PF3D7_0209400	0.380759	103.704
PF3D7_0209600	12.8159	-61.5118
PF3D7_0209800	4.46777	66.8365
PF3D7_0210100	-24.276	-0.778887
PF3D7_0210200	-22.6679	30.3535
PF3D7_0210300	10.7785	-65.2054
PF3D7_0210600	-3.29483	-60.4318
PF3D7_0210700	-32.2581	-35.6421
PF3D7_0210900	-24.0942	-5.82784
PF3D7_0211200	-25.8388	-28.3923
PF3D7_0211800	9.1064	80.4697
PF3D7_0212100	11.9977	20.7772
PF3D7_0212200	-24.6807	-61.5248
PF3D7_0212300	-19.6402	8.32417
PF3D7_0212400	7.8868	-43.7179
PF3D7_0212500	8.11159	-47.3692
PF3D7_0212600	-46.0136	-29.6531
PF3D7_0212900	-23.5854	13.4317
PF3D7_0213000	-14.894	-36.1029
PF3D7_0213100	-0.857907	-3.83787
PF3D7_0213500	26.946	26.4387
PF3D7_0213700	-11.5277	-64.1989
PF3D7_0213900	40.9241	63.4787
PF3D7_0214000	6.11698	70.4757
PF3D7_0214100	32.9146	16.1322
PF3D7_0214400	-35.5457	26.569
PF3D7_0214700	-38.4073	-73.9264
PF3D7_0214800	14.9704	-61.7383
PF3D7_0214900	-33.4872	-57.3109
PF3D7_0215000	-65.1729	-17.175
PF3D7_0215100	-29.0742	-24.7419
PF3D7_0215300	49.6534	-41.183
PF3D7_0215400	7.11862	1.88959
PF3D7_0215500	-7.5845	41.3102
PF3D7_0215600	33.8998	6.63763
PF3D7_0215700	31.3218	61.3666
PF3D7_0215800	24.375	-12.6114
PF3D7_0216200	-4.54714	2.96624
PF3D7_0216400	37.9523	29.7455
PF3D7_0216600	19.8305	-74.6735
PF3D7_0216800	46.2805	-4.26867
PF3D7_0217100	-29.7418	-75.5304
PF3D7_0217500	-62.0213	-22.7541
PF3D7_0217600	-36.7394	-44.7184
PF3D7_0217700	24.8143	46.1337
PF3D7_0217800	-14.9841	1.0805
PF3D7_0217900	-5.7954	83.8887
PF3D7_0218000	3.4992	7.94513
PF3D7_0218200	-8.90009	5.66618
PF3D7_0218400	-30.6921	28.7887
PF3D7_0218500	-10.1324	30.2797
PF3D7_0218600	4.99566	-12.7977
PF3D7_0218700	10.7199	17.6836
PF3D7_0219400	-18.187	-11.6927
PF3D7_0219600	2.02508	6.63401
PF3D7_0219800	-6.36997	-18.1913
PF3D7_0219900	-42.6099	-40.5583
PF3D7_0220000	-64.9243	-19.0487
PF3D7_0220100	54.0285	-27.8284
PF3D7_0220200	52.7397	-33.5616
PF3D7_0220600	50.7542	-31.4128
PF3D7_0220700	50.739	-20.6525
PF3D7_0220800	-22.681	11.0857
PF3D7_0300100	61.7525	-28.6781
PF3D7_0300900	53.2467	-33.034
PF3D7_0301400	53.0283	-19.5886
PF3D7_0301600	49.6986	35.4082
PF3D7_0301700	57.3674	-22.3103
PF3D7_0301800	43.6321	8.85709
PF3D7_0302000	-0.828353	28.1565
PF3D7_0302100	37.9598	36.3287
PF3D7_0302200	-1.6793	-93.4659
PF3D7_0302500	-40.4321	-22.9352
PF3D7_0302700	-3.38835	-71.133
PF3D7_0302800	9.05298	27.6246
PF3D7_0302900	-1.01202	85.9192
PF3D7_0303000	9.55903	-35.6846
PF3D7_0303100	35.9187	29.3013
PF3D7_0303200	-11.4927	1.01177
PF3D7_0303300	31.572	58.0958
PF3D7_0303400	18.3773	-56.411
PF3D7_0303500	27.548	-18.2151
PF3D7_0303700	-21.6648	-74.0608
PF3D7_0303800	29.835	5.1648
PF3D7_0304100	-39.8698	-73.9659
PF3D7_0304200	-25.2511	-26.8783
PF3D7_0304400	-36.5588	-1.28299
PF3D7_0304500	-13.6825	-72.5135
PF3D7_0304900	8.00525	19.0766
PF3D7_0305200	-1.89192	77.2317
PF3D7_0305300	9.41385	-41.5216
PF3D7_0305500	1.97858	-10.8603
PF3D7_0305600	14.4657	5.20567
PF3D7_0305700	-4.19958	91.7625
PF3D7_0306000	-12.8212	-78.4546
PF3D7_0306100	26.8806	16.401
PF3D7_0306200	-2.20923	86.7566
PF3D7_0306300	-17.9962	85.5957
PF3D7_0306400	-25.6942	-76.5197
PF3D7_0306500	-30.1302	-59.7783
PF3D7_0306700	-17.9819	-55.6763
PF3D7_0306800	12.2297	68.1844
PF3D7_0306900	-22.1115	2.87229
PF3D7_0307100	-13.8591	29.4867
PF3D7_0307200	-26.4262	-5.22789
PF3D7_0307400	-49.5266	-46.602
PF3D7_0307500	-9.02092	-20.186
PF3D7_0307700	16.1991	-35.0404
PF3D7_0308000	26.6043	48.6673
PF3D7_0308100	-3.77635	-52.1237
PF3D7_0308200	12.8981	68.4965
PF3D7_0308300	-29.7893	-48.7158
PF3D7_0308500	-0.519606	105.663
PF3D7_0308600	-1.46015	31.4332
PF3D7_0308700	-31.9253	-63.0486
PF3D7_0308900	0.586114	27.9078
PF3D7_0309000	-4.18491	-5.3829
PF3D7_0309200	42.4287	21.7417
PF3D7_0309300	16.6609	6.70728
PF3D7_0309500	11.2907	85.9978
PF3D7_0309600	-23.1473	-10.3574
PF3D7_0310000	-44.2556	-46.6082
PF3D7_0310200	5.51647	16.0238
PF3D7_0310300	-21.6045	13.5995
PF3D7_0310400	18.8503	30.3368
PF3D7_0310500	-18.4771	19.4251
PF3D7_0310600	58.7542	24.895
PF3D7_0310700	41.1579	49.1228
PF3D7_0310800	-20.4199	-32.1756
PF3D7_0310900	29.136	-22.8154
PF3D7_0311100	-13.6791	1.90287
PF3D7_0311300	-23.091	13.4731
PF3D7_0311600	-0.431606	-36.302
PF3D7_0311800	-30.2707	-74.7707
PF3D7_0312100	9.99358	-71.0964
PF3D7_0312300	23.3705	71.8546
PF3D7_0312400	-0.614992	80.3086
PF3D7_0312500	12.4506	-72.1673
PF3D7_0312800	-36.5464	-1.27749
PF3D7_0313000	3.4652	43.4829
PF3D7_0313400	31.0745	-5.83062
PF3D7_0313800	-50.1015	-54.7204
PF3D7_0314000	-9.44734	-29.4996
PF3D7_0314100	31.8081	6.25302
PF3D7_0314300	47.5028	-3.33192
PF3D7_0314400	-15.7599	49.6054
PF3D7_0314700	41.2072	56.2141
PF3D7_0315100	8.7502	10.9355
PF3D7_0315400	6.98493	-20.0988
PF3D7_0315600	24.365	-17.5353
PF3D7_0315800	31.9001	63.9416
PF3D7_0316200	29.8517	-69.7679
PF3D7_0316300	-21.9456	81.4973
PF3D7_0316400	-50.7005	-45.4912
PF3D7_0316500	23.311	-30.7648
PF3D7_0316600	23.8314	-70.052
PF3D7_0316700	13.6416	-32.9369
PF3D7_0316800	-15.8631	-0.929824
PF3D7_0316900	-23.3362	-45.1383
PF3D7_0317000	29.8585	88.5798
PF3D7_0317200	25.3984	-18.5885
PF3D7_0317300	16.7784	-42.1523
PF3D7_0317500	12.6119	-26.393
PF3D7_0317600	-23.4376	2.766
PF3D7_0317700	13.731	5.38056
PF3D7_0317800	-2.3125	75.9298
PF3D7_0318100	-35.8682	-72.9972
PF3D7_0318200	31.3936	60.7732
PF3D7_0318300	-57.4439	-15.5151
PF3D7_0318500	6.82854	-2.18089
PF3D7_0318600	-18.906	35.7394
PF3D7_0318700	-48.5766	-64.7177
PF3D7_0318900	-5.17317	-26.1141
PF3D7_0319000	13.7423	-63.2861
PF3D7_0319100	-10.7062	64.4508
PF3D7_0319200	3.19421	70.7666
PF3D7_0319400	20.6535	-25.657
PF3D7_0319500	10.6911	-15.5779
PF3D7_0319600	-7.57283	58.9227
PF3D7_0319700	4.07564	-50.5773
PF3D7_0319900	-2.53854	80.2752
PF3D7_0320000	5.43007	94.281
PF3D7_0320100	-13.522	-32.918
PF3D7_0320300	13.2816	68.0378
PF3D7_0320500	-6.08783	96.1077
PF3D7_0320600	-29.5164	32.2248
PF3D7_0320700	-11.41	-35.6621
PF3D7_0320800	6.54263	1.72215
PF3D7_0320900	30.8861	2.70495
PF3D7_0321100	-14.1273	-16.7896
PF3D7_0321400	-44.1621	-64.4867
PF3D7_0321500	15.1221	1.55046
PF3D7_0321600	-16.7957	8.98239
PF3D7_0321700	18.7373	-26.3803
PF3D7_0321800	6.36069	-9.31553
PF3D7_0321900	-4.61363	-16.8661
PF3D7_0322000	-3.91077	88.9886
PF3D7_0322100	11.9945	33.2316
PF3D7_0322300	3.65641	-28.4682
PF3D7_0322400	12.3634	77.3686
PF3D7_0322500	-33.9348	-84.4379
PF3D7_0322900	-23.8216	-2.71573
PF3D7_0323000	-9.84293	-16.2015
PF3D7_0323100	-4.89637	-88.526
PF3D7_0323400	-43.0294	-31.4259
PF3D7_0323500	-3.86915	18.0064
PF3D7_0323600	-17.1224	-3.59021
PF3D7_0323700	1.18952	18.4721
PF3D7_0323800	-13.736	12.9534
PF3D7_0324800	57.3331	-29.0999
PF3D7_0401600	60.4097	-34.9649
PF3D7_0401800	57.291	-34.2573
PF3D7_0402000	56.0445	-36.4796
PF3D7_0402100	-4.08795	-24.35
PF3D7_0402300	36.7453	-63.1017
PF3D7_0402400	55.2852	-24.3592
PF3D7_0403100	-31.3396	-74.2723
PF3D7_0403200	-3.13782	8.12448
PF3D7_0403600	50.0942	40.9041
PF3D7_0403700	-1.95807	25.333
PF3D7_0403800	-3.3835	-19.4481
PF3D7_0404300	-15.4774	-1.25675
PF3D7_0404700	-25.8582	-31.9833
PF3D7_0404900	16.3478	-79.1042
PF3D7_0405000	-4.66084	22.8412
PF3D7_0405100	37.7576	32.3949
PF3D7_0405200	-3.44433	-54.901
PF3D7_0405400	6.52264	33.1542
PF3D7_0405500	-10.3723	8.82419
PF3D7_0405600	4.06378	-22.1827
PF3D7_0405700	37.2261	21.4592
PF3D7_0405800	-13.7671	-74.9565
PF3D7_0405900	-27.9604	-67.4209
PF3D7_0406000	-6.99936	-7.66894
PF3D7_0406100	16.1438	47.4993
PF3D7_0406200	-66.6116	-18.5074
PF3D7_0406400	-1.65678	91.2004
PF3D7_0406500	-28.1962	14.2682
PF3D7_0406700	30.6241	21.5192
PF3D7_0407200	-28.2599	-28.4146
PF3D7_0407700	7.91736	-3.02085
PF3D7_0407800	-2.83894	-64.0097
PF3D7_0407900	23.3033	73.8819
PF3D7_0408000	-47.2163	-68.8643
PF3D7_0408100	0.206921	47.2893
PF3D7_0408300	-11.6997	12.3692
PF3D7_0408500	-7.15723	46.1753
PF3D7_0409100	-5.14902	30.1668
PF3D7_0409400	-35.5834	-74.1165
PF3D7_0409500	19.9884	-38.308
PF3D7_0409600	37.1565	55.831
PF3D7_0409800	-20.6247	11.9727
PF3D7_0410000	0.691773	-56.741
PF3D7_0410300	37.5186	24.5559
PF3D7_0410400	43.8158	40.8604
PF3D7_0410600	4.4474	83.3635
PF3D7_0410800	29.9498	-39.1738
PF3D7_0410900	37.4033	55.4765
PF3D7_0411100	23.5538	56.4239
PF3D7_0411900	21.5631	-8.98268
PF3D7_0412000	17.1996	-74.8046
PF3D7_0412200	37.157	68.6782
PF3D7_0412700	54.1606	-23.138
PF3D7_0413500	-32.7705	-79.7604
PF3D7_0413600	28.1798	69.2511
PF3D7_0413700	9.70002	74.8164
PF3D7_0413900	1.61633	85.4963
PF3D7_0414000	23.8035	-14.015
PF3D7_0414300	-13.8252	-13.1742
PF3D7_0414600	-37.5127	6.1422
PF3D7_0414900	-36.4817	-34.8305
PF3D7_0415000	27.1577	41.0775
PF3D7_0415200	26.7659	-7.24941
PF3D7_0415300	-0.409824	26.7178
PF3D7_0415400	25.8811	56.5019
PF3D7_0415500	18.5609	64.2029
PF3D7_0415600	-26.83	-61.8422
PF3D7_0415700	-60.3372	-50.0854
PF3D7_0415800	-46.2713	-62.6457
PF3D7_0415900	-24.8183	-1.71095
PF3D7_0416000	-0.415833	-0.291897
PF3D7_0416200	32.5863	19.3938
PF3D7_0416400	-11.234	21.0987
PF3D7_0416500	9.33547	65.7697
PF3D7_0416700	-1.28312	-60.8514
PF3D7_0416800	27.9124	6.52901
PF3D7_0416900	13.4633	19.9691
PF3D7_0417200	4.79501	103.403
PF3D7_0417300	-27.4199	-76.6773
PF3D7_0417500	44.8431	29.7651
PF3D7_0417800	-12.7003	32.4259
PF3D7_0418100	6.17803	74.5179
PF3D7_0418200	56.8987	22.3888
PF3D7_0418300	-14.2604	-6.74795
PF3D7_0418500	13.569	48.4615
PF3D7_0418600	-29.0099	10.421
PF3D7_0418700	50.5138	45.7748
PF3D7_0419400	34.5663	32.0137
PF3D7_0419500	18.0656	-70.8867
PF3D7_0419600	-9.36174	90.3827
PF3D7_0419700	-25.5232	-62.4865
PF3D7_0419800	-11.361	25.1664
PF3D7_0419900	13.19	-53.9113
PF3D7_0420000	-28.6276	49.719
PF3D7_0420300	29.4814	14.469
PF3D7_0420400	-22.2665	-56.8554
PF3D7_0420600	22.661	-31.7468
PF3D7_0422000	-12.9183	-19.7105
PF3D7_0422100	-18.6521	-40.9107
PF3D7_0422400	-20.5135	-1.33358
PF3D7_0422500	-2.49112	28.3097
PF3D7_0422600	-17.1932	-63.5862
PF3D7_0422700	19.2987	5.18963
PF3D7_0422800	20.0209	-71.7596
PF3D7_0423200	-28.7385	-30.5897
PF3D7_0423300	-21.0288	-4.46648
PF3D7_0423400	-5.61849	65.4231
PF3D7_0423500	2.68722	-59.7552
PF3D7_0423600	58.1923	19.2942
PF3D7_0423700	-63.2246	-15.2958
PF3D7_0423800	-43.0059	-31.5503
PF3D7_0424100	-44.5232	-30.5607
PF3D7_0424200	35.1683	-64.2782
PF3D7_0424500	50.358	-41.2405
PF3D7_0424600	58.1999	-37.555
PF3D7_0424700	49.1806	5.65716
PF3D7_0500800	55.3431	-35.8156
PF3D7_0500900	-4.68767	-2.72583
PF3D7_0501000	56.3962	-19.0663
PF3D7_0501100	50.5353	-25.3295
PF3D7_0501200	55.8379	-20.1263
PF3D7_0501300	54.4691	-21.7688
PF3D7_0501500	-29.6595	-34.8881
PF3D7_0501600	-29.8278	-36.7079
PF3D7_0501800	26.1597	-10.4744
PF3D7_0501900	44.07	50.7146
PF3D7_0502000	6.01556	-12.4772
PF3D7_0502100	-0.911541	16.8009
PF3D7_0502200	-19.6548	-67.4233
PF3D7_0502400	18.1836	-78.4064
PF3D7_0502900	-11.5585	-73.3281
PF3D7_0503000	-5.76037	-94.0236
PF3D7_0503100	-54.306	-49.223
PF3D7_0503200	21.7439	-21.0557
PF3D7_0503300	-7.94759	27.2291
PF3D7_0503400	-13.3927	84.0103
PF3D7_0503500	35.1973	27.6774
PF3D7_0503600	-45.4838	-64.3545
PF3D7_0503800	-26.4208	-1.7994
PF3D7_0503900	-23.4375	-74.4709
PF3D7_0504000	-53.1935	-43.3563
PF3D7_0504400	-49.2843	-52.85
PF3D7_0504600	-24.974	-78.1567
PF3D7_0504800	21.2525	-39.664
PF3D7_0504900	26.3146	-69.564
PF3D7_0505000	32.784	35.8361
PF3D7_0505100	21.9749	-61.8441
PF3D7_0505200	28.3651	67.1514
PF3D7_0505400	-47.9863	-49.3499
PF3D7_0505500	38.2339	57.0847
PF3D7_0505600	8.49891	24.0071
PF3D7_0505700	10.5092	-48.7269
PF3D7_0505800	9.68795	62.7703
PF3D7_0505900	-15.4299	79.3904
PF3D7_0506000	-18.2022	-31.603
PF3D7_0506100	23.0547	-0.865077
PF3D7_0506800	-4.39268	-14.9423
PF3D7_0506900	6.67143	-65.2122
PF3D7_0507100	-25.957	-4.56695
PF3D7_0507200	-2.8541	-4.12753
PF3D7_0507400	30.7739	-64.5833
PF3D7_0507500	-27.1321	-33.3843
PF3D7_0507600	36.1353	25.6966
PF3D7_0507700	35.2531	40.8575
PF3D7_0507800	25.347	33.7464
PF3D7_0508000	14.4275	-79.525
PF3D7_0508100	5.75608	-49.4967
PF3D7_0508200	39.4176	-26.1366
PF3D7_0508300	-41.8295	-40.0755
PF3D7_0508500	15.5507	-14.0473
PF3D7_0508600	43.8154	-3.97418
PF3D7_0508700	1.93362	21.1259
PF3D7_0508800	-55.9921	-51.448
PF3D7_0508900	20.9151	-43.0877
PF3D7_0509000	23.918	28.6207
PF3D7_0509100	14.7253	-12.1696
PF3D7_0509300	35.6	-3.20495
PF3D7_0509400	11.103	39.084
PF3D7_0509500	-7.72753	15.4659
PF3D7_0509800	31.0293	40.2567
PF3D7_0509900	21.298	14.9137
PF3D7_0510100	41.0956	22.4755
PF3D7_0510200	28.067	45.7101
PF3D7_0510500	1.02574	7.15685
PF3D7_0511000	4.49979	89.2114
PF3D7_0511200	11.2752	-49.5271
PF3D7_0511300	41.2951	38.5348
PF3D7_0511500	9.28015	0.110866
PF3D7_0511600	-27.558	-27.4523
PF3D7_0511800	5.4561	102.523
PF3D7_0512000	-4.52078	72.2259
PF3D7_0512200	10.8074	88.113
PF3D7_0512300	38.5217	28.3442
PF3D7_0512600	-28.0955	-41.4086
PF3D7_0512700	-3.47845	82.0704
PF3D7_0512900	-16.3143	57.3741
PF3D7_0513100	-7.95782	-30.996
PF3D7_0513200	36.553	43.3481
PF3D7_0513300	5.19545	101.544
PF3D7_0513500	-9.26615	-93.1858
PF3D7_0513600	17.4825	-22.5862
PF3D7_0513800	-28.8524	-38.7293
PF3D7_0514100	7.22517	-40.7207
PF3D7_0514200	2.58479	14.6745
PF3D7_0514900	-0.04111	20.5696
PF3D7_0515000	25.0331	16.262
PF3D7_0515300	23.5384	32.6039
PF3D7_0515400	11.7035	-25.558
PF3D7_0515700	8.75397	-53.3628
PF3D7_0515900	-13.3475	-19.2976
PF3D7_0516000	34.0073	-48.0818
PF3D7_0516200	-14.4965	2.25016
PF3D7_0516400	13.4112	82.5679
PF3D7_0516700	14.9913	64.0288
PF3D7_0516800	22.2505	-11.3809
PF3D7_0516900	-26.3717	0.36803
PF3D7_0517000	-18.5037	-2.48246
PF3D7_0517300	-3.72014	15.1609
PF3D7_0517400	0.465452	5.87316
PF3D7_0517700	58.0132	22.8228
PF3D7_0517900	-8.85918	-45.898
PF3D7_0518000	-19.6115	58.0481
PF3D7_0518200	-10.5718	-73.4118
PF3D7_0518300	29.2367	87.2737
PF3D7_0518500	-2.57866	15.9994
PF3D7_0518600	-15.5962	17.0057
PF3D7_0518700	7.07218	42.7608
PF3D7_0519200	3.80278	-67.0774
PF3D7_0519400	-22.8423	-4.75859
PF3D7_0519500	9.17377	1.90861
PF3D7_0519600	-39.3457	16.3256
PF3D7_0519700	-25.4136	-9.11931
PF3D7_0519800	-1.141	14.5169
PF3D7_0519900	-49.6204	-54.1501
PF3D7_0520000	-19.95	-3.38302
PF3D7_0520200	25.3467	64.0097
PF3D7_0520300	15.667	57.5325
PF3D7_0520400	-22.745	-71.3755
PF3D7_0520500	2.45355	105.048
PF3D7_0520600	-5.08206	88.9489
PF3D7_0520700	-13.728	18.3429
PF3D7_0520800	-54.527	-50.3832
PF3D7_0520900	3.8984	99.4586
PF3D7_0521000	-9.84787	24.0769
PF3D7_0521400	-53.0757	-50.9359
PF3D7_0521700	-18.4399	14.8668
PF3D7_0522100	36.332	19.6524
PF3D7_0522200	38.7779	-14.5848
PF3D7_0522300	6.94399	42.9977
PF3D7_0522400	5.70228	-53.2379
PF3D7_0522600	7.16124	-57.1015
PF3D7_0522700	-47.3947	-46.5159
PF3D7_0522800	24.7015	21.6001
PF3D7_0523000	21.3453	-49.2792
PF3D7_0523100	-28.8033	-74.4403
PF3D7_0523300	-13.0293	-75.9037
PF3D7_0523400	12.1923	-65.5878
PF3D7_0523600	18.2545	-18.4711
PF3D7_0523900	-6.87292	-9.95999
PF3D7_0524000	3.89127	77.7677
PF3D7_0524300	5.95517	81.2621
PF3D7_0524400	-21.7989	6.93323
PF3D7_0524500	41.3209	52.5482
PF3D7_0524600	-49.6776	-46.9987
PF3D7_0524700	-5.82623	-60.1038
PF3D7_0524800	29.7561	73.7287
PF3D7_0524900	38.4692	50.8051
PF3D7_0525100	-34.3682	-25.1401
PF3D7_0525200	-18.1287	34.9654
PF3D7_0525300	26.4007	13.3805
PF3D7_0525400	-40.2164	9.55127
PF3D7_0525800	-48.3308	-65.9949
PF3D7_0526200	33.3744	22.7199
PF3D7_0526400	4.7365	-42.66
PF3D7_0526500	-0.0366127	29.7228
PF3D7_0526700	-50.0473	-51.7528
PF3D7_0526800	6.65662	44.4294
PF3D7_0526900	-12.8728	-35.1696
PF3D7_0527000	40.382	57.8486
PF3D7_0527100	-6.91464	90.0691
PF3D7_0527200	-0.610827	68.5532
PF3D7_0527500	40.976	53.3124
PF3D7_0527600	20.5505	57.5627
PF3D7_0527900	-10.5904	36.1672
PF3D7_0528100	12.0508	-0.0167218
PF3D7_0528200	59.1265	22.8535
PF3D7_0528300	-3.05655	-8.75264
PF3D7_0528400	-0.608752	-60.2754
PF3D7_0528700	10.8412	12.3043
PF3D7_0528800	-28.0024	26.364
PF3D7_0529000	-22.701	-44.5943
PF3D7_0529300	-51.8446	-48.7278
PF3D7_0529400	22.819	-32.0455
PF3D7_0529500	3.61737	59.6355
PF3D7_0529800	23.6175	-39.4276
PF3D7_0529900	-11.2835	-32.9266
PF3D7_0530000	2.19996	63.3376
PF3D7_0530100	28.4181	9.92479
PF3D7_0530200	-53.141	-45.1369
PF3D7_0530300	9.29248	-60.6238
PF3D7_0530600	25.2427	10.7976
PF3D7_0530700	23.4501	47.8251
PF3D7_0530900	-27.8726	-55.8919
PF3D7_0531100	33.3398	-28.4972
PF3D7_0531400	-5.87655	20.9138
PF3D7_0532100	-64.4585	-14.2975
PF3D7_0532300	54.6156	-32.9351
PF3D7_0600200	54.1716	-26.3182
PF3D7_0601900	53.4834	-24.3303
PF3D7_0602100	36.0979	54.8429
PF3D7_0602200	7.04256	87.5015
PF3D7_0602400	-57.1297	-51.9059
PF3D7_0602500	-14.2021	86.438
PF3D7_0602600	11.8966	-3.34354
PF3D7_0603000	22.8684	8.34488
PF3D7_0603100	38.9474	33.6474
PF3D7_0603200	-17.7069	-58.0194
PF3D7_0603300	-24.4339	-75.3585
PF3D7_0603400	-1.24403	23.2639
PF3D7_0603500	14.8345	-50.3568
PF3D7_0603800	-12.3846	-50.8164
PF3D7_0604100	21.5754	-21.6536
PF3D7_0604300	-27.4293	25.326
PF3D7_0604500	1.5631	-1.831
PF3D7_0605100	1.86106	27.5211
PF3D7_0605500	27.3403	-64.0105
PF3D7_0605800	26.9567	-19.2136
PF3D7_0605900	-18.3456	-24.545
PF3D7_0606000	9.45076	-33.6972
PF3D7_0606100	30.7101	9.15952
PF3D7_0606200	-10.2253	-36.2336
PF3D7_0606500	16.7035	21.8539
PF3D7_0606600	39.0724	23.9178
PF3D7_0606700	23.6706	51.3782
PF3D7_0606800	14.8508	-80.0054
PF3D7_0606900	-3.80354	86.6999
PF3D7_0607000	8.46385	3.24867
PF3D7_0607400	10.9883	-62.2437
PF3D7_0607600	42.71	17.5332
PF3D7_0607700	49.0203	-23.7352
PF3D7_0608000	-19.7225	77.4342
PF3D7_0608310	-37.1564	-57.6615
PF3D7_0608400	-15.2693	-67.8126
PF3D7_0608500	29.9058	87.7606
PF3D7_0608700	10.2524	76.039
PF3D7_0608800	-7.79757	92.0521
PF3D7_0608900	43.154	42.8856
PF3D7_0609000	8.77913	-43.3934
PF3D7_0609700	3.38465	-53.3035
PF3D7_0609800	2.5304	-67.0566
PF3D7_0610100	0.759598	46.4844
PF3D7_0610200	18.7624	21.5663
PF3D7_0610400	30.0827	0.917026
PF3D7_0610500	-3.59058	65.4191
PF3D7_0610600	12.6598	14.3669
PF3D7_0610700	-1.7945	60.9481
PF3D7_0610800	3.00358	97.1922
PF3D7_0610900	-0.78997	9.51975
PF3D7_0611300	-35.5932	-69.6413
PF3D7_0611400	17.2421	26.9074
PF3D7_0611600	20.2488	-41.4614
PF3D7_0611800	25.4652	14.2605
PF3D7_0611900	22.2444	11.5968
PF3D7_0612100	57.7825	21.7471
PF3D7_0612200	24.9505	-39.0716
PF3D7_0612700	15.6135	-79.4942
PF3D7_0612800	13.7122	-79.9756
PF3D7_0612900	41.3354	25.0065
PF3D7_0613100	-12.5674	-77.5975
PF3D7_0613300	5.16765	-58.2094
PF3D7_0613400	-44.0824	-46.168
PF3D7_0613500	0.969448	-8.66737
PF3D7_0613600	31.0851	-40.848
PF3D7_0613700	-31.6184	-31.6871
PF3D7_0613800	25.501	-12.848
PF3D7_0613900	-44.4654	-66.1219
PF3D7_0614000	-33.3675	-53.2937
PF3D7_0614200	-30.5764	-20.7679
PF3D7_0614300	18.9908	-68.3989
PF3D7_0614400	-7.98401	10.7266
PF3D7_0614500	-23.5416	-3.92343
PF3D7_0614800	-9.39518	-11.4982
PF3D7_0614900	-2.92894	-43.7066
PF3D7_0615000	-8.59747	9.8122
PF3D7_0615300	6.76483	-30.8247
PF3D7_0615400	-25.4596	12.6951
PF3D7_0615600	-21.2472	18.1359
PF3D7_0615700	2.09416	13.8858
PF3D7_0615800	42.4566	39.5913
PF3D7_0615900	-32.4664	-4.33915
PF3D7_0616200	21.2803	-32.8525
PF3D7_0616300	54.1435	18.7121
PF3D7_0616600	14.8072	-16.7742
PF3D7_0616800	-23.6818	-79.6742
PF3D7_0616900	-17.2215	24.2317
PF3D7_0617000	-47.1508	-52.7473
PF3D7_0617100	-0.810428	-51.0109
PF3D7_0617200	47.211	-40.8067
PF3D7_0617300	-21.9375	-18.5207
PF3D7_0617800	31.0226	2.81863
PF3D7_0617900	29.7756	-0.413557
PF3D7_0618000	14.8428	-47.6285
PF3D7_0618200	-25.1262	-12.5313
PF3D7_0618300	-21.3836	0.999551
PF3D7_0618500	12.6087	57.7375
PF3D7_0618600	-5.69801	-88.8659
PF3D7_0618700	42.1755	47.3873
PF3D7_0618900	11.1029	-47.0737
PF3D7_0619000	-2.45654	56.409
PF3D7_0619200	0.371792	-40.6881
PF3D7_0619400	27.0491	45.0358
PF3D7_0619500	10.6315	85.3756
PF3D7_0619700	-7.20966	-22.2955
PF3D7_0619900	-5.497	11.7482
PF3D7_0620000	44.4422	-5.94742
PF3D7_0620100	-25.5777	-58.7403
PF3D7_0620400	-55.0927	-23.2968
PF3D7_0620500	7.69379	35.8472
PF3D7_0620700	-10.2981	-41.5913
PF3D7_0621100	15.7116	71.0299
PF3D7_0621200	15.7659	70.0508
PF3D7_0621300	-28.5595	21.0149
PF3D7_0621500	-42.1364	-7.74985
PF3D7_0621800	5.65808	61.91
PF3D7_0621900	-25.8861	14.969
PF3D7_0622200	18.1207	-38.4201
PF3D7_0622500	41.4062	11.673
PF3D7_0622600	-21.103	-79.8793
PF3D7_0622800	-7.70314	83.9941
PF3D7_0622900	-12.6306	35.6641
PF3D7_0623000	7.53853	95.8944
PF3D7_0623100	0.686037	37.4086
PF3D7_0623500	-47.4554	-49.2454
PF3D7_0623600	-10.3753	27.0195
PF3D7_0623900	-3.08768	51.282
PF3D7_0624000	6.35777	90.9859
PF3D7_0624200	-10.6091	38.3296
PF3D7_0624400	-55.7285	-49.935
PF3D7_0624600	0.685361	19.3819
PF3D7_0625000	-30.0944	-48.1715
PF3D7_0625300	-28.5776	-63.5899
PF3D7_0625400	-37.7733	-53.7385
PF3D7_0625600	16.066	27.8685
PF3D7_0625700	-10.4741	-71.4072
PF3D7_0626000	27.7175	34.3833
PF3D7_0626100	6.19917	-45.7948
PF3D7_0626200	44.3813	46.3885
PF3D7_0626400	1.0496	0.341064
PF3D7_0626700	-1.76606	90.3652
PF3D7_0626800	7.47356	91.1255
PF3D7_0627100	28.1675	51.6151
PF3D7_0627300	-7.49701	13.1652
PF3D7_0627400	-27.4885	-79.1977
PF3D7_0627500	4.57399	91.2819
PF3D7_0627700	8.59827	81.4773
PF3D7_0627800	20.5083	63.102
PF3D7_0628100	6.25777	-50.1692
PF3D7_0628200	2.81094	-39.4665
PF3D7_0628300	3.86812	-51.5137
PF3D7_0628600	-2.26843	14.659
PF3D7_0629000	-26.4131	70.7603
PF3D7_0629100	11.0962	87.4306
PF3D7_0629200	-16.1655	-36.7234
PF3D7_0629300	-24.5804	53.7443
PF3D7_0629400	46.8611	42.1232
PF3D7_0629500	9.40594	-39.7984
PF3D7_0629600	-19.5789	56.5094
PF3D7_0629700	18.0872	-11.2987
PF3D7_0629800	12.6606	4.29648
PF3D7_0629900	11.8268	48.982
PF3D7_0630300	22.0091	-12.494
PF3D7_0630400	26.6516	-68.2805
PF3D7_0630500	19.9618	39.2397
PF3D7_0630600	33.5318	41.4946
PF3D7_0631000	-7.35009	-22.6899
PF3D7_0702300	36.9534	-8.32049
PF3D7_0702400	36.931	-19.4562
PF3D7_0702500	56.8115	-25.3114
PF3D7_0702900	-21.0517	-9.23433
PF3D7_0703000	9.34383	-11.9044
PF3D7_0703200	12.5455	5.54981
PF3D7_0703500	13.543	0.99568
PF3D7_0703600	25.6945	-30.784
PF3D7_0703700	-40.276	5.64297
PF3D7_0703900	-23.4179	34.6229
PF3D7_0704000	-18.2262	18.218
PF3D7_0704100	21.0512	-42.3948
PF3D7_0704200	19.5198	73.605
PF3D7_0704300	18.431	-43.7005
PF3D7_0704400	24.8081	-73.1167
PF3D7_0704600	-22.2122	18.1972
PF3D7_0704700	-31.198	16.4369
PF3D7_0704800	-8.44952	-47.873
PF3D7_0705000	-4.30506	28.2421
PF3D7_0705100	-4.01522	-88.0699
PF3D7_0705300	26.9957	-17.345
PF3D7_0705400	40.1854	60.3857
PF3D7_0705500	27.9123	30.2196
PF3D7_0705700	-24.6876	-10.7606
PF3D7_0706000	-4.29795	83.7415
PF3D7_0706100	-52.1338	-53.4418
PF3D7_0706300	-5.95537	7.90215
PF3D7_0706400	-23.8929	-11.1457
PF3D7_0706500	12.2234	24.2728
PF3D7_0707200	29.6845	34.3622
PF3D7_0707300	-31.2536	-59.0011
PF3D7_0707400	-24.0545	-69.5855
PF3D7_0707600	13.3714	40.0932
PF3D7_0707700	1.35985	0.264267
PF3D7_0707800	-48.014	-51.2989
PF3D7_0707900	-29.057	25.0257
PF3D7_0708100	27.205	60.0472
PF3D7_0708300	7.93658	71.0339
PF3D7_0708400	-0.538569	77.9449
PF3D7_0708500	6.36179	20.4086
PF3D7_0708700	-34.1292	-69.2821
PF3D7_0708800	3.11141	88.0014
PF3D7_0708900	-24.7225	-70.9904
PF3D7_0709000	22.4293	-49.1529
PF3D7_0709100	1.7839	-43.4433
PF3D7_0709200	-11.2044	-64.2005
PF3D7_0709300	24.6536	56.4708
PF3D7_0709400	19.497	-26.6071
PF3D7_0709500	36.5303	58.5309
PF3D7_0709600	-25.0842	9.81978
PF3D7_0709700	-28.915	-36.9079
PF3D7_0710000	20.4045	-52.8369
PF3D7_0710100	-29.1961	-70.218
PF3D7_0710200	16.9204	-42.0792
PF3D7_0710600	-26.5733	-6.82478
PF3D7_0710800	-5.96004	-34.3018
PF3D7_0711000	-53.2577	-53.0897
PF3D7_0711300	11.4363	62.7339
PF3D7_0711400	-8.52061	20.3615
PF3D7_0711500	-10.6293	20.5667
PF3D7_0713700	-13.9526	-89.7203
PF3D7_0713800	-9.17997	-89.2918
PF3D7_0714000	27.854	0.0976368
PF3D7_0714200	32.4399	11.4177
PF3D7_0714500	25.3665	53.0608
PF3D7_0714600	-7.29483	-4.50561
PF3D7_0715000	2.33062	100.291
PF3D7_0715200	24.7768	-41.4942
PF3D7_0715300	38.4948	30.9938
PF3D7_0715500	-13.2893	-76.1998
PF3D7_0715600	-33.7034	-70.5993
PF3D7_0715800	13.1332	-58.653
PF3D7_0715900	-0.0425718	-44.1701
PF3D7_0716000	1.80197	19.9125
PF3D7_0716100	36.3285	-8.46076
PF3D7_0716200	45.4723	22.0606
PF3D7_0716300	7.52991	-19.7403
PF3D7_0716400	12.0901	59.8208
PF3D7_0716800	56.06	23.1981
PF3D7_0717200	-39.8961	16.0849
PF3D7_0717400	-6.58048	82.4916
PF3D7_0717500	26.8756	6.99972
PF3D7_0717600	4.78142	-39.0918
PF3D7_0717700	-5.08087	87.5947
PF3D7_0717900	-35.2041	-78.4341
PF3D7_0718500	3.17774	84.5319
PF3D7_0719000	15.5104	78.7273
PF3D7_0719300	-20.2437	24.9732
PF3D7_0719400	2.26019	-41.9769
PF3D7_0719500	6.23024	-61.3461
PF3D7_0719600	-20.4965	2.29903
PF3D7_0719700	-31.1676	-9.89627
PF3D7_0719800	-58.9874	-46.0698
PF3D7_0719900	30.2185	34.5905
PF3D7_0720200	35.4837	50.0712
PF3D7_0720400	-12.2358	-63.1831
PF3D7_0720500	-1.7423	-43.7766
PF3D7_0720700	9.00031	-41.9409
PF3D7_0720800	1.79271	94.769
PF3D7_0721000	10.5399	-52.713
PF3D7_0721100	-44.3263	-49.5772
PF3D7_0721200	8.69372	-11.4853
PF3D7_0721300	23.384	3.56523
PF3D7_0721400	-2.4779	89.2212
PF3D7_0721600	-28.606	-1.71242
PF3D7_0721800	30.7253	69.7912
PF3D7_0722000	-12.8491	4.21232
PF3D7_0722100	-21.0936	7.48722
PF3D7_0722200	-32.8612	-57.2643
PF3D7_0722400	1.30294	82.4609
PF3D7_0722500	-10.6562	28.4537
PF3D7_0722600	-22.4829	14.6137
PF3D7_0723000	12.8394	53.6386
PF3D7_0723300	48.3288	-41.1678
PF3D7_0723400	16.4486	25.3039
PF3D7_0723600	6.40013	95.1738
PF3D7_0723800	23.1182	-33.3339
PF3D7_0723900	-2.6706	29.0904
PF3D7_0724000	29.9899	32.8454
PF3D7_0724100	-2.72272	23.838
PF3D7_0724300	-19.2345	-59.551
PF3D7_0724400	-21.3038	-64.4058
PF3D7_0724600	-3.73783	-87.2056
PF3D7_0724700	3.41083	18.1354
PF3D7_0725000	15.0586	11.9877
PF3D7_0725200	4.36622	69.4649
PF3D7_0725300	-18.6835	8.10172
PF3D7_0725400	-29.2861	-15.3007
PF3D7_0726400	9.45491	-48.1029
PF3D7_0726500	28.8743	35.1634
PF3D7_0726900	-35.0165	-77.6932
PF3D7_0727000	-37.4378	3.1838
PF3D7_0727100	-47.2287	-53.5497
PF3D7_0727200	-31.2183	-77.1045
PF3D7_0727400	28.6091	86.3767
PF3D7_0727700	1.7383	-5.38903
PF3D7_0727800	12.388	-46.9097
PF3D7_0727900	-32.0834	9.34044
PF3D7_0728000	22.7103	42.7357
PF3D7_0728600	14.3356	9.17551
PF3D7_0728900	45.1086	47.3132
PF3D7_0729000	-31.996	-7.91357
PF3D7_0729100	23.4401	-34.5563
PF3D7_0729200	-59.9605	-47.957
PF3D7_0729400	16.0254	13.3446
PF3D7_0729500	11.1518	-56.6905
PF3D7_0730200	38.9154	41.9313
PF3D7_0730300	22.74	17.1594
PF3D7_0730400	-34.1159	-36.6591
PF3D7_0730500	-0.350141	7.61084
PF3D7_0730800	47.938	9.58281
PF3D7_0730900	59.0123	-32.3314
PF3D7_0731100	49.6852	35.9483
PF3D7_0731300	58.7422	-33.269
PF3D7_0731500	35.9774	-63.7346
PF3D7_0731600	58.05	-30.9396
PF3D7_0801000	50.3149	34.7794
PF3D7_0801500	7.06368	-5.94881
PF3D7_0801600	-21.0013	-82.141
PF3D7_0801700	17.2283	15.0439
PF3D7_0801800	6.15375	78.8996
PF3D7_0802000	18.5967	75.0525
PF3D7_0802100	-0.805133	12.4428
PF3D7_0802200	3.80672	100.64
PF3D7_0802300	-14.5315	21.0735
PF3D7_0802500	36.6938	46.9553
PF3D7_0802600	0.746931	-54.3135
PF3D7_0802800	2.07046	78.8437
PF3D7_0803000	-1.53738	22.0723
PF3D7_0803100	-34.825	26.7628
PF3D7_0803200	25.5675	-29.4959
PF3D7_0803400	29.4621	-16.1546
PF3D7_0803500	-2.65105	-57.6383
PF3D7_0803600	3.61958	-36.8403
PF3D7_0803700	22.7986	-28.2371
PF3D7_0803800	28.1032	85.9607
PF3D7_0804000	0.639282	24.3934
PF3D7_0804400	-55.1448	-47.053
PF3D7_0804500	-18.4869	16.9584
PF3D7_0804600	29.0488	44.246
PF3D7_0804800	21.1583	52.4655
PF3D7_0804900	32.7121	16.7255
PF3D7_0805200	-50.8969	-67.9661
PF3D7_0805600	-33.7913	-31.7511
PF3D7_0805700	15.2131	4.97173
PF3D7_0806000	-23.157	16.7117
PF3D7_0806300	-16.516	-45.9761
PF3D7_0806500	-34.9946	7.07081
PF3D7_0806800	13.0282	-65.2524
PF3D7_0807000	5.33108	12.6356
PF3D7_0807200	-11.0679	-50.8668
PF3D7_0807300	-28.8283	-40.5399
PF3D7_0807400	-31.4283	-0.875492
PF3D7_0807500	29.9885	85.1307
PF3D7_0807600	55.1699	21.3516
PF3D7_0807800	1.53177	71.4629
PF3D7_0807900	-9.73119	51.7694
PF3D7_0808100	1.01591	-8.67123
PF3D7_0808200	-44.9199	-30.3072
PF3D7_0808300	-2.34578	67.708
PF3D7_0808400	30.3916	43.5697
PF3D7_0808450	-21.8137	-80.1592
PF3D7_0810000	5.05118	92.3532
PF3D7_0810200	-31.0406	-68.9082
PF3D7_0810300	16.874	42.1649
PF3D7_0810500	-2.39059	51.887
PF3D7_0810600	-9.56918	18.4422
PF3D7_0810800	10.4915	83.9714
PF3D7_0810900	-13.4884	-91.6
PF3D7_0811000	18.2031	74.7036
PF3D7_0811200	-1.44472	-35.6197
PF3D7_0811300	33.7369	21.6589
PF3D7_0811400	27.0155	43.9244
PF3D7_0811500	14.9641	72.1361
PF3D7_0811600	-65.03	-16.496
PF3D7_0811900	-39.757	-51.6457
PF3D7_0812000	-22.2681	80.762
PF3D7_0812100	19.6464	76.6057
PF3D7_0812200	-31.368	-20.1991
PF3D7_0812400	13.4467	73.3983
PF3D7_0812500	-6.69529	18.7973
PF3D7_0812600	1.82788	83.2928
PF3D7_0812700	-7.08691	32.9645
PF3D7_0813000	5.07059	0.261625
PF3D7_0813100	-16.2177	-32.4726
PF3D7_0813200	8.55924	84.1391
PF3D7_0813300	3.65563	-20.0778
PF3D7_0813400	11.7084	73.0423
PF3D7_0813500	-2.38885	-1.87306
PF3D7_0813600	4.4188	60.7485
PF3D7_0813900	-20.411	0.406292
PF3D7_0814000	-27.1195	-5.86284
PF3D7_0814200	-12.0496	6.2195
PF3D7_0814900	-9.03639	86.6178
PF3D7_0815200	3.12238	77.8396
PF3D7_0815300	-4.36533	-57.9873
PF3D7_0815400	-33.1467	-20.0319
PF3D7_0815500	-55.8436	-16.8769
PF3D7_0815600	56.5145	23.8444
PF3D7_0815700	-56.4688	-55.6418
PF3D7_0815800	12.5322	-43.8051
PF3D7_0815900	-51.69	-36.8977
PF3D7_0816000	-31.5431	-0.782701
PF3D7_0816100	-0.894898	104.647
PF3D7_0816200	-26.3986	-28.1976
PF3D7_0816400	-14.5979	-71.6843
PF3D7_0816600	-53.8526	-53.8867
PF3D7_0816700	42.0253	48.0437
PF3D7_0817200	-22.4803	-76.2153
PF3D7_0817500	-13.4465	79.5354
PF3D7_0817600	-32.0373	-63.7768
PF3D7_0817700	13.2441	2.44708
PF3D7_0817900	-15.6162	40.0872
PF3D7_0818000	-5.72581	5.0985
PF3D7_0818100	30.0386	24.4717
PF3D7_0818200	3.06107	65.4297
PF3D7_0818400	-42.1788	-2.43898
PF3D7_0818500	3.06946	93.0045
PF3D7_0818700	7.14445	59.4524
PF3D7_0818800	11.688	15.3714
PF3D7_0818900	11.3737	74.1857
PF3D7_0819000	-18.4706	24.1887
PF3D7_0819100	31.0825	-5.80484
PF3D7_0819500	8.07511	-35.0072
PF3D7_0819600	12.4318	-73.2111
PF3D7_0819900	10.0673	63.4286
PF3D7_0820000	-2.77412	21.1875
PF3D7_0820200	0.0696012	-36.694
PF3D7_0820500	10.0074	-51.0659
PF3D7_0820700	-30.7745	-76.2163
PF3D7_0820900	-20.9222	14.2873
PF3D7_0821000	20.2934	-34.7005
PF3D7_0821200	29.0332	11.3531
PF3D7_0821300	7.31798	9.46499
PF3D7_0821400	-64.216	-23.7404
PF3D7_0821500	17.7449	12.179
PF3D7_0821600	-19.2432	26.113
PF3D7_0821700	-26.4735	2.12132
PF3D7_0821800	31.9349	-28.8331
PF3D7_0822100	11.896	26.4502
PF3D7_0822300	-2.5114	31.9783
PF3D7_0822600	44.247	28.9026
PF3D7_0822800	7.77044	31.774
PF3D7_0822900	-45.761	-63.0892
PF3D7_0823000	45.7293	-2.63114
PF3D7_0823100	8.05484	75.8029
PF3D7_0823200	21.2595	66.2059
PF3D7_0823300	7.48961	16.6247
PF3D7_0823700	-9.26229	-66.7547
PF3D7_0823800	-0.05065	-41.0327
PF3D7_0823900	-25.8044	-75.1023
PF3D7_0824200	21.9089	-13.8089
PF3D7_0824400	18.7635	-72.3184
PF3D7_0824600	-14.6473	76.0561
PF3D7_0824800	-10.796	16.5734
PF3D7_0824900	41.8353	-4.40613
PF3D7_0825000	24.3651	-33.6303
PF3D7_0825200	-51.8243	-47.2392
PF3D7_0825300	-17.8648	-36.7279
PF3D7_0825400	-34.9999	-80.2241
PF3D7_0825500	19.8569	-19.1805
PF3D7_0826100	35.9977	42.6585
PF3D7_0826300	22.7817	2.52661
PF3D7_0826400	-16.7353	-49.2812
PF3D7_0826500	28.1212	37.9581
PF3D7_0826700	7.46547	57.1832
PF3D7_0826900	24.4454	-37.4058
PF3D7_0827000	-28.1788	15.3659
PF3D7_0827300	-21.4589	28.0039
PF3D7_0827500	-54.8557	-58.5905
PF3D7_0827800	19.4059	-14.6627
PF3D7_0827900	-5.99765	-29.8627
PF3D7_0828300	1.33848	8.01734
PF3D7_0828500	32.4776	46.1072
PF3D7_0828800	-45.643	-29.9049
PF3D7_0828900	-4.4257	99.6033
PF3D7_0829000	42.7896	48.7628
PF3D7_0829100	-24.3167	-12.1535
PF3D7_0829200	-33.579	-71.5177
PF3D7_0829300	1.18138	56.6555
PF3D7_0830400	-64.2716	-19.3607
PF3D7_0830500	53.5174	-21.6433
PF3D7_0830600	48.3129	7.05869
PF3D7_0830700	54.1161	-36.8005
PF3D7_0831000	61.3232	-31.1944
PF3D7_0831200	-6.19915	-12.0875
PF3D7_0831300	-31.9414	44.3735
PF3D7_0831400	50.1799	-32.7271
PF3D7_0831500	23.2933	27.0287
PF3D7_0831600	1.81427	-53.7139
PF3D7_0831700	-27.4963	71.3174
PF3D7_0832200	48.9942	8.80681
PF3D7_0901700	61.4415	-28.9032
PF3D7_0901800	54.7282	-28.1346
PF3D7_0902100	-22.4405	-37.4061
PF3D7_0902200	19.2138	-24.2848
PF3D7_0902800	-65.1308	-11.8912
PF3D7_0903100	-11.8634	-39.4937
PF3D7_0903200	-26.4791	-39.1476
PF3D7_0903300	13.1311	-10.2453
PF3D7_0903400	-19.4331	22.264
PF3D7_0903500	34.6166	8.66248
PF3D7_0903600	-24.0753	20.5912
PF3D7_0903700	28.0561	47.4327
PF3D7_0903900	-24.9319	-5.77121
PF3D7_0904000	-18.6056	82.9768
PF3D7_0904100	32.2328	41.6272
PF3D7_0904400	-6.81829	-43.1375
PF3D7_0904500	-5.38024	71.8229
PF3D7_0904600	29.979	37.6092
PF3D7_0904700	-50.6633	-50.3111
PF3D7_0904800	7.00154	66.0846
PF3D7_0904900	14.7613	-57.2664
PF3D7_0905000	-26.1214	-68.4019
PF3D7_0905100	9.0429	-44.0786
PF3D7_0905400	-39.2858	-22.8319
PF3D7_0905800	4.6291	21.2245
PF3D7_0905900	24.195	50.9897
PF3D7_0906100	-31.7394	-27.1691
PF3D7_0906200	-60.8304	-46.0946
PF3D7_0906500	6.74685	82.9784
PF3D7_0906600	30.3834	17.8451
PF3D7_0906700	-14.7891	67.946
PF3D7_0907000	-21.1193	-12.7185
PF3D7_0907200	7.44557	-38.8039
PF3D7_0907300	42.3784	36.9721
PF3D7_0907400	-33.4511	-73.5574
PF3D7_0907500	-3.93472	-37.885
PF3D7_0907600	-5.60989	-8.24626
PF3D7_0907700	30.5987	86.7998
PF3D7_0907900	-52.0716	-49.8561
PF3D7_0908000	-20.6093	-45.3084
PF3D7_0908300	-32.2009	4.14382
PF3D7_0908400	12.8618	-78.9711
PF3D7_0908500	10.1467	-56.8154
PF3D7_0908600	42.6568	34.2344
PF3D7_0908800	19.2216	-59.1592
PF3D7_0909300	-1.43334	66.0624
PF3D7_0909400	4.42068	32.1244
PF3D7_0909600	-40.4303	-28.8037
PF3D7_0909700	-27.6501	-31.7015
PF3D7_0909800	-1.94242	32.5842
PF3D7_0909900	-16.1193	19.105
PF3D7_0910100	1.59001	77.4982
PF3D7_0910200	22.1419	-23.1502
PF3D7_0910300	-21.0678	-37.83
PF3D7_0910400	13.1959	-69.889
PF3D7_0910600	-32.411	-26.5156
PF3D7_0910800	-37.6658	-60.3225
PF3D7_0910900	3.24841	-7.02949
PF3D7_0911100	-35.439	-33.948
PF3D7_0911200	-9.16886	-20.2863
PF3D7_0911800	-19.8149	-71.3899
PF3D7_0911900	-14.632	77.6556
PF3D7_0912000	-39.8429	-6.27961
PF3D7_0912100	29.8129	21.3227
PF3D7_0912400	-8.31887	-37.0516
PF3D7_0912500	31.553	6.46614
PF3D7_0912800	35.0945	38.1749
PF3D7_0912900	27.3799	71.4411
PF3D7_0913000	22.9198	8.46096
PF3D7_0913200	-8.65576	59.9579
PF3D7_0913300	14.9194	53.6676
PF3D7_0913400	-28.1881	-72.6779
PF3D7_0913600	43.5724	43.682
PF3D7_0913800	-59.4976	-27.6427
PF3D7_0914000	-40.4511	17.9944
PF3D7_0914100	-3.5569	-60.8905
PF3D7_0914200	12.3711	-63.8764
PF3D7_0914300	9.55802	51.5384
PF3D7_0914400	34.6216	9.75592
PF3D7_0914600	-36.1793	9.97021
PF3D7_0914700	20.2157	-70.1876
PF3D7_0914800	-19.0911	64.7014
PF3D7_0914900	13.0975	48.7392
PF3D7_0915000	-26.8564	-74.4992
PF3D7_0915100	-0.951716	65.7161
PF3D7_0915200	17.2758	61.0407
PF3D7_0915400	12.5015	86.8469
PF3D7_0915700	-37.1341	-72.6765
PF3D7_0916000	17.1874	-53.2333
PF3D7_0916100	-24.3927	-60.1936
PF3D7_0916200	-52.2332	-59.0022
PF3D7_0916400	4.37839	-11.7439
PF3D7_0916500	-60.1397	-51.8567
PF3D7_0916700	19.5485	67.2758
PF3D7_0917000	34.8924	35.0991
PF3D7_0917500	-23.878	29.1
PF3D7_0917600	2.59833	22.839
PF3D7_0917700	-8.10998	69.2613
PF3D7_0917800	12.6396	-11.6539
PF3D7_0917900	-6.0743	-31.379
PF3D7_0918000	-35.9461	-55.6084
PF3D7_0918200	-59.3002	-56.1722
PF3D7_0918300	58.5421	23.3899
PF3D7_0918600	8.00693	-61.308
PF3D7_0918700	-42.9128	-65.525
PF3D7_0918900	9.71437	82.1773
PF3D7_0919000	-27.3798	4.25866
PF3D7_0919100	12.0724	-33.1092
PF3D7_0919400	-5.77777	-29.3211
PF3D7_0919600	-15.173	-33.6775
PF3D7_0919700	0.410502	65.1951
PF3D7_0919800	13.9786	75.9817
PF3D7_0919900	22.4955	-39.9095
PF3D7_0920000	13.2988	-50.61
PF3D7_0920100	-17.3885	-63.7214
PF3D7_0920500	-48.0668	-61.4397
PF3D7_0920600	-3.22579	-89.0281
PF3D7_0920700	-28.3736	-31.0098
PF3D7_0920800	12.0429	83.4635
PF3D7_0920900	-8.85225	19.3565
PF3D7_0921000	-4.18475	98.0205
PF3D7_0921200	-31.0771	16.6866
PF3D7_0921400	-59.4543	-45.2561
PF3D7_0921600	-16.1352	15.0129
PF3D7_0921800	-9.20767	0.5775
PF3D7_0921900	-10.8779	-3.198
PF3D7_0922100	-17.5182	22.7496
PF3D7_0922200	-4.75198	93.383
PF3D7_0922400	-7.91326	78.322
PF3D7_0922500	-3.6422	93.2922
PF3D7_0922600	3.84844	104.557
PF3D7_0922700	-2.5312	-0.464185
PF3D7_0922800	14.7859	37.2411
PF3D7_0922900	-57.3222	-56.6591
PF3D7_0923000	30.536	61.1643
PF3D7_0923200	-3.48733	-46.3694
PF3D7_0923400	-4.08028	20.7719
PF3D7_0923800	-6.45872	87.3182
PF3D7_0923900	23.0949	53.7883
PF3D7_0924000	-16.6656	-44.9972
PF3D7_0924100	-6.53857	17.9581
PF3D7_0924300	-23.0406	-77.6061
PF3D7_0924400	26.5756	20.667
PF3D7_0924500	-22.2298	-18.3183
PF3D7_0924600	4.79556	-25.0783
PF3D7_0924700	-7.27447	22.5883
PF3D7_0925300	-54.9768	-45.5676
PF3D7_0925500	-15.8385	-71.5861
PF3D7_0925600	7.03836	-37.1768
PF3D7_0925700	6.08078	28.8719
PF3D7_0925800	6.91479	-13.6169
PF3D7_0925900	49.1191	45.7602
PF3D7_0926100	40.5612	7.28282
PF3D7_0926200	-4.71392	-66.4634
PF3D7_0926400	-5.34479	-47.5677
PF3D7_0926700	11.9683	84.9712
PF3D7_0926900	-13.9759	-11.5831
PF3D7_0927000	-5.74699	80.3626
PF3D7_0927100	-25.5924	-59.9193
PF3D7_0927300	-25.5387	-81.1313
PF3D7_0927600	12.8287	-6.46689
PF3D7_0927800	-7.71669	-94.3075
PF3D7_0927900	-3.67243	-35.6625
PF3D7_0928000	-12.472	-74.9918
PF3D7_0928200	-4.07248	-8.30292
PF3D7_0928300	-34.6912	5.732
PF3D7_0928600	44.8212	-23.8689
PF3D7_0928900	37.1102	-6.61083
PF3D7_0929000	-9.19414	9.20188
PF3D7_0929200	-0.489498	31.4945
PF3D7_0929400	-39.3413	-22.8114
PF3D7_0929700	37.6974	51.4472
PF3D7_0929900	-52.3774	-52.1171
PF3D7_0930300	-55.8961	-22.108
PF3D7_0930400	-17.6675	16.4597
PF3D7_0930500	2.23733	-47.6474
PF3D7_0930600	-10.1248	15.7411
PF3D7_0930800	7.73259	-58.3551
PF3D7_0931000	-5.89621	-8.6663
PF3D7_0931100	-22.024	25.4551
PF3D7_0931400	-3.97933	52.4876
PF3D7_0931800	29.1935	88.5225
PF3D7_0932000	-43.1847	-64.1626
PF3D7_0932100	7.11481	-64.2289
PF3D7_0932200	-10.1017	91.6006
PF3D7_0932300	30.5441	83.0174
PF3D7_0932800	-4.70535	84.9883
PF3D7_0933000	3.9835	25.8461
PF3D7_0933200	-6.51003	89.0843
PF3D7_0933300	-6.22788	-60.0428
PF3D7_0933500	25.3001	-21.1799
PF3D7_0933600	-28.5825	-76.7595
PF3D7_0933900	13.589	32.5058
PF3D7_0934500	17.7844	48.43
PF3D7_0934700	-2.96923	-35.1052
PF3D7_0934800	-10.244	51.9676
PF3D7_0935000	7.41122	37.0674
PF3D7_0935200	-2.40099	-21.8812
PF3D7_0935500	-25.0664	54.5044
PF3D7_0935600	41.2628	7.44729
PF3D7_0935800	1.39977	-13.8678
PF3D7_0935900	55.1197	-22.3345
PF3D7_0936000	58.0976	-19.3955
PF3D7_0936300	-28.1559	75.6761
PF3D7_0936600	44.5973	7.67407
PF3D7_0936800	59.2798	-35.1126
PF3D7_0937500	54.1041	-29.0829
PF3D7_0937600	55.488	-16.4157
PF3D7_0937700	53.0655	-36.7295
PF3D7_1001000	49.3653	8.19305
PF3D7_1001200	-26.0424	79.336
PF3D7_1001400	50.6658	-22.8894
PF3D7_1001500	-60.462	-26.6209
PF3D7_1001600	-28.0003	73.3137
PF3D7_1001700	-0.310147	-19.2474
PF3D7_1001800	-11.7023	-23.1969
PF3D7_1001900	45.0092	-25.3495
PF3D7_1002000	52.1836	-20.8595
PF3D7_1002100	47.314	6.60033
PF3D7_1002200	49.8556	8.33788
PF3D7_1002400	1.84495	15.6121
PF3D7_1002500	-15.4091	-66.7098
PF3D7_1002700	6.29319	78.2134
PF3D7_1002900	12.2405	-31.7034
PF3D7_1003000	-8.80405	-89.6024
PF3D7_1003300	15.5793	45.0998
PF3D7_1003400	6.44912	-55.4443
PF3D7_1003500	-27.4354	-0.999546
PF3D7_1003600	-47.2425	-67.6106
PF3D7_1003700	32.6537	33.7613
PF3D7_1003800	7.33225	33.1013
PF3D7_1004000	-23.588	1.08065
PF3D7_1004200	-19.5639	18.3464
PF3D7_1004300	15.8043	24.066
PF3D7_1004400	-23.3119	27.9805
PF3D7_1004500	22.1301	-30.4951
PF3D7_1004700	-0.543097	-25.8724
PF3D7_1004900	22.3477	62.6619
PF3D7_1005500	20.122	-12.0706
PF3D7_1005600	-28.2566	11.9768
PF3D7_1005900	-49.8175	-57.1948
PF3D7_1006200	-12.1274	7.21647
PF3D7_1006500	-32.5181	-69.146
PF3D7_1006600	19.3318	80.6025
PF3D7_1006700	41.1299	24.04
PF3D7_1006800	-7.09236	27.4145
PF3D7_1006900	8.87054	60.5371
PF3D7_1007000	-8.97429	-15.9089
PF3D7_1007200	-35.8872	3.56151
PF3D7_1007400	-6.13039	1.86492
PF3D7_1007700	18.5846	27.6829
PF3D7_1007900	57.5078	23.6838
PF3D7_1008000	-9.74241	1.96316
PF3D7_1008100	9.15241	15.772
PF3D7_1008400	27.7489	68.4098
PF3D7_1008500	10.5019	-30.5279
PF3D7_1008700	14.0214	66.3591
PF3D7_1008800	-4.55235	27.1723
PF3D7_1008900	-10.2909	-71.2052
PF3D7_1009000	6.55293	88.8113
PF3D7_1009200	10.563	28.4008
PF3D7_1009400	-8.6048	8.24808
PF3D7_1010000	45.3282	-5.65058
PF3D7_1010100	-15.4425	49.4522
PF3D7_1010200	33.3211	53.4997
PF3D7_1010300	-30.8857	-10.5681
PF3D7_1010600	23.3521	43.0678
PF3D7_1010700	-14.1361	-35.8879
PF3D7_1010900	25.0911	27.7831
PF3D7_1011000	-36.0452	-33.1245
PF3D7_1011400	15.2496	60.9097
PF3D7_1011500	21.5913	-66.7057
PF3D7_1011700	0.102908	68.6357
PF3D7_1011800	-7.99283	17.425
PF3D7_1012000	-6.31125	-92.3478
PF3D7_1012200	-0.736551	70.7493
PF3D7_1012300	-26.4707	-73.404
PF3D7_1012400	3.11131	99.1283
PF3D7_1012500	1.64375	105.163
PF3D7_1012600	4.15233	102.857
PF3D7_1012700	30.7032	56.1787
PF3D7_1012900	10.3396	-38.1463
PF3D7_1013100	-15.8435	26.8858
PF3D7_1013200	-9.72454	22.6234
PF3D7_1013300	-13.5591	-27.8794
PF3D7_1013500	5.3427	-53.8176
PF3D7_1013600	27.5366	-16.4524
PF3D7_1013700	-57.7235	-52.8073
PF3D7_1013800	-32.2809	-55.4278
PF3D7_1013900	34.0497	30.1574
PF3D7_1014100	-14.5257	11.738
PF3D7_1014300	-11.5436	17.994
PF3D7_1014400	44.9205	36.895
PF3D7_1014600	11.5327	20.6363
PF3D7_1014700	-36.3836	-72.1008
PF3D7_1014900	17.8254	-44.8431
PF3D7_1015000	-13.81	69.4833
PF3D7_1015100	25.4382	20.8359
PF3D7_1015200	-12.6962	86.0763
PF3D7_1015300	25.3228	26.7379
PF3D7_1015400	-7.50327	5.38581
PF3D7_1015600	-20.6294	-74.5604
PF3D7_1015800	-20.7009	83.817
PF3D7_1015900	1.58595	96.8951
PF3D7_1016000	-41.901	-63.7379
PF3D7_1016200	34.9834	31.0611
PF3D7_1016300	-27.4931	76.9859
PF3D7_1016400	51.2572	-23.0568
PF3D7_1016700	48.3464	35.0677
PF3D7_1016800	-39.7197	-29.297
PF3D7_1016900	-64.8593	-13.8682
PF3D7_1017000	22.6811	50.69
PF3D7_1017100	-1.01861	61.4601
PF3D7_1017300	1.30279	67.9641
PF3D7_1017400	-17.3769	69.9614
PF3D7_1017500	-49.394	7.34873
PF3D7_1017600	32.3884	3.02738
PF3D7_1017900	26.1273	70.0402
PF3D7_1018200	43.6789	17.4384
PF3D7_1018300	-14.9448	-38.6578
PF3D7_1018500	-0.087139	38.1609
PF3D7_1018600	-23.9703	16.801
PF3D7_1019000	4.94843	-1.85922
PF3D7_1019100	39.8526	-27.8732
PF3D7_1019400	-13.7455	6.77786
PF3D7_1019500	17.5124	-60.434
PF3D7_1019600	9.75144	-12.4812
PF3D7_1019700	-21.9612	22.2458
PF3D7_1019900	-50.9416	-63.8434
PF3D7_1020000	11.5491	17.4654
PF3D7_1020700	-17.9868	30.1882
PF3D7_1020900	5.51092	83.6691
PF3D7_1021100	-14.4481	80.398
PF3D7_1021200	-23.5945	26.3666
PF3D7_1021300	-54.8499	-43.7334
PF3D7_1021400	16.6832	-71.4267
PF3D7_1021500	-28.4695	19.9621
PF3D7_1021600	2.50079	90.8889
PF3D7_1021700	5.46328	-51.5423
PF3D7_1021800	17.3633	-32.3407
PF3D7_1021900	-24.2885	28.0592
PF3D7_1022100	4.72005	12.6043
PF3D7_1022300	21.7861	-72.1753
PF3D7_1022400	-11.8137	23.7135
PF3D7_1022500	-25.6506	-79.2407
PF3D7_1022600	7.09008	45.5388
PF3D7_1022700	-34.1687	-35.855
PF3D7_1022800	-54.2128	-51.4769
PF3D7_1022900	-25.0138	-52.5699
PF3D7_1023000	27.7582	-64.247
PF3D7_1023100	33.3185	2.79704
PF3D7_1023200	-14.2659	83.9988
PF3D7_1023900	0.55627	10.86
PF3D7_1024000	-25.2637	-48.3265
PF3D7_1024200	-10.426	-77.0122
PF3D7_1024300	-17.6455	-69.7624
PF3D7_1024500	-29.2264	-65.4627
PF3D7_1024800	31.6439	32.7035
PF3D7_1025000	-2.99082	-49.6918
PF3D7_1025100	-31.2295	-79.6058
PF3D7_1025200	5.42597	-28.774
PF3D7_1025300	-56.0228	-53.7239
PF3D7_1025500	26.6091	-14.9982
PF3D7_1025600	-8.58713	-71.574
PF3D7_1025900	-1.30602	-53.3466
PF3D7_1026000	8.30447	-18.7758
PF3D7_1026600	-4.20052	-60.1723
PF3D7_1026800	-12.9282	26.837
PF3D7_1027100	17.0007	-19.0559
PF3D7_1027300	21.194	46.3128
PF3D7_1027400	28.5107	55.6292
PF3D7_1027700	25.9785	-29.6669
PF3D7_1027800	-22.6255	-0.855906
PF3D7_1028000	-28.3547	51.8438
PF3D7_1028200	-22.4792	-41.2113
PF3D7_1028300	5.04487	-17.9857
PF3D7_1028400	-22.562	27.2833
PF3D7_1028600	-8.09257	88.5614
PF3D7_1028700	34.3207	-66.5932
PF3D7_1028900	-32.7189	-81.095
PF3D7_1029100	46.8053	38.5713
PF3D7_1029400	-33.6639	-32.496
PF3D7_1029600	1.38627	103.012
PF3D7_1029900	6.1029	-6.62421
PF3D7_1030000	-4.50353	7.47483
PF3D7_1030100	0.605441	21.0596
PF3D7_1030200	29.8366	-68.7579
PF3D7_1030500	25.1355	70.2997
PF3D7_1030600	19.854	74.67
PF3D7_1030800	16.0343	-32.5225
PF3D7_1031100	-25.0351	6.18529
PF3D7_1031200	19.5268	54.8925
PF3D7_1031300	14.8221	-28.8326
PF3D7_1031500	8.75752	7.55642
PF3D7_1031600	39.0409	41.1345
PF3D7_1031800	0.856931	-29.6285
PF3D7_1032000	-57.041	-44.8744
PF3D7_1032100	21.2835	13.1132
PF3D7_1032500	14.3147	-44.5069
PF3D7_1032700	5.51705	20.7165
PF3D7_1032800	2.33653	65.0135
PF3D7_1033100	20.7717	80.3537
PF3D7_1033200	-66.1476	-17.5841
PF3D7_1033300	1.66754	13.3304
PF3D7_1033400	0.46302	102.018
PF3D7_1033500	25.3429	24.1923
PF3D7_1033600	0.364497	22.8796
PF3D7_1033700	21.7722	18.109
PF3D7_1034000	-23.4086	-30.6915
PF3D7_1034400	-30.7213	-78.3617
PF3D7_1034500	26.1583	32.9318
PF3D7_1034900	30.984	50.1071
PF3D7_1035000	29.6322	40.3845
PF3D7_1035100	-57.1741	-12.255
PF3D7_1035200	-30.9528	81.0759
PF3D7_1035300	-61.2398	-16.3563
PF3D7_1035400	-47.4798	-15.2441
PF3D7_1035500	-47.4256	-15.7128
PF3D7_1035700	-46.9727	-15.8151
PF3D7_1035900	-30.6258	80.9017
PF3D7_1036000	-47.551	-14.6058
PF3D7_1036800	-2.01677	-42.2045
PF3D7_1036900	-10.1672	5.62852
PF3D7_1037100	-59.7334	-48.9528
PF3D7_1037300	-24.7376	-76.4202
PF3D7_1037500	34.8631	12.6266
PF3D7_1037600	-13.6641	-16.511
PF3D7_1038000	16.3725	-30.563
PF3D7_1038100	-11.3213	67.063
PF3D7_1038800	45.9341	-41.4782
PF3D7_1038900	10.6323	-34.6719
PF3D7_1039000	49.837	4.48106
PF3D7_1040300	16.388	-54.2886
PF3D7_1100300	58.255	-27.3538
PF3D7_1102500	60.1098	-33.3122
PF3D7_1102600	53.7725	-30.4021
PF3D7_1102800	-65.7939	-22.4368
PF3D7_1103100	-22.1861	-9.68682
PF3D7_1103400	-51.1893	-38.6296
PF3D7_1103600	-7.13435	23.415
PF3D7_1103700	-27.0635	7.84591
PF3D7_1103800	36.804	24.278
PF3D7_1104000	-23.78	70.0519
PF3D7_1104100	-17.0635	-38.2047
PF3D7_1104200	3.9502	5.31408
PF3D7_1104300	24.6349	-73.0419
PF3D7_1104400	-16.1658	-28.1517
PF3D7_1104700	8.13265	64.0531
PF3D7_1104900	12.2781	-19.1882
PF3D7_1105000	28.8125	-1.55303
PF3D7_1105100	27.93	0.226591
PF3D7_1105300	-22.0417	-46.2677
PF3D7_1105400	-12.6291	8.04582
PF3D7_1105500	28.5713	-31.5936
PF3D7_1105600	-58.1796	-16.2371
PF3D7_1105700	6.80109	10.6086
PF3D7_1105800	-39.2377	-53.2172
PF3D7_1106000	35.8808	36.6707
PF3D7_1106200	-54.6478	-52.5712
PF3D7_1106700	-25.7413	13.6019
PF3D7_1107000	2.35826	54.3528
PF3D7_1107100	-31.8296	-19.5083
PF3D7_1107200	31.6272	33.7727
PF3D7_1107300	4.59558	-2.98964
PF3D7_1107400	15.0646	73.9781
PF3D7_1107500	39.4656	40.5654
PF3D7_1107700	41.9524	24.0015
PF3D7_1107800	18.491	24.1996
PF3D7_1108000	-10.191	-10.3502
PF3D7_1108200	55.5836	26.2555
PF3D7_1108400	-27.2595	8.4949
PF3D7_1108500	-27.2557	-78.0903
PF3D7_1108600	-44.7887	3.44509
PF3D7_1108700	-3.06461	-34.1158
PF3D7_1108900	12.0279	80.565
PF3D7_1109400	-22.8778	44.4283
PF3D7_1109900	-22.9321	-8.2642
PF3D7_1110100	9.72654	-45.449
PF3D7_1110200	1.52133	28.6937
PF3D7_1110400	12.5857	23.1231
PF3D7_1110500	27.2187	37.9616
PF3D7_1110700	1.91248	88.8329
PF3D7_1111100	3.45585	6.55622
PF3D7_1111200	21.2206	26.0833
PF3D7_1111300	-18.224	-39.7851
PF3D7_1111500	-17.8223	70.9856
PF3D7_1111700	14.2335	-1.30845
PF3D7_1111800	13.1809	-38.3207
PF3D7_1111900	13.8573	46.9038
PF3D7_1112100	29.9655	-16.9591
PF3D7_1112400	15.5305	66.5072
PF3D7_1112500	-29.1376	29.2348
PF3D7_1113000	-3.30878	-14.7753
PF3D7_1113100	-28.6716	-45.8641
PF3D7_1113300	-7.45456	-92.7658
PF3D7_1113400	5.62839	89.994
PF3D7_1113700	1.50836	101.343
PF3D7_1113800	0.836436	-43.789
PF3D7_1114100	-16.4807	-49.5115
PF3D7_1114200	10.4304	-68.6322
PF3D7_1114700	8.46928	61.012
PF3D7_1114900	8.43996	-57.94
PF3D7_1115200	16.9946	41.7315
PF3D7_1115400	-12.9176	79.4823
PF3D7_1115600	-44.0808	4.06022
PF3D7_1115700	-40.0013	-47.1537
PF3D7_1115800	52.845	-38.0662
PF3D7_1116000	-16.1024	-32.0817
PF3D7_1116100	4.97723	-48.425
PF3D7_1116200	15.2846	49.2342
PF3D7_1116300	9.27605	20.4332
PF3D7_1116400	-0.427369	-38.7162
PF3D7_1116500	0.517915	-47.2394
PF3D7_1116600	5.58401	-44.5204
PF3D7_1116700	-3.14316	59.964
PF3D7_1116800	-61.2197	-18.3117
PF3D7_1117100	10.1978	70.5347
PF3D7_1117300	-15.4379	-16.5733
PF3D7_1117400	-23.3155	-62.9928
PF3D7_1117500	-50.5341	-53.7933
PF3D7_1117700	4.52918	84.6897
PF3D7_1117900	14.1888	-29.0337
PF3D7_1118000	-11.6575	81.9172
PF3D7_1118100	41.0067	12.4461
PF3D7_1118200	-34.3306	-74.6361
PF3D7_1118300	14.4633	67.9047
PF3D7_1118400	-3.50602	94.2401
PF3D7_1118500	-4.94802	26.8222
PF3D7_1118600	-10.036	12.7947
PF3D7_1118700	-40.7266	-62.9155
PF3D7_1119000	-32.621	-62.1245
PF3D7_1119200	-40.424	24.2493
PF3D7_1119300	1.14349	38.7281
PF3D7_1119400	23.5229	74.476
PF3D7_1119500	22.0029	30.135
PF3D7_1119600	-31.2288	-72.6633
PF3D7_1119700	29.2945	15.6921
PF3D7_1119800	-3.46772	26.3026
PF3D7_1119900	37.2425	16.4314
PF3D7_1120000	49.76	-22.4765
PF3D7_1120100	2.79418	101.446
PF3D7_1120400	49.0622	-28.8928
PF3D7_1120500	-14.8956	75.2203
PF3D7_1120700	38.0123	61.6606
PF3D7_1120900	28.1822	-27.6575
PF3D7_1121000	25.8799	-67.2519
PF3D7_1121100	33.0369	11.3462
PF3D7_1121200	1.95566	-62.8577
PF3D7_1121600	-66.4506	-20.1336
PF3D7_1121700	-26.434	19.0594
PF3D7_1121900	-1.44559	81.1047
PF3D7_1122100	-2.07198	-36.6322
PF3D7_1122200	-30.5756	3.2354
PF3D7_1122300	3.02388	-40.3687
PF3D7_1122400	54.8121	19.3138
PF3D7_1122500	25.5352	-38.7368
PF3D7_1122700	-13.7563	3.62608
PF3D7_1123000	-20.88	80.5214
PF3D7_1123100	23.8287	40.1561
PF3D7_1123200	-38.1863	-18.363
PF3D7_1123300	-0.327415	-33.6496
PF3D7_1123400	0.49986	82.2098
PF3D7_1123500	18.9715	-75.1992
PF3D7_1123800	2.07489	3.86982
PF3D7_1123900	-14.9175	33.3087
PF3D7_1124000	-8.5504	-39.5061
PF3D7_1124100	10.7856	-2.30459
PF3D7_1124200	6.56371	71.6107
PF3D7_1124300	19.7043	19.5653
PF3D7_1124400	17.4845	31.2493
PF3D7_1124600	-0.648609	89.6236
PF3D7_1124700	-17.293	-78.6258
PF3D7_1124800	-19.8033	-6.96119
PF3D7_1124900	-22.0784	-7.56954
PF3D7_1125000	-44.3145	-57.4637
PF3D7_1125100	-25.5811	-73.7164
PF3D7_1125200	-11.4723	-30.0111
PF3D7_1125400	-32.1079	-69.6047
PF3D7_1125500	-9.03977	31.0833
PF3D7_1125600	-11.102	-67.2382
PF3D7_1125800	46.2979	27.4817
PF3D7_1125900	15.0498	82.4909
PF3D7_1126000	12.1544	70.9424
PF3D7_1126100	31.6641	26.9194
PF3D7_1126200	-20.4168	-2.17631
PF3D7_1126300	-4.24475	-38.2976
PF3D7_1126400	26.6069	60.6645
PF3D7_1126500	18.377	-14.2088
PF3D7_1126700	-2.92192	-66.54
PF3D7_1126900	-2.74297	33.6671
PF3D7_1127000	-21.9006	-29.6437
PF3D7_1127100	-1.5053	95.1069
PF3D7_1127500	18.3973	-36.1305
PF3D7_1127600	-33.2777	-26.9982
PF3D7_1127800	-4.83431	12.8818
PF3D7_1128000	19.8487	23.1377
PF3D7_1128100	0.162407	84.8408
PF3D7_1128200	-5.45872	-75.4802
PF3D7_1128400	2.78165	73.4753
PF3D7_1128500	17.8493	14.6239
PF3D7_1128900	-2.75714	-52.7759
PF3D7_1129000	-42.9856	-52.6243
PF3D7_1129100	-24.6276	59.2509
PF3D7_1129200	27.5387	72.6412
PF3D7_1129300	5.29204	28.1557
PF3D7_1129400	-6.52539	16.762
PF3D7_1129500	-2.03708	-16.0376
PF3D7_1129800	-25.3321	79.98
PF3D7_1129900	23.9593	-71.0753
PF3D7_1130100	-23.5157	3.76088
PF3D7_1130200	-18.1946	-1.70304
PF3D7_1130400	28.8544	68.6709
PF3D7_1130500	42.257	44.0847
PF3D7_1130600	24.5115	13.4765
PF3D7_1130700	24.7123	-14.7005
PF3D7_1131000	-48.2911	8.81444
PF3D7_1131100	1.47553	-45.1531
PF3D7_1131800	37.1173	16.3589
PF3D7_1132000	28.0063	66.1679
PF3D7_1132200	9.65902	72.8436
PF3D7_1132300	6.54782	66.0867
PF3D7_1132400	34.007	-48.0594
PF3D7_1132600	45.568	-1.77407
PF3D7_1132800	-41.5044	-39.0741
PF3D7_1132900	-16.7168	-71.3596
PF3D7_1133200	27.3498	-11.9521
PF3D7_1133300	-51.0074	-38.6302
PF3D7_1133400	32.9781	-66.588
PF3D7_1133800	20.981	-8.11943
PF3D7_1133900	-57.4509	-14.7977
PF3D7_1134000	-34.4281	-73.1086
PF3D7_1134100	-4.01584	-31.8537
PF3D7_1134200	-32.7931	20.8444
PF3D7_1134300	13.9025	-30.4726
PF3D7_1134500	-19.2679	-72.9419
PF3D7_1134600	-37.5496	27.222
PF3D7_1134700	-28.2677	51.4222
PF3D7_1134800	23.7706	52.9167
PF3D7_1135000	-11.09	-26.5852
PF3D7_1135100	-5.39729	-1.09483
PF3D7_1135300	18.8811	-65.7226
PF3D7_1135400	17.9197	35.9784
PF3D7_1135900	-2.46084	-41.9789
PF3D7_1136200	-20.5814	-55.6352
PF3D7_1136300	-24.0427	10.4999
PF3D7_1136400	-25.4067	15.5334
PF3D7_1136500	-23.8377	-33.5602
PF3D7_1136600	16.4778	2.16247
PF3D7_1136700	-22.5534	-67.3041
PF3D7_1136800	-7.97103	-36.4546
PF3D7_1136900	32.667	-66.4327
PF3D7_1137200	-28.3937	-46.1026
PF3D7_1137300	18.8695	-39.0401
PF3D7_1137400	-32.4176	-77.3286
PF3D7_1138000	22.3069	-40.9405
PF3D7_1138100	-2.49662	84.7441
PF3D7_1138400	6.70159	-59.2266
PF3D7_1138500	-0.688059	76.9047
PF3D7_1138600	21.3845	42.4263
PF3D7_1138700	-19.8201	-22.729
PF3D7_1138800	5.37693	17.9822
PF3D7_1139200	-37.8985	-11.6733
PF3D7_1139700	-34.308	-83.0901
PF3D7_1139800	26.8875	36.6197
PF3D7_1139900	-9.12117	-38.996
PF3D7_1140100	14.6377	47.5696
PF3D7_1140200	-17.6064	-7.42673
PF3D7_1140400	-25.9819	-50.5758
PF3D7_1140800	-4.9039	20.184
PF3D7_1141300	-2.76474	-47.5278
PF3D7_1141600	-15.0052	-36.8631
PF3D7_1141700	-6.99993	76.1372
PF3D7_1141800	-7.80613	30.8827
PF3D7_1142100	3.94147	-46.5551
PF3D7_1142300	11.0057	-45.5428
PF3D7_1142400	-29.4796	9.66956
PF3D7_1142500	-24.8277	1.4499
PF3D7_1142600	-21.4489	1.86401
PF3D7_1142700	10.3336	78.4954
PF3D7_1142800	-28.8974	-68.5648
PF3D7_1143000	-24.2331	-79.1131
PF3D7_1143100	27.9775	13.3601
PF3D7_1143200	3.11047	-24.8513
PF3D7_1143300	25.4809	47.9261
PF3D7_1143400	25.3922	43.0932
PF3D7_1143800	-62.8277	-21.9272
PF3D7_1144000	-13.3501	28.9737
PF3D7_1144500	15.9588	62.7235
PF3D7_1144600	0.492453	38.7372
PF3D7_1144900	15.4943	-74.9269
PF3D7_1145100	25.4846	50.7927
PF3D7_1145200	-5.25993	-21.6832
PF3D7_1145400	-21.4846	-24.5587
PF3D7_1145800	17.3033	15.921
PF3D7_1146000	25.6716	23.0222
PF3D7_1146600	27.2162	14.3065
PF3D7_1146900	11.4885	-76.7588
PF3D7_1147300	25.6616	-11.0861
PF3D7_1147500	-11.0565	74.3164
PF3D7_1147700	-29.3497	-71.4188
PF3D7_1147900	-12.4852	-37.236
PF3D7_1148000	22.9014	-10.4723
PF3D7_1148700	57.647	-37.9319
PF3D7_1148900	56.1179	-17.867
PF3D7_1149000	57.96	-20.8441
PF3D7_1149100	-25.2068	79.6759
PF3D7_1149200	-31.7938	-4.37174
PF3D7_1149400	56.1507	-33.2743
PF3D7_1200500	52.1439	-27.8953
PF3D7_1200600	52.598	-28.9573
PF3D7_1200700	49.9864	-29.6055
PF3D7_1200800	51.2018	-23.303
PF3D7_1200900	49.9057	-15.1925
PF3D7_1201000	58.1228	-33.7712
PF3D7_1201100	55.9134	-26.8662
PF3D7_1201200	-16.4034	-61.9833
PF3D7_1201500	31.6639	35.1649
PF3D7_1201900	-11.5685	-0.225567
PF3D7_1202100	5.02665	64.3955
PF3D7_1202200	-22.7302	-78.6799
PF3D7_1202300	-30.223	80.6851
PF3D7_1202600	23.5673	39.6041
PF3D7_1202700	0.10805	-22.0143
PF3D7_1202900	-15.837	40.0101
PF3D7_1203000	30.864	-19.2052
PF3D7_1203200	-61.8728	-49.6605
PF3D7_1203300	-40.6991	10.1246
PF3D7_1203400	19.0195	-69.5604
PF3D7_1203500	-2.58759	78.9025
PF3D7_1203700	42.4942	36.4987
PF3D7_1203900	6.38423	86.5047
PF3D7_1204300	9.16743	91.4113
PF3D7_1204900	-34.9214	-60.7199
PF3D7_1205000	13.761	-70.3099
PF3D7_1205100	45.9257	38.9893
PF3D7_1205200	30.2702	-32.4737
PF3D7_1205300	-62.6932	-48.7279
PF3D7_1205400	18.1624	-59.4401
PF3D7_1205500	37.0664	31.276
PF3D7_1205600	0.0611293	83.2445
PF3D7_1205700	-20.1071	58.3741
PF3D7_1205800	26.5257	15.6984
PF3D7_1205900	7.30993	51.8085
PF3D7_1206000	-18.4284	5.45764
PF3D7_1206200	58.6562	22.3902
PF3D7_1206300	10.6353	-30.9787
PF3D7_1206400	-11.0656	-89.8037
PF3D7_1206600	33.0143	39.1622
PF3D7_1206700	5.33956	60.8629
PF3D7_1206800	17.0183	75.8612
PF3D7_1207000	23.1483	-37.3649
PF3D7_1207100	-16.0555	6.61708
PF3D7_1208100	42.4486	-2.96158
PF3D7_1208300	-6.96876	-74.921
PF3D7_1208400	14.3418	-57.167
PF3D7_1208600	-8.66637	-93.6963
PF3D7_1208800	12.4504	-67.9507
PF3D7_1208900	15.1039	-6.24518
PF3D7_1209000	-17.2253	-1.53999
PF3D7_1209200	10.9475	65.7058
PF3D7_1209300	-20.9116	6.00316
PF3D7_1209400	-4.80957	51.6328
PF3D7_1209500	8.26074	-50.2359
PF3D7_1209700	-25.6325	-66.8841
PF3D7_1209900	-38.4594	-58.6116
PF3D7_1210000	-55.3071	-48.8829
PF3D7_1210100	-20.1415	-37.568
PF3D7_1210300	0.882518	104.607
PF3D7_1210600	12.9246	3.03311
PF3D7_1211200	8.787	-46.6402
PF3D7_1211300	18.4048	-8.99472
PF3D7_1211400	7.91781	-23.6362
PF3D7_1211600	20.3828	-10.4561
PF3D7_1211700	40.4587	61.3496
PF3D7_1211900	16.8012	-69.246
PF3D7_1212000	-16.8162	-28.9515
PF3D7_1212100	-55.2288	-51.721
PF3D7_1212400	19.2496	-36.2038
PF3D7_1212500	14.3844	-46.3785
PF3D7_1212700	58.9165	21.7225
PF3D7_1212800	-33.0491	-76.3051
PF3D7_1212900	-0.427557	10.5993
PF3D7_1213200	25.5954	57.2343
PF3D7_1213600	-13.623	-55.0852
PF3D7_1213700	29.2453	61.5637
PF3D7_1213800	-0.175924	88.0267
PF3D7_1213900	29.5109	48.5206
PF3D7_1214100	7.44657	-48.4862
PF3D7_1214400	-5.43141	-26.093
PF3D7_1214700	-17.166	-27.2153
PF3D7_1214900	22.4335	-72.9536
PF3D7_1215000	-17.6628	-79.4359
PF3D7_1215300	-16.9793	-77.9556
PF3D7_1215400	2.86449	-37.7148
PF3D7_1215900	16.1203	-74.0445
PF3D7_1216000	-57.3413	-47.1998
PF3D7_1216200	48.0486	-42.1414
PF3D7_1216300	-23.5231	-1.53238
PF3D7_1216400	6.1397	-60.1247
PF3D7_1216500	-27.8662	79.0791
PF3D7_1216900	30.3919	47.397
PF3D7_1217200	-30.0326	29.6706
PF3D7_1217500	-19.9293	-66.169
PF3D7_1217900	3.5176	82.2861
PF3D7_1218000	-40.7894	-31.1036
PF3D7_1218200	9.88496	35.517
PF3D7_1218300	-8.29874	-12.1083
PF3D7_1218400	16.5034	-72.6029
PF3D7_1218500	-1.62788	29.3476
PF3D7_1218600	0.956912	89.3238
PF3D7_1218900	12.7726	69.9967
PF3D7_1219000	13.8962	-16.239
PF3D7_1219100	50.0805	40.9375
PF3D7_1219600	16.9823	-68.0902
PF3D7_1219900	-9.63532	94.9818
PF3D7_1220100	-3.40656	22.598
PF3D7_1220300	5.89949	-40.79
PF3D7_1220500	18.3328	36.9632
PF3D7_1220600	-58.3108	-51.5962
PF3D7_1220900	7.95851	-22.4961
PF3D7_1221000	23.5493	-15.7524
PF3D7_1221300	-28.4055	-56.4918
PF3D7_1221600	-17.421	65.6387
PF3D7_1222100	-34.8193	-13.5041
PF3D7_1222300	-6.15905	-30.7089
PF3D7_1222700	-46.8038	-66.8173
PF3D7_1223100	-10.5745	52.1911
PF3D7_1223200	11.4525	-41.9893
PF3D7_1223300	-55.6032	-56.561
PF3D7_1223400	16.3138	-66.9128
PF3D7_1223500	8.83504	7.9033
PF3D7_1223700	7.03161	-31.7884
PF3D7_1223800	-27.0842	-65.566
PF3D7_1224000	-24.618	11.0174
PF3D7_1224100	-40.2144	-48.2001
PF3D7_1224200	-15.8287	63.661
PF3D7_1224300	33.6004	14.2569
PF3D7_1224400	42.3308	33.0673
PF3D7_1224500	-5.29495	76.6193
PF3D7_1224700	13.9474	10.072
PF3D7_1224900	-5.09707	14.2218
PF3D7_1225200	17.4031	26.546
PF3D7_1225500	-19.4507	62.4224
PF3D7_1225600	0.236995	8.52384
PF3D7_1225700	29.7075	36.4105
PF3D7_1225800	4.9085	87.1061
PF3D7_1225900	-61.4373	-51.8267
PF3D7_1226100	-2.22022	-30.0261
PF3D7_1226300	1.28901	100.016
PF3D7_1226400	28.4597	34.0493
PF3D7_1226600	0.483439	101.109
PF3D7_1226900	-65.5778	-17.2272
PF3D7_1227000	-25.12	-49.8048
PF3D7_1227100	-30.4991	-81.4765
PF3D7_1227200	14.0295	-60.789
PF3D7_1227300	-15.4814	-92.9135
PF3D7_1227600	18.9288	-32.2789
PF3D7_1227700	-12.6338	-46.5089
PF3D7_1227800	14.4962	-22.1174
PF3D7_1228400	3.43609	30.9428
PF3D7_1228600	-27.817	79.311
PF3D7_1228800	16.2059	-10.9117
PF3D7_1229000	-0.9034	-14.1204
PF3D7_1229100	17.1066	-66.2434
PF3D7_1229300	-36.5688	-52.1055
PF3D7_1229400	6.14226	100.361
PF3D7_1229500	10.3954	72.1413
PF3D7_1229600	-57.1994	-39.2768
PF3D7_1229800	-3.23536	-65.129
PF3D7_1230000	24.2525	28.1796
PF3D7_1230400	-21.6667	-77.1623
[truncated: 1,001 more rows]

## Sheet: Fig. 1E
Gene accession	tSNE.dim.1 (S1-S2)	tSNE.dim.2 (S1-S2)	TM Domains		Fig. 1E: Mapping number of transmembrane domains for each protein on a t-SNE projection
PF3D7_0102200	-1.60952	-6.32511	0
PF3D7_0102500	36.8001	-63.075	1
PF3D7_0102800	10.4722	-59.5573	3
PF3D7_0102900	-8.79283	82.394	0
PF3D7_0103100	-1.81132	-10.0803	2
PF3D7_0103200	20.7343	-67.0115	11
PF3D7_0103300	15.8879	21.905	0
PF3D7_0103900	-14.3735	-37.837	1
PF3D7_0104100	5.8731	-66.9062	5
PF3D7_0104200	-31.0946	-37.5488	0
PF3D7_0104300	4.15703	2.04165	5
PF3D7_0104400	-45.0433	-51.6464	1
PF3D7_0104500	-1.19856	88.577	0
PF3D7_0104800	19.9469	-67.9357	12
PF3D7_0105200	-32.9256	-74.3199	0
PF3D7_0105300	-6.65319	97.0323	0
PF3D7_0105600	-5.55652	28.7851	1
PF3D7_0105700	41.316	-4.52787	0
PF3D7_0105800	23.0719	-24.0759	0
PF3D7_0106000	21.126	-5.80371	0
PF3D7_0106100	17.242	46.5384	0
PF3D7_0106200	-20.1812	-35.271	0
PF3D7_0106300	8.06095	-51.6709	8
PF3D7_0106400	13.0761	65.4946	0
PF3D7_0106500	24.0706	-58.5443	0
PF3D7_0106700	-22.3875	19.7065	0
PF3D7_0106800	-27.8737	-39.4711	0
PF3D7_0106900	-53.5573	-47.1642	0
PF3D7_0107000	27.069	-29.1589	0
PF3D7_0107400	-24.4155	-72.7	1
PF3D7_0107500	17.6596	-72.7266	12
PF3D7_0107700	38.9614	-25.7827	5
PF3D7_0107800	23.4004	-18.7457	0
PF3D7_0108000	4.8558	54.0033	0
PF3D7_0108300	7.02905	0.620349	0
PF3D7_0108500	-3.87566	65.0427	0
PF3D7_0108700	-16.6276	-40.4881	2
PF3D7_0108800	-42.6265	-52.7297	2
PF3D7_0109000	-43.7355	-66.923	0
PF3D7_0109200	20.0628	49.8835	0
PF3D7_0109400	-10.9568	91.0613	0
PF3D7_0109500	-0.99338	-22.5753	0
PF3D7_0109800	-23.8405	69.8926	0
PF3D7_0109950	-12.5356	-67.5791	2
PF3D7_0110400	21.1615	54.2174	0
PF3D7_0110500	19.5032	20.6426	0
PF3D7_0110600	1.52504	-50.8639	0
PF3D7_0110700	-1.26041	82.1547	0
PF3D7_0110800	12.3776	10.0966	0
PF3D7_0111000	18.5915	-21.728	0
PF3D7_0111300	22.9969	-14.8761	2
PF3D7_0111400	22.7385	-26.5575	0
PF3D7_0111500	-2.9435	91.0168	1
PF3D7_0111800	-15.0983	10.4534	0
PF3D7_0111900	-12.9202	-71.5597	0
PF3D7_0112000	7.21407	72.2897	1
PF3D7_0112200	17.2517	-71.174	12
PF3D7_0112900	56.252	-23.4762	2
PF3D7_0113000	59.1399	-22.1247	0
PF3D7_0113200	55.675	-23.3339	2
PF3D7_0113700	45.1065	-32.7828	1
PF3D7_0113900	56.1531	-21.4859	2
PF3D7_0114000	-38.3817	38.5824	1
PF3D7_0201500	55.8228	-31.2077	2
PF3D7_0201600	57.2997	-29.5566	1
PF3D7_0201800	49.9481	-33.1521	1
PF3D7_0201900	55.6772	-34.3865	1
PF3D7_0202000	54.9973	-35.6084	1
PF3D7_0202100	-17.223	58.7303	1
PF3D7_0202200	54.0769	-17.5034	2
PF3D7_0202400	58.6866	-35.093	0
PF3D7_0202500	-63.9194	-22.4448	1
PF3D7_0202600	19.8895	21.0323	0
PF3D7_0203000	-2.80078	-50.3991	0
PF3D7_0203300	0.781149	-5.54808	0
PF3D7_0203400	-18.2981	85.1583	0
PF3D7_0203600	34.8093	-9.92431	1
PF3D7_0203700	-29.9226	24.0867	0
PF3D7_0204100	2.23769	-38.8754	0
PF3D7_0204200	-40.2196	-61.9775	1
PF3D7_0204500	-7.48982	93.4811	0
PF3D7_0204700	22.7206	-70.5535	12
PF3D7_0204900	-28.8844	-57.2358	0
PF3D7_0205400	40.5359	13.2814	0
PF3D7_0205500	27.8272	58.5228	0
PF3D7_0205600	-13.7938	15.5816	1
PF3D7_0205900	28.696	72.8625	1
PF3D7_0206000	-55.0674	-60.2933	0
PF3D7_0206200	34.2958	-65.4505	11
PF3D7_0206700	14.8673	59.9447	0
PF3D7_0206800	-58.8731	-28.4658	1
PF3D7_0206900	34.3366	-68.1255	2
PF3D7_0207000	-58.7278	-28.6671	2
PF3D7_0207100	-1.63466	-55.5674	0
PF3D7_0207200	-17.005	-58.1232	0
PF3D7_0207400	-25.0101	63.1458	0
PF3D7_0207500	-65.1661	-12.4503	0
PF3D7_0207600	-27.4683	79.6207	0
PF3D7_0207700	-20.854	65.6106	0
PF3D7_0207800	-24.9357	63.2731	0
PF3D7_0207900	-21.1509	74.0601	0
PF3D7_0208100	12.5212	-62.9713	0
PF3D7_0208200	-27.4072	27.3007	0
PF3D7_0208400	-29.8401	0.912967	2
PF3D7_0208500	-59.9001	-65.944	0
PF3D7_0208600	-58.9785	-43.5303	1
PF3D7_0208700	46.4849	27.2473	0
PF3D7_0208800	-9.37628	-35.332	1
PF3D7_0209000	19.6386	-2.69284	0
PF3D7_0209100	26.024	45.8923	0
PF3D7_0209300	-57.6495	-48.8481	0
PF3D7_0209400	0.380759	103.704	0
PF3D7_0209600	12.8159	-61.5118	12
PF3D7_0209800	4.46777	66.8365	0
PF3D7_0210100	-24.276	-0.778887	0
PF3D7_0210200	-22.6679	30.3535	0
PF3D7_0210300	10.7785	-65.2054	12
PF3D7_0210600	-3.29483	-60.4318	0
PF3D7_0210700	-32.2581	-35.6421	1
PF3D7_0210900	-24.0942	-5.82784	0
PF3D7_0211200	-25.8388	-28.3923	0
PF3D7_0211800	9.1064	80.4697	0
PF3D7_0212100	11.9977	20.7772	0
PF3D7_0212200	-24.6807	-61.5248	0
PF3D7_0212300	-19.6402	8.32417	0
PF3D7_0212400	7.8868	-43.7179	7
PF3D7_0212500	8.11159	-47.3692	2
PF3D7_0212600	-46.0136	-29.6531	0
PF3D7_0212900	-23.5854	13.4317	0
PF3D7_0213000	-14.894	-36.1029	1
PF3D7_0213100	-0.857907	-3.83787	0
PF3D7_0213500	26.946	26.4387	0
PF3D7_0213700	-11.5277	-64.1989	0
PF3D7_0213900	40.9241	63.4787	1
PF3D7_0214000	6.11698	70.4757	0
PF3D7_0214100	32.9146	16.1322	0
PF3D7_0214400	-35.5457	26.569	0
PF3D7_0214700	-38.4073	-73.9264	0
PF3D7_0214800	14.9704	-61.7383	11
PF3D7_0214900	-33.4872	-57.3109	0
PF3D7_0215000	-65.1729	-17.175	0
PF3D7_0215100	-29.0742	-24.7419	0
PF3D7_0215300	49.6534	-41.183	0
PF3D7_0215400	7.11862	1.88959	0
PF3D7_0215500	-7.5845	41.3102	0
PF3D7_0215600	33.8998	6.63763	3
PF3D7_0215700	31.3218	61.3666	0
PF3D7_0215800	24.375	-12.6114	0
PF3D7_0216200	-4.54714	2.96624	0
PF3D7_0216400	37.9523	29.7455	0
PF3D7_0216600	19.8305	-74.6735	7
PF3D7_0216800	46.2805	-4.26867	14
PF3D7_0217100	-29.7418	-75.5304	0
PF3D7_0217500	-62.0213	-22.7541	0
PF3D7_0217600	-36.7394	-44.7184	3
PF3D7_0217700	24.8143	46.1337	0
PF3D7_0217800	-14.9841	1.0805	0
PF3D7_0217900	-5.7954	83.8887	0
PF3D7_0218000	3.4992	7.94513	0
PF3D7_0218200	-8.90009	5.66618	0
PF3D7_0218400	-30.6921	28.7887	0
PF3D7_0218500	-10.1324	30.2797	1
PF3D7_0218600	4.99566	-12.7977	3
PF3D7_0218700	10.7199	17.6836	0
PF3D7_0219400	-18.187	-11.6927	1
PF3D7_0219600	2.02508	6.63401	1
PF3D7_0219800	-6.36997	-18.1913	1
PF3D7_0219900	-42.6099	-40.5583	3
PF3D7_0220000	-64.9243	-19.0487	2
PF3D7_0220100	54.0285	-27.8284	1
PF3D7_0220200	52.7397	-33.5616	2
PF3D7_0220600	50.7542	-31.4128	2
PF3D7_0220700	50.739	-20.6525	2
PF3D7_0220800	-22.681	11.0857	1
PF3D7_0300100	61.7525	-28.6781	1
PF3D7_0300900	53.2467	-33.034	0
PF3D7_0301400	53.0283	-19.5886	1
PF3D7_0301600	49.6986	35.4082	1
PF3D7_0301700	57.3674	-22.3103	2
PF3D7_0301800	43.6321	8.85709	1
PF3D7_0302000	-0.828353	28.1565	0
PF3D7_0302100	37.9598	36.3287	0
PF3D7_0302200	-1.6793	-93.4659	1
PF3D7_0302500	-40.4321	-22.9352	1
PF3D7_0302700	-3.38835	-71.133	0
PF3D7_0302800	9.05298	27.6246	0
PF3D7_0302900	-1.01202	85.9192	0
PF3D7_0303000	9.55903	-35.6846	0
PF3D7_0303100	35.9187	29.3013	2
PF3D7_0303200	-11.4927	1.01177	0
PF3D7_0303300	31.572	58.0958	0
PF3D7_0303400	18.3773	-56.411	5
PF3D7_0303500	27.548	-18.2151	0
PF3D7_0303700	-21.6648	-74.0608	0
PF3D7_0303800	29.835	5.1648	0
PF3D7_0304100	-39.8698	-73.9659	0
PF3D7_0304200	-25.2511	-26.8783	0
PF3D7_0304400	-36.5588	-1.28299	0
PF3D7_0304500	-13.6825	-72.5135	0
PF3D7_0304900	8.00525	19.0766	0
PF3D7_0305200	-1.89192	77.2317	0
PF3D7_0305300	9.41385	-41.5216	11
PF3D7_0305500	1.97858	-10.8603	21
PF3D7_0305600	14.4657	5.20567	0
PF3D7_0305700	-4.19958	91.7625	0
PF3D7_0306000	-12.8212	-78.4546	1
PF3D7_0306100	26.8806	16.401	0
PF3D7_0306200	-2.20923	86.7566	0
PF3D7_0306300	-17.9962	85.5957	0
PF3D7_0306400	-25.6942	-76.5197	0
PF3D7_0306500	-30.1302	-59.7783	1
PF3D7_0306700	-17.9819	-55.6763	1
PF3D7_0306800	12.2297	68.1844	0
PF3D7_0306900	-22.1115	2.87229	0
PF3D7_0307100	-13.8591	29.4867	0
PF3D7_0307200	-26.4262	-5.22789	0
PF3D7_0307400	-49.5266	-46.602	1
PF3D7_0307500	-9.02092	-20.186	0
PF3D7_0307700	16.1991	-35.0404	0
PF3D7_0308000	26.6043	48.6673	0
PF3D7_0308100	-3.77635	-52.1237	0
PF3D7_0308200	12.8981	68.4965	0
PF3D7_0308300	-29.7893	-48.7158	0
PF3D7_0308500	-0.519606	105.663	0
PF3D7_0308600	-1.46015	31.4332	0
PF3D7_0308700	-31.9253	-63.0486	0
PF3D7_0308900	0.586114	27.9078	2
PF3D7_0309000	-4.18491	-5.3829	1
PF3D7_0309200	42.4287	21.7417	0
PF3D7_0309300	16.6609	6.70728	0
PF3D7_0309500	11.2907	85.9978	0
PF3D7_0309600	-23.1473	-10.3574	0
PF3D7_0310000	-44.2556	-46.6082	0
PF3D7_0310200	5.51647	16.0238	1
PF3D7_0310300	-21.6045	13.5995	1
PF3D7_0310400	18.8503	30.3368	0
PF3D7_0310500	-18.4771	19.4251	4
PF3D7_0310600	58.7542	24.895	0
PF3D7_0310700	41.1579	49.1228	0
PF3D7_0310800	-20.4199	-32.1756	2
PF3D7_0310900	29.136	-22.8154	0
PF3D7_0311100	-13.6791	1.90287	0
PF3D7_0311300	-23.091	13.4731	0
PF3D7_0311600	-0.431606	-36.302	1
PF3D7_0311800	-30.2707	-74.7707	0
PF3D7_0312100	9.99358	-71.0964	6
PF3D7_0312300	23.3705	71.8546	0
PF3D7_0312400	-0.614992	80.3086	0
PF3D7_0312500	12.4506	-72.1673	12
PF3D7_0312800	-36.5464	-1.27749	0
PF3D7_0313000	3.4652	43.4829	0
PF3D7_0313400	31.0745	-5.83062	0
PF3D7_0313800	-50.1015	-54.7204	1
PF3D7_0314000	-9.44734	-29.4996	0
PF3D7_0314100	31.8081	6.25302	1
PF3D7_0314300	47.5028	-3.33192	4
PF3D7_0314400	-15.7599	49.6054	0
PF3D7_0314700	41.2072	56.2141	0
PF3D7_0315100	8.7502	10.9355	0
PF3D7_0315400	6.98493	-20.0988	1
PF3D7_0315600	24.365	-17.5353	0
PF3D7_0315800	31.9001	63.9416	0
PF3D7_0316200	29.8517	-69.7679	3
PF3D7_0316300	-21.9456	81.4973	0
PF3D7_0316400	-50.7005	-45.4912	1
PF3D7_0316500	23.311	-30.7648	0
PF3D7_0316600	23.8314	-70.052	7
PF3D7_0316700	13.6416	-32.9369	3
PF3D7_0316800	-15.8631	-0.929824	0
PF3D7_0316900	-23.3362	-45.1383	1
PF3D7_0317000	29.8585	88.5798	0
PF3D7_0317200	25.3984	-18.5885	0
PF3D7_0317300	16.7784	-42.1523	0
PF3D7_0317500	12.6119	-26.393	0
PF3D7_0317600	-23.4376	2.766	0
PF3D7_0317700	13.731	5.38056	0
PF3D7_0317800	-2.3125	75.9298	0
PF3D7_0318100	-35.8682	-72.9972	0
PF3D7_0318200	31.3936	60.7732	0
PF3D7_0318300	-57.4439	-15.5151	1
PF3D7_0318500	6.82854	-2.18089	2
PF3D7_0318600	-18.906	35.7394	0
PF3D7_0318700	-48.5766	-64.7177	0
PF3D7_0318900	-5.17317	-26.1141	1
PF3D7_0319000	13.7423	-63.2861	10
PF3D7_0319100	-10.7062	64.4508	0
PF3D7_0319200	3.19421	70.7666	1
PF3D7_0319400	20.6535	-25.657	0
PF3D7_0319500	10.6911	-15.5779	0
PF3D7_0319600	-7.57283	58.9227	0
PF3D7_0319700	4.07564	-50.5773	13
PF3D7_0319900	-2.53854	80.2752	0
PF3D7_0320000	5.43007	94.281	0
PF3D7_0320100	-13.522	-32.918	1
PF3D7_0320300	13.2816	68.0378	0
PF3D7_0320500	-6.08783	96.1077	0
PF3D7_0320600	-29.5164	32.2248	0
PF3D7_0320700	-11.41	-35.6621	2
PF3D7_0320800	6.54263	1.72215	0
PF3D7_0320900	30.8861	2.70495	0
PF3D7_0321100	-14.1273	-16.7896	1
PF3D7_0321400	-44.1621	-64.4867	1
PF3D7_0321500	15.1221	1.55046	3
PF3D7_0321600	-16.7957	8.98239	0
PF3D7_0321700	18.7373	-26.3803	0
PF3D7_0321800	6.36069	-9.31553	0
PF3D7_0321900	-4.61363	-16.8661	7
PF3D7_0322000	-3.91077	88.9886	0
PF3D7_0322100	11.9945	33.2316	0
PF3D7_0322300	3.65641	-28.4682	9
PF3D7_0322400	12.3634	77.3686	1
PF3D7_0322500	-33.9348	-84.4379	0
PF3D7_0322900	-23.8216	-2.71573	0
PF3D7_0323000	-9.84293	-16.2015	0
PF3D7_0323100	-4.89637	-88.526	1
PF3D7_0323400	-43.0294	-31.4259	0
PF3D7_0323500	-3.86915	18.0064	0
PF3D7_0323600	-17.1224	-3.59021	0
PF3D7_0323700	1.18952	18.4721	0
PF3D7_0323800	-13.736	12.9534	0
PF3D7_0324800	57.3331	-29.0999	1
PF3D7_0401600	60.4097	-34.9649	1
PF3D7_0401800	57.291	-34.2573	1
PF3D7_0402000	56.0445	-36.4796	1
PF3D7_0402100	-4.08795	-24.35	1
PF3D7_0402300	36.7453	-63.1017	1
PF3D7_0402400	55.2852	-24.3592	1
PF3D7_0403100	-31.3396	-74.2723	1
PF3D7_0403200	-3.13782	8.12448	0
PF3D7_0403600	50.0942	40.9041	0
PF3D7_0403700	-1.95807	25.333	0
PF3D7_0403800	-3.3835	-19.4481	0
PF3D7_0404300	-15.4774	-1.25675	0
PF3D7_0404700	-25.8582	-31.9833	0
PF3D7_0404900	16.3478	-79.1042	0
PF3D7_0405000	-4.66084	22.8412	0
PF3D7_0405100	37.7576	32.3949	1
PF3D7_0405200	-3.44433	-54.901	0
PF3D7_0405400	6.52264	33.1542	0
PF3D7_0405500	-10.3723	8.82419	0
PF3D7_0405600	4.06378	-22.1827	4
PF3D7_0405700	37.2261	21.4592	0
PF3D7_0405800	-13.7671	-74.9565	0
PF3D7_0405900	-27.9604	-67.4209	1
PF3D7_0406000	-6.99936	-7.66894	0
PF3D7_0406100	16.1438	47.4993	0
PF3D7_0406200	-66.6116	-18.5074	1
PF3D7_0406400	-1.65678	91.2004	0
PF3D7_0406500	-28.1962	14.2682	0
PF3D7_0406700	30.6241	21.5192	0
PF3D7_0407200	-28.2599	-28.4146	1
PF3D7_0407700	7.91736	-3.02085	1
PF3D7_0407800	-2.83894	-64.0097	0
PF3D7_0407900	23.3033	73.8819	0
PF3D7_0408000	-47.2163	-68.8643	0
PF3D7_0408100	0.206921	47.2893	1
PF3D7_0408300	-11.6997	12.3692	0
PF3D7_0408500	-7.15723	46.1753	0
PF3D7_0409100	-5.14902	30.1668	0
PF3D7_0409400	-35.5834	-74.1165	0
PF3D7_0409500	19.9884	-38.308	3
PF3D7_0409600	37.1565	55.831	0
PF3D7_0409800	-20.6247	11.9727	0
PF3D7_0410000	0.691773	-56.741	1
PF3D7_0410300	37.5186	24.5559	0
PF3D7_0410400	43.8158	40.8604	0
PF3D7_0410600	4.4474	83.3635	0
PF3D7_0410800	29.9498	-39.1738	0
PF3D7_0410900	37.4033	55.4765	0
PF3D7_0411100	23.5538	56.4239	0
PF3D7_0411900	21.5631	-8.98268	0
PF3D7_0412000	17.1996	-74.8046	2
PF3D7_0412200	37.157	68.6782	1
PF3D7_0412700	54.1606	-23.138	1
PF3D7_0413500	-32.7705	-79.7604	1
PF3D7_0413600	28.1798	69.2511	0
PF3D7_0413700	9.70002	74.8164	1
PF3D7_0413900	1.61633	85.4963	0
PF3D7_0414000	23.8035	-14.015	0
PF3D7_0414300	-13.8252	-13.1742	3
PF3D7_0414600	-37.5127	6.1422	0
PF3D7_0414900	-36.4817	-34.8305	0
PF3D7_0415000	27.1577	41.0775	0
PF3D7_0415200	26.7659	-7.24941	0
PF3D7_0415300	-0.409824	26.7178	0
PF3D7_0415400	25.8811	56.5019	0
PF3D7_0415500	18.5609	64.2029	0
PF3D7_0415600	-26.83	-61.8422	0
PF3D7_0415700	-60.3372	-50.0854	0
PF3D7_0415800	-46.2713	-62.6457	0
PF3D7_0415900	-24.8183	-1.71095	0
PF3D7_0416000	-0.415833	-0.291897	0
PF3D7_0416200	32.5863	19.3938	0
PF3D7_0416400	-11.234	21.0987	1
PF3D7_0416500	9.33547	65.7697	0
PF3D7_0416700	-1.28312	-60.8514	0
PF3D7_0416800	27.9124	6.52901	0
PF3D7_0416900	13.4633	19.9691	0
PF3D7_0417200	4.79501	103.403	0
PF3D7_0417300	-27.4199	-76.6773	1
PF3D7_0417500	44.8431	29.7651	0
PF3D7_0417800	-12.7003	32.4259	0
PF3D7_0418100	6.17803	74.5179	1
PF3D7_0418200	56.8987	22.3888	0
PF3D7_0418300	-14.2604	-6.74795	0
PF3D7_0418500	13.569	48.4615	0
PF3D7_0418600	-29.0099	10.421	0
PF3D7_0418700	50.5138	45.7748	0
PF3D7_0419400	34.5663	32.0137	1
PF3D7_0419500	18.0656	-70.8867	5
PF3D7_0419600	-9.36174	90.3827	0
PF3D7_0419700	-25.5232	-62.4865	1
PF3D7_0419800	-11.361	25.1664	1
PF3D7_0419900	13.19	-53.9113	13
PF3D7_0420000	-28.6276	49.719	0
PF3D7_0420300	29.4814	14.469	0
PF3D7_0420400	-22.2665	-56.8554	0
PF3D7_0420600	22.661	-31.7468	0
PF3D7_0422000	-12.9183	-19.7105	1
PF3D7_0422100	-18.6521	-40.9107	1
PF3D7_0422400	-20.5135	-1.33358	0
PF3D7_0422500	-2.49112	28.3097	0
PF3D7_0422600	-17.1932	-63.5862	0
PF3D7_0422700	19.2987	5.18963	0
PF3D7_0422800	20.0209	-71.7596	7
PF3D7_0423200	-28.7385	-30.5897	0
PF3D7_0423300	-21.0288	-4.46648	1
PF3D7_0423400	-5.61849	65.4231	0
PF3D7_0423500	2.68722	-59.7552	6
PF3D7_0423600	58.1923	19.2942	1
PF3D7_0423700	-63.2246	-15.2958	2
PF3D7_0423800	-43.0059	-31.5503	0
PF3D7_0424100	-44.5232	-30.5607	0
PF3D7_0424200	35.1683	-64.2782	1
PF3D7_0424500	50.358	-41.2405	1
PF3D7_0424600	58.1999	-37.555	1
PF3D7_0424700	49.1806	5.65716	1
PF3D7_0500800	55.3431	-35.8156	1
PF3D7_0500900	-4.68767	-2.72583	1
PF3D7_0501000	56.3962	-19.0663	1
PF3D7_0501100	50.5353	-25.3295	1
PF3D7_0501200	55.8379	-20.1263	3
PF3D7_0501300	54.4691	-21.7688	1
PF3D7_0501500	-29.6595	-34.8881	0
PF3D7_0501600	-29.8278	-36.7079	0
PF3D7_0501800	26.1597	-10.4744	0
PF3D7_0501900	44.07	50.7146	0
PF3D7_0502000	6.01556	-12.4772	2
PF3D7_0502100	-0.911541	16.8009	0
PF3D7_0502200	-19.6548	-67.4233	5
PF3D7_0502400	18.1836	-78.4064	1
PF3D7_0502900	-11.5585	-73.3281	0
PF3D7_0503000	-5.76037	-94.0236	1
PF3D7_0503100	-54.306	-49.223	1
PF3D7_0503200	21.7439	-21.0557	0
PF3D7_0503300	-7.94759	27.2291	0
PF3D7_0503400	-13.3927	84.0103	0
PF3D7_0503500	35.1973	27.6774	0
PF3D7_0503600	-45.4838	-64.3545	0
PF3D7_0503800	-26.4208	-1.7994	0
PF3D7_0503900	-23.4375	-74.4709	1
PF3D7_0504000	-53.1935	-43.3563	12
PF3D7_0504400	-49.2843	-52.85	1
PF3D7_0504600	-24.974	-78.1567	0
PF3D7_0504800	21.2525	-39.664	4
PF3D7_0504900	26.3146	-69.564	1
PF3D7_0505000	32.784	35.8361	4
PF3D7_0505100	21.9749	-61.8441	2
PF3D7_0505200	28.3651	67.1514	0
PF3D7_0505400	-47.9863	-49.3499	0
PF3D7_0505500	38.2339	57.0847	0
PF3D7_0505600	8.49891	24.0071	0
PF3D7_0505700	10.5092	-48.7269	3
PF3D7_0505800	9.68795	62.7703	0
PF3D7_0505900	-15.4299	79.3904	0
PF3D7_0506000	-18.2022	-31.603	1
PF3D7_0506100	23.0547	-0.865077	0
PF3D7_0506800	-4.39268	-14.9423	0
PF3D7_0506900	6.67143	-65.2122	6
PF3D7_0507100	-25.957	-4.56695	0
PF3D7_0507200	-2.8541	-4.12753	1
PF3D7_0507400	30.7739	-64.5833	0
PF3D7_0507500	-27.1321	-33.3843	0
PF3D7_0507600	36.1353	25.6966	0
PF3D7_0507700	35.2531	40.8575	0
PF3D7_0507800	25.347	33.7464	0
PF3D7_0508000	14.4275	-79.525	1
PF3D7_0508100	5.75608	-49.4967	0
PF3D7_0508200	39.4176	-26.1366	8
PF3D7_0508300	-41.8295	-40.0755	10
PF3D7_0508500	15.5507	-14.0473	1
PF3D7_0508600	43.8154	-3.97418	0
PF3D7_0508700	1.93362	21.1259	0
PF3D7_0508800	-55.9921	-51.448	0
PF3D7_0508900	20.9151	-43.0877	0
PF3D7_0509000	23.918	28.6207	0
PF3D7_0509100	14.7253	-12.1696	0
PF3D7_0509300	35.6	-3.20495	0
PF3D7_0509400	11.103	39.084	0
PF3D7_0509500	-7.72753	15.4659	0
PF3D7_0509800	31.0293	40.2567	0
PF3D7_0509900	21.298	14.9137	0
PF3D7_0510100	41.0956	22.4755	0
PF3D7_0510200	28.067	45.7101	0
PF3D7_0510500	1.02574	7.15685	0
PF3D7_0511000	4.49979	89.2114	0
PF3D7_0511200	11.2752	-49.5271	17
PF3D7_0511300	41.2951	38.5348	0
PF3D7_0511500	9.28015	0.110866	4
PF3D7_0511600	-27.558	-27.4523	1
PF3D7_0511800	5.4561	102.523	0
PF3D7_0512000	-4.52078	72.2259	0
PF3D7_0512200	10.8074	88.113	0
PF3D7_0512300	38.5217	28.3442	0
PF3D7_0512600	-28.0955	-41.4086	0
PF3D7_0512700	-3.47845	82.0704	2
PF3D7_0512900	-16.3143	57.3741	0
PF3D7_0513100	-7.95782	-30.996	0
PF3D7_0513200	36.553	43.3481	2
PF3D7_0513300	5.19545	101.544	0
PF3D7_0513500	-9.26615	-93.1858	0
PF3D7_0513600	17.4825	-22.5862	0
PF3D7_0513800	-28.8524	-38.7293	0
PF3D7_0514100	7.22517	-40.7207	1
PF3D7_0514200	2.58479	14.6745	3
PF3D7_0514900	-0.04111	20.5696	0
PF3D7_0515000	25.0331	16.262	0
PF3D7_0515300	23.5384	32.6039	0
PF3D7_0515400	11.7035	-25.558	0
PF3D7_0515700	8.75397	-53.3628	10
PF3D7_0515900	-13.3475	-19.2976	0
PF3D7_0516000	34.0073	-48.0818	0
PF3D7_0516200	-14.4965	2.25016	0
PF3D7_0516400	13.4112	82.5679	0
PF3D7_0516700	14.9913	64.0288	0
PF3D7_0516800	22.2505	-11.3809	0
PF3D7_0516900	-26.3717	0.36803	0
PF3D7_0517000	-18.5037	-2.48246	0
PF3D7_0517300	-3.72014	15.1609	0
PF3D7_0517400	0.465452	5.87316	0
PF3D7_0517700	58.0132	22.8228	0
PF3D7_0517900	-8.85918	-45.898	0
PF3D7_0518000	-19.6115	58.0481	0
PF3D7_0518200	-10.5718	-73.4118	0
PF3D7_0518300	29.2367	87.2737	0
PF3D7_0518500	-2.57866	15.9994	0
PF3D7_0518600	-15.5962	17.0057	0
PF3D7_0518700	7.07218	42.7608	0
PF3D7_0519200	3.80278	-67.0774	4
PF3D7_0519400	-22.8423	-4.75859	0
PF3D7_0519500	9.17377	1.90861	0
PF3D7_0519600	-39.3457	16.3256	0
PF3D7_0519700	-25.4136	-9.11931	0
PF3D7_0519800	-1.141	14.5169	0
PF3D7_0519900	-49.6204	-54.1501	1
PF3D7_0520000	-19.95	-3.38302	0
PF3D7_0520200	25.3467	64.0097	0
PF3D7_0520300	15.667	57.5325	0
PF3D7_0520400	-22.745	-71.3755	0
PF3D7_0520500	2.45355	105.048	0
PF3D7_0520600	-5.08206	88.9489	0
PF3D7_0520700	-13.728	18.3429	0
PF3D7_0520800	-54.527	-50.3832	0
PF3D7_0520900	3.8984	99.4586	0
PF3D7_0521000	-9.84787	24.0769	0
PF3D7_0521400	-53.0757	-50.9359	0
PF3D7_0521700	-18.4399	14.8668	0
PF3D7_0522100	36.332	19.6524	0
PF3D7_0522200	38.7779	-14.5848	0
PF3D7_0522300	6.94399	42.9977	0
PF3D7_0522400	5.70228	-53.2379	2
PF3D7_0522600	7.16124	-57.1015	8
PF3D7_0522700	-47.3947	-46.5159	0
PF3D7_0522800	24.7015	21.6001	0
PF3D7_0523000	21.3453	-49.2792	11
PF3D7_0523100	-28.8033	-74.4403	0
PF3D7_0523300	-13.0293	-75.9037	0
PF3D7_0523400	12.1923	-65.5878	2
PF3D7_0523600	18.2545	-18.4711	0
PF3D7_0523900	-6.87292	-9.95999	4
PF3D7_0524000	3.89127	77.7677	0
PF3D7_0524300	5.95517	81.2621	0
PF3D7_0524400	-21.7989	6.93323	0
PF3D7_0524500	41.3209	52.5482	0
PF3D7_0524600	-49.6776	-46.9987	1
PF3D7_0524700	-5.82623	-60.1038	1
PF3D7_0524800	29.7561	73.7287	0
PF3D7_0524900	38.4692	50.8051	0
PF3D7_0525100	-34.3682	-25.1401	0
PF3D7_0525200	-18.1287	34.9654	0
PF3D7_0525300	26.4007	13.3805	1
PF3D7_0525400	-40.2164	9.55127	6
PF3D7_0525800	-48.3308	-65.9949	0
PF3D7_0526200	33.3744	22.7199	0
PF3D7_0526400	4.7365	-42.66	1
PF3D7_0526500	-0.0366127	29.7228	0
PF3D7_0526700	-50.0473	-51.7528	2
PF3D7_0526800	6.65662	44.4294	0
PF3D7_0526900	-12.8728	-35.1696	1
PF3D7_0527000	40.382	57.8486	0
PF3D7_0527100	-6.91464	90.0691	0
PF3D7_0527200	-0.610827	68.5532	0
PF3D7_0527500	40.976	53.3124	0
PF3D7_0527600	20.5505	57.5627	0
PF3D7_0527900	-10.5904	36.1672	0
PF3D7_0528100	12.0508	-0.0167218	0
PF3D7_0528200	59.1265	22.8535	1
PF3D7_0528300	-3.05655	-8.75264	0
PF3D7_0528400	-0.608752	-60.2754	4
PF3D7_0528700	10.8412	12.3043	0
PF3D7_0528800	-28.0024	26.364	0
PF3D7_0529000	-22.701	-44.5943	2
PF3D7_0529300	-51.8446	-48.7278	0
PF3D7_0529400	22.819	-32.0455	0
PF3D7_0529500	3.61737	59.6355	0
PF3D7_0529800	23.6175	-39.4276	1
PF3D7_0529900	-11.2835	-32.9266	4
PF3D7_0530000	2.19996	63.3376	0
PF3D7_0530100	28.4181	9.92479	1
PF3D7_0530200	-53.141	-45.1369	7
PF3D7_0530300	9.29248	-60.6238	11
PF3D7_0530600	25.2427	10.7976	0
PF3D7_0530700	23.4501	47.8251	0
PF3D7_0530900	-27.8726	-55.8919	0
PF3D7_0531100	33.3398	-28.4972	0
PF3D7_0531400	-5.87655	20.9138	0
PF3D7_0532100	-64.4585	-14.2975	1
PF3D7_0532300	54.6156	-32.9351	1
PF3D7_0600200	54.1716	-26.3182	1
PF3D7_0601900	53.4834	-24.3303	1
PF3D7_0602100	36.0979	54.8429	0
PF3D7_0602200	7.04256	87.5015	0
PF3D7_0602400	-57.1297	-51.9059	0
PF3D7_0602500	-14.2021	86.438	0
PF3D7_0602600	11.8966	-3.34354	0
PF3D7_0603000	22.8684	8.34488	1
PF3D7_0603100	38.9474	33.6474	0
PF3D7_0603200	-17.7069	-58.0194	1
PF3D7_0603300	-24.4339	-75.3585	1
PF3D7_0603400	-1.24403	23.2639	0
PF3D7_0603500	14.8345	-50.3568	11
PF3D7_0603800	-12.3846	-50.8164	1
PF3D7_0604100	21.5754	-21.6536	0
PF3D7_0604300	-27.4293	25.326	0
PF3D7_0604500	1.5631	-1.831	0
PF3D7_0605100	1.86106	27.5211	0
PF3D7_0605500	27.3403	-64.0105	0
PF3D7_0605800	26.9567	-19.2136	0
PF3D7_0605900	-18.3456	-24.545	7
PF3D7_0606000	9.45076	-33.6972	0
PF3D7_0606100	30.7101	9.15952	0
PF3D7_0606200	-10.2253	-36.2336	0
PF3D7_0606500	16.7035	21.8539	0
PF3D7_0606600	39.0724	23.9178	0
PF3D7_0606700	23.6706	51.3782	0
PF3D7_0606800	14.8508	-80.0054	0
PF3D7_0606900	-3.80354	86.6999	0
PF3D7_0607000	8.46385	3.24867	0
PF3D7_0607400	10.9883	-62.2437	10
PF3D7_0607600	42.71	17.5332	0
PF3D7_0607700	49.0203	-23.7352	0
PF3D7_0608000	-19.7225	77.4342	0
PF3D7_0608310	-37.1564	-57.6615	0
PF3D7_0608400	-15.2693	-67.8126	1
PF3D7_0608500	29.9058	87.7606	0
PF3D7_0608700	10.2524	76.039	0
PF3D7_0608800	-7.79757	92.0521	0
PF3D7_0608900	43.154	42.8856	1
PF3D7_0609000	8.77913	-43.3934	7
PF3D7_0609700	3.38465	-53.3035	3
PF3D7_0609800	2.5304	-67.0566	4
PF3D7_0610100	0.759598	46.4844	0
PF3D7_0610200	18.7624	21.5663	0
PF3D7_0610400	30.0827	0.917026	0
PF3D7_0610500	-3.59058	65.4191	0
PF3D7_0610600	12.6598	14.3669	0
PF3D7_0610700	-1.7945	60.9481	0
PF3D7_0610800	3.00358	97.1922	0
PF3D7_0610900	-0.78997	9.51975	0
PF3D7_0611300	-35.5932	-69.6413	0
PF3D7_0611400	17.2421	26.9074	0
PF3D7_0611600	20.2488	-41.4614	4
PF3D7_0611800	25.4652	14.2605	0
PF3D7_0611900	22.2444	11.5968	0
PF3D7_0612100	57.7825	21.7471	2
PF3D7_0612200	24.9505	-39.0716	0
PF3D7_0612700	15.6135	-79.4942	1
PF3D7_0612800	13.7122	-79.9756	1
PF3D7_0612900	41.3354	25.0065	0
PF3D7_0613100	-12.5674	-77.5975	1
PF3D7_0613300	5.16765	-58.2094	14
PF3D7_0613400	-44.0824	-46.168	1
PF3D7_0613500	0.969448	-8.66737	2
PF3D7_0613600	31.0851	-40.848	1
PF3D7_0613700	-31.6184	-31.6871	0
PF3D7_0613800	25.501	-12.848	0
PF3D7_0613900	-44.4654	-66.1219	1
PF3D7_0614000	-33.3675	-53.2937	0
PF3D7_0614200	-30.5764	-20.7679	0
PF3D7_0614300	18.9908	-68.3989	12
PF3D7_0614400	-7.98401	10.7266	0
PF3D7_0614500	-23.5416	-3.92343	0
PF3D7_0614800	-9.39518	-11.4982	0
PF3D7_0614900	-2.92894	-43.7066	11
PF3D7_0615000	-8.59747	9.8122	0
PF3D7_0615300	6.76483	-30.8247	12
PF3D7_0615400	-25.4596	12.6951	1
PF3D7_0615600	-21.2472	18.1359	3
PF3D7_0615700	2.09416	13.8858	0
PF3D7_0615800	42.4566	39.5913	0
PF3D7_0615900	-32.4664	-4.33915	1
PF3D7_0616200	21.2803	-32.8525	0
PF3D7_0616300	54.1435	18.7121	0
PF3D7_0616600	14.8072	-16.7742	0
PF3D7_0616800	-23.6818	-79.6742	0
PF3D7_0616900	-17.2215	24.2317	0
PF3D7_0617000	-47.1508	-52.7473	0
PF3D7_0617100	-0.810428	-51.0109	5
PF3D7_0617200	47.211	-40.8067	0
PF3D7_0617300	-21.9375	-18.5207	0
PF3D7_0617800	31.0226	2.81863	0
PF3D7_0617900	29.7756	-0.413557	0
PF3D7_0618000	14.8428	-47.6285	4
PF3D7_0618200	-25.1262	-12.5313	0
PF3D7_0618300	-21.3836	0.999551	0
PF3D7_0618500	12.6087	57.7375	0
PF3D7_0618600	-5.69801	-88.8659	7
PF3D7_0618700	42.1755	47.3873	1
PF3D7_0618900	11.1029	-47.0737	6
PF3D7_0619000	-2.45654	56.409	2
PF3D7_0619200	0.371792	-40.6881	0
PF3D7_0619400	27.0491	45.0358	0
PF3D7_0619500	10.6315	85.3756	1
PF3D7_0619700	-7.20966	-22.2955	0
PF3D7_0619900	-5.497	11.7482	0
PF3D7_0620000	44.4422	-5.94742	1
PF3D7_0620100	-25.5777	-58.7403	0
PF3D7_0620400	-55.0927	-23.2968	1
PF3D7_0620500	7.69379	35.8472	0
PF3D7_0620700	-10.2981	-41.5913	1
PF3D7_0621100	15.7116	71.0299	2
PF3D7_0621200	15.7659	70.0508	0
PF3D7_0621300	-28.5595	21.0149	0
PF3D7_0621500	-42.1364	-7.74985	0
PF3D7_0621800	5.65808	61.91	0
PF3D7_0621900	-25.8861	14.969	0
PF3D7_0622200	18.1207	-38.4201	1
PF3D7_0622500	41.4062	11.673	1
PF3D7_0622600	-21.103	-79.8793	1
PF3D7_0622800	-7.70314	83.9941	0
PF3D7_0622900	-12.6306	35.6641	0
PF3D7_0623000	7.53853	95.8944	0
PF3D7_0623100	0.686037	37.4086	0
PF3D7_0623500	-47.4554	-49.2454	0
PF3D7_0623600	-10.3753	27.0195	0
PF3D7_0623900	-3.08768	51.282	0
PF3D7_0624000	6.35777	90.9859	0
PF3D7_0624200	-10.6091	38.3296	0
PF3D7_0624400	-55.7285	-49.935	0
PF3D7_0624600	0.685361	19.3819	0
PF3D7_0625000	-30.0944	-48.1715	6
PF3D7_0625300	-28.5776	-63.5899	0
PF3D7_0625400	-37.7733	-53.7385	0
PF3D7_0625600	16.066	27.8685	1
PF3D7_0625700	-10.4741	-71.4072	0
PF3D7_0626000	27.7175	34.3833	3
PF3D7_0626100	6.19917	-45.7948	2
PF3D7_0626200	44.3813	46.3885	0
PF3D7_0626400	1.0496	0.341064	0
PF3D7_0626700	-1.76606	90.3652	0
PF3D7_0626800	7.47356	91.1255	0
PF3D7_0627100	28.1675	51.6151	0
PF3D7_0627300	-7.49701	13.1652	1
PF3D7_0627400	-27.4885	-79.1977	2
PF3D7_0627500	4.57399	91.2819	0
PF3D7_0627700	8.59827	81.4773	0
PF3D7_0627800	20.5083	63.102	0
PF3D7_0628100	6.25777	-50.1692	1
PF3D7_0628200	2.81094	-39.4665	1
PF3D7_0628300	3.86812	-51.5137	8
PF3D7_0628600	-2.26843	14.659	0
PF3D7_0629000	-26.4131	70.7603	1
PF3D7_0629100	11.0962	87.4306	0
PF3D7_0629200	-16.1655	-36.7234	0
PF3D7_0629300	-24.5804	53.7443	0
PF3D7_0629400	46.8611	42.1232	0
PF3D7_0629500	9.40594	-39.7984	9
PF3D7_0629600	-19.5789	56.5094	0
PF3D7_0629700	18.0872	-11.2987	2
PF3D7_0629800	12.6606	4.29648	2
PF3D7_0629900	11.8268	48.982	0
PF3D7_0630300	22.0091	-12.494	0
PF3D7_0630400	26.6516	-68.2805	1
PF3D7_0630500	19.9618	39.2397	0
PF3D7_0630600	33.5318	41.4946	2
PF3D7_0631000	-7.35009	-22.6899	0
PF3D7_0702300	36.9534	-8.32049	2
PF3D7_0702400	36.931	-19.4562	1
PF3D7_0702500	56.8115	-25.3114	1
PF3D7_0702900	-21.0517	-9.23433	0
PF3D7_0703000	9.34383	-11.9044	1
PF3D7_0703200	12.5455	5.54981	1
PF3D7_0703500	13.543	0.99568	1
PF3D7_0703600	25.6945	-30.784	0
PF3D7_0703700	-40.276	5.64297	0
PF3D7_0703900	-23.4179	34.6229	5
PF3D7_0704000	-18.2262	18.218	9
PF3D7_0704100	21.0512	-42.3948	8
PF3D7_0704200	19.5198	73.605	0
PF3D7_0704300	18.431	-43.7005	4
PF3D7_0704400	24.8081	-73.1167	0
PF3D7_0704600	-22.2122	18.1972	3
PF3D7_0704700	-31.198	16.4369	4
PF3D7_0704800	-8.44952	-47.873	0
PF3D7_0705000	-4.30506	28.2421	2
PF3D7_0705100	-4.01522	-88.0699	0
PF3D7_0705300	26.9957	-17.345	0
PF3D7_0705400	40.1854	60.3857	0
PF3D7_0705500	27.9123	30.2196	2
PF3D7_0705700	-24.6876	-10.7606	0
PF3D7_0706000	-4.29795	83.7415	0
PF3D7_0706100	-52.1338	-53.4418	1
PF3D7_0706300	-5.95537	7.90215	0
PF3D7_0706400	-23.8929	-11.1457	0
PF3D7_0706500	12.2234	24.2728	0
PF3D7_0707200	29.6845	34.3622	5
PF3D7_0707300	-31.2536	-59.0011	1
PF3D7_0707400	-24.0545	-69.5855	0
PF3D7_0707600	13.3714	40.0932	0
PF3D7_0707700	1.35985	0.264267	0
PF3D7_0707800	-48.014	-51.2989	1
PF3D7_0707900	-29.057	25.0257	0
PF3D7_0708100	27.205	60.0472	0
PF3D7_0708300	7.93658	71.0339	0
PF3D7_0708400	-0.538569	77.9449	0
PF3D7_0708500	6.36179	20.4086	0
PF3D7_0708700	-34.1292	-69.2821	1
PF3D7_0708800	3.11141	88.0014	0
PF3D7_0708900	-24.7225	-70.9904	1
PF3D7_0709000	22.4293	-49.1529	10
PF3D7_0709100	1.7839	-43.4433	0
PF3D7_0709200	-11.2044	-64.2005	1
PF3D7_0709300	24.6536	56.4708	6
PF3D7_0709400	19.497	-26.6071	0
PF3D7_0709500	36.5303	58.5309	0
PF3D7_0709600	-25.0842	9.81978	0
PF3D7_0709700	-28.915	-36.9079	0
PF3D7_0710000	20.4045	-52.8369	2
PF3D7_0710100	-29.1961	-70.218	1
PF3D7_0710200	16.9204	-42.0792	0
PF3D7_0710600	-26.5733	-6.82478	0
PF3D7_0710800	-5.96004	-34.3018	1
PF3D7_0711000	-53.2577	-53.0897	1
PF3D7_0711300	11.4363	62.7339	0
PF3D7_0711400	-8.52061	20.3615	0
PF3D7_0711500	-10.6293	20.5667	0
PF3D7_0713700	-13.9526	-89.7203	1
PF3D7_0713800	-9.17997	-89.2918	0
PF3D7_0714000	27.854	0.0976368	0
PF3D7_0714200	32.4399	11.4177	0
PF3D7_0714500	25.3665	53.0608	0
PF3D7_0714600	-7.29483	-4.50561	0
PF3D7_0715000	2.33062	100.291	0
PF3D7_0715200	24.7768	-41.4942	0
PF3D7_0715300	38.4948	30.9938	1
PF3D7_0715500	-13.2893	-76.1998	0
PF3D7_0715600	-33.7034	-70.5993	0
PF3D7_0715800	13.1332	-58.653	9
PF3D7_0715900	-0.0425718	-44.1701	6
PF3D7_0716000	1.80197	19.9125	0
PF3D7_0716100	36.3285	-8.46076	0
PF3D7_0716200	45.4723	22.0606	0
PF3D7_0716300	7.52991	-19.7403	0
PF3D7_0716400	12.0901	59.8208	0
PF3D7_0716800	56.06	23.1981	0
PF3D7_0717200	-39.8961	16.0849	0
PF3D7_0717400	-6.58048	82.4916	1
PF3D7_0717500	26.8756	6.99972	0
PF3D7_0717600	4.78142	-39.0918	0
PF3D7_0717700	-5.08087	87.5947	0
PF3D7_0717900	-35.2041	-78.4341	1
PF3D7_0718500	3.17774	84.5319	0
PF3D7_0719000	15.5104	78.7273	0
PF3D7_0719300	-20.2437	24.9732	0
PF3D7_0719400	2.26019	-41.9769	1
PF3D7_0719500	6.23024	-61.3461	2
PF3D7_0719600	-20.4965	2.29903	0
PF3D7_0719700	-31.1676	-9.89627	0
PF3D7_0719800	-58.9874	-46.0698	1
PF3D7_0719900	30.2185	34.5905	2
PF3D7_0720200	35.4837	50.0712	0
PF3D7_0720400	-12.2358	-63.1831	1
PF3D7_0720500	-1.7423	-43.7766	2
PF3D7_0720700	9.00031	-41.9409	4
PF3D7_0720800	1.79271	94.769	0
PF3D7_0721000	10.5399	-52.713	4
PF3D7_0721100	-44.3263	-49.5772	0
PF3D7_0721200	8.69372	-11.4853	0
PF3D7_0721300	23.384	3.56523	0
PF3D7_0721400	-2.4779	89.2212	0
PF3D7_0721600	-28.606	-1.71242	0
PF3D7_0721800	30.7253	69.7912	0
PF3D7_0722000	-12.8491	4.21232	0
PF3D7_0722100	-21.0936	7.48722	0
PF3D7_0722200	-32.8612	-57.2643	0
PF3D7_0722400	1.30294	82.4609	0
PF3D7_0722500	-10.6562	28.4537	0
PF3D7_0722600	-22.4829	14.6137	0
PF3D7_0723000	12.8394	53.6386	0
PF3D7_0723300	48.3288	-41.1678	0
PF3D7_0723400	16.4486	25.3039	0
PF3D7_0723600	6.40013	95.1738	0
PF3D7_0723800	23.1182	-33.3339	0
PF3D7_0723900	-2.6706	29.0904	0
PF3D7_0724000	29.9899	32.8454	4
PF3D7_0724100	-2.72272	23.838	0
PF3D7_0724300	-19.2345	-59.551	0
PF3D7_0724400	-21.3038	-64.4058	0
PF3D7_0724600	-3.73783	-87.2056	0
PF3D7_0724700	3.41083	18.1354	2
PF3D7_0725000	15.0586	11.9877	0
PF3D7_0725200	4.36622	69.4649	1
PF3D7_0725300	-18.6835	8.10172	0
PF3D7_0725400	-29.2861	-15.3007	0
PF3D7_0726400	9.45491	-48.1029	7
PF3D7_0726500	28.8743	35.1634	0
PF3D7_0726900	-35.0165	-77.6932	1
PF3D7_0727000	-37.4378	3.1838	0
PF3D7_0727100	-47.2287	-53.5497	0
PF3D7_0727200	-31.2183	-77.1045	0
PF3D7_0727400	28.6091	86.3767	0
PF3D7_0727700	1.7383	-5.38903	1
PF3D7_0727800	12.388	-46.9097	12
PF3D7_0727900	-32.0834	9.34044	2
PF3D7_0728000	22.7103	42.7357	0
PF3D7_0728600	14.3356	9.17551	0
PF3D7_0728900	45.1086	47.3132	0
PF3D7_0729000	-31.996	-7.91357	0
PF3D7_0729100	23.4401	-34.5563	0
PF3D7_0729200	-59.9605	-47.957	0
PF3D7_0729400	16.0254	13.3446	0
PF3D7_0729500	11.1518	-56.6905	0
PF3D7_0730200	38.9154	41.9313	0
PF3D7_0730300	22.74	17.1594	0
PF3D7_0730400	-34.1159	-36.6591	0
PF3D7_0730500	-0.350141	7.61084	0
PF3D7_0730800	47.938	9.58281	0
PF3D7_0730900	59.0123	-32.3314	1
PF3D7_0731100	49.6852	35.9483	1
PF3D7_0731300	58.7422	-33.269	1
PF3D7_0731500	35.9774	-63.7346	1
PF3D7_0731600	58.05	-30.9396	0
PF3D7_0801000	50.3149	34.7794	1
PF3D7_0801500	7.06368	-5.94881	0
PF3D7_0801600	-21.0013	-82.141	1
PF3D7_0801700	17.2283	15.0439	0
PF3D7_0801800	6.15375	78.8996	1
PF3D7_0802000	18.5967	75.0525	0
PF3D7_0802100	-0.805133	12.4428	0
PF3D7_0802200	3.80672	100.64	0
PF3D7_0802300	-14.5315	21.0735	0
PF3D7_0802500	36.6938	46.9553	2
PF3D7_0802600	0.746931	-54.3135	0
PF3D7_0802800	2.07046	78.8437	0
PF3D7_0803000	-1.53738	22.0723	0
PF3D7_0803100	-34.825	26.7628	0
PF3D7_0803200	25.5675	-29.4959	0
PF3D7_0803400	29.4621	-16.1546	0
PF3D7_0803500	-2.65105	-57.6383	1
PF3D7_0803600	3.61958	-36.8403	1
PF3D7_0803700	22.7986	-28.2371	0
PF3D7_0803800	28.1032	85.9607	0
PF3D7_0804000	0.639282	24.3934	0
PF3D7_0804400	-55.1448	-47.053	0
PF3D7_0804500	-18.4869	16.9584	8
PF3D7_0804600	29.0488	44.246	0
PF3D7_0804800	21.1583	52.4655	0
PF3D7_0804900	32.7121	16.7255	0
PF3D7_0805200	-50.8969	-67.9661	0
PF3D7_0805600	-33.7913	-31.7511	7
PF3D7_0805700	15.2131	4.97173	0
PF3D7_0806000	-23.157	16.7117	0
PF3D7_0806300	-16.516	-45.9761	1
PF3D7_0806500	-34.9946	7.07081	0
PF3D7_0806800	13.0282	-65.2524	6
PF3D7_0807000	5.33108	12.6356	0
PF3D7_0807200	-11.0679	-50.8668	6
PF3D7_0807300	-28.8283	-40.5399	0
PF3D7_0807400	-31.4283	-0.875492	0
PF3D7_0807500	29.9885	85.1307	0
PF3D7_0807600	55.1699	21.3516	1
PF3D7_0807800	1.53177	71.4629	0
PF3D7_0807900	-9.73119	51.7694	0
PF3D7_0808100	1.01591	-8.67123	2
PF3D7_0808200	-44.9199	-30.3072	0
PF3D7_0808300	-2.34578	67.708	0
PF3D7_0808400	30.3916	43.5697	0
PF3D7_0808450	-21.8137	-80.1592	1
PF3D7_0810000	5.05118	92.3532	0
PF3D7_0810200	-31.0406	-68.9082	0
PF3D7_0810300	16.874	42.1649	1
PF3D7_0810500	-2.39059	51.887	0
PF3D7_0810600	-9.56918	18.4422	0
PF3D7_0810800	10.4915	83.9714	0
PF3D7_0810900	-13.4884	-91.6	0
PF3D7_0811000	18.2031	74.7036	0
PF3D7_0811200	-1.44472	-35.6197	1
PF3D7_0811300	33.7369	21.6589	0
PF3D7_0811400	27.0155	43.9244	0
PF3D7_0811500	14.9641	72.1361	0
PF3D7_0811600	-65.03	-16.496	0
PF3D7_0811900	-39.757	-51.6457	0
PF3D7_0812000	-22.2681	80.762	0
PF3D7_0812100	19.6464	76.6057	3
PF3D7_0812200	-31.368	-20.1991	0
PF3D7_0812400	13.4467	73.3983	0
PF3D7_0812500	-6.69529	18.7973	0
PF3D7_0812600	1.82788	83.2928	0
PF3D7_0812700	-7.08691	32.9645	0
PF3D7_0813000	5.07059	0.261625	0
PF3D7_0813100	-16.2177	-32.4726	0
PF3D7_0813200	8.55924	84.1391	0
PF3D7_0813300	3.65563	-20.0778	0
PF3D7_0813400	11.7084	73.0423	0
PF3D7_0813500	-2.38885	-1.87306	0
PF3D7_0813600	4.4188	60.7485	0
PF3D7_0813900	-20.411	0.406292	0
PF3D7_0814000	-27.1195	-5.86284	0
PF3D7_0814200	-12.0496	6.2195	0
PF3D7_0814900	-9.03639	86.6178	0
PF3D7_0815200	3.12238	77.8396	0
PF3D7_0815300	-4.36533	-57.9873	1
PF3D7_0815400	-33.1467	-20.0319	0
PF3D7_0815500	-55.8436	-16.8769	1
PF3D7_0815600	56.5145	23.8444	0
PF3D7_0815700	-56.4688	-55.6418	3
PF3D7_0815800	12.5322	-43.8051	1
PF3D7_0815900	-51.69	-36.8977	1
PF3D7_0816000	-31.5431	-0.782701	0
PF3D7_0816100	-0.894898	104.647	0
PF3D7_0816200	-26.3986	-28.1976	0
PF3D7_0816400	-14.5979	-71.6843	0
PF3D7_0816600	-53.8526	-53.8867	0
PF3D7_0816700	42.0253	48.0437	0
PF3D7_0817200	-22.4803	-76.2153	1
PF3D7_0817500	-13.4465	79.5354	1
PF3D7_0817600	-32.0373	-63.7768	0
PF3D7_0817700	13.2441	2.44708	2
PF3D7_0817900	-15.6162	40.0872	0
PF3D7_0818000	-5.72581	5.0985	0
PF3D7_0818100	30.0386	24.4717	0
PF3D7_0818200	3.06107	65.4297	0
PF3D7_0818400	-42.1788	-2.43898	0
PF3D7_0818500	3.06946	93.0045	0
PF3D7_0818700	7.14445	59.4524	0
PF3D7_0818800	11.688	15.3714	0
PF3D7_0818900	11.3737	74.1857	0
PF3D7_0819000	-18.4706	24.1887	0
PF3D7_0819100	31.0825	-5.80484	0
PF3D7_0819500	8.07511	-35.0072	1
PF3D7_0819600	12.4318	-73.2111	0
PF3D7_0819900	10.0673	63.4286	0
PF3D7_0820000	-2.77412	21.1875	0
PF3D7_0820200	0.0696012	-36.694	0
PF3D7_0820500	10.0074	-51.0659	7
PF3D7_0820700	-30.7745	-76.2163	0
PF3D7_0820900	-20.9222	14.2873	2
PF3D7_0821000	20.2934	-34.7005	2
PF3D7_0821200	29.0332	11.3531	0
PF3D7_0821300	7.31798	9.46499	0
PF3D7_0821400	-64.216	-23.7404	0
PF3D7_0821500	17.7449	12.179	0
PF3D7_0821600	-19.2432	26.113	0
PF3D7_0821700	-26.4735	2.12132	0
PF3D7_0821800	31.9349	-28.8331	1
PF3D7_0822100	11.896	26.4502	0
PF3D7_0822300	-2.5114	31.9783	0
PF3D7_0822600	44.247	28.9026	0
PF3D7_0822800	7.77044	31.774	0
PF3D7_0822900	-45.761	-63.0892	0
PF3D7_0823000	45.7293	-2.63114	1
PF3D7_0823100	8.05484	75.8029	0
PF3D7_0823200	21.2595	66.2059	0
PF3D7_0823300	7.48961	16.6247	2
PF3D7_0823700	-9.26229	-66.7547	1
PF3D7_0823800	-0.05065	-41.0327	3
PF3D7_0823900	-25.8044	-75.1023	1
PF3D7_0824200	21.9089	-13.8089	0
PF3D7_0824400	18.7635	-72.3184	9
PF3D7_0824600	-14.6473	76.0561	0
PF3D7_0824800	-10.796	16.5734	2
PF3D7_0824900	41.8353	-4.40613	0
PF3D7_0825000	24.3651	-33.6303	0
PF3D7_0825200	-51.8243	-47.2392	1
PF3D7_0825300	-17.8648	-36.7279	1
PF3D7_0825400	-34.9999	-80.2241	1
PF3D7_0825500	19.8569	-19.1805	0
PF3D7_0826100	35.9977	42.6585	1
PF3D7_0826300	22.7817	2.52661	0
PF3D7_0826400	-16.7353	-49.2812	2
PF3D7_0826500	28.1212	37.9581	2
PF3D7_0826700	7.46547	57.1832	0
PF3D7_0826900	24.4454	-37.4058	0
PF3D7_0827000	-28.1788	15.3659	0
PF3D7_0827300	-21.4589	28.0039	0
PF3D7_0827500	-54.8557	-58.5905	1
PF3D7_0827800	19.4059	-14.6627	0
PF3D7_0827900	-5.99765	-29.8627	0
PF3D7_0828300	1.33848	8.01734	0
PF3D7_0828500	32.4776	46.1072	0
PF3D7_0828800	-45.643	-29.9049	1
PF3D7_0828900	-4.4257	99.6033	0
PF3D7_0829000	42.7896	48.7628	5
PF3D7_0829100	-24.3167	-12.1535	0
PF3D7_0829200	-33.579	-71.5177	0
PF3D7_0829300	1.18138	56.6555	0
PF3D7_0830400	-64.2716	-19.3607	1
PF3D7_0830500	53.5174	-21.6433	1
PF3D7_0830600	48.3129	7.05869	1
PF3D7_0830700	54.1161	-36.8005	2
PF3D7_0831000	61.3232	-31.1944	1
PF3D7_0831200	-6.19915	-12.0875	1
PF3D7_0831300	-31.9414	44.3735	1
PF3D7_0831400	50.1799	-32.7271	0
PF3D7_0831500	23.2933	27.0287	1
PF3D7_0831600	1.81427	-53.7139	1
PF3D7_0831700	-27.4963	71.3174	0
PF3D7_0832200	48.9942	8.80681	1
PF3D7_0901700	61.4415	-28.9032	2
PF3D7_0901800	54.7282	-28.1346	1
PF3D7_0902100	-22.4405	-37.4061	2
PF3D7_0902200	19.2138	-24.2848	0
PF3D7_0902800	-65.1308	-11.8912	0
PF3D7_0903100	-11.8634	-39.4937	4
PF3D7_0903200	-26.4791	-39.1476	0
PF3D7_0903300	13.1311	-10.2453	6
PF3D7_0903400	-19.4331	22.264	1
PF3D7_0903500	34.6166	8.66248	0
PF3D7_0903600	-24.0753	20.5912	0
PF3D7_0903700	28.0561	47.4327	0
PF3D7_0903900	-24.9319	-5.77121	0
PF3D7_0904000	-18.6056	82.9768	0
PF3D7_0904100	32.2328	41.6272	0
PF3D7_0904400	-6.81829	-43.1375	1
PF3D7_0904500	-5.38024	71.8229	0
PF3D7_0904600	29.979	37.6092	0
PF3D7_0904700	-50.6633	-50.3111	0
PF3D7_0904800	7.00154	66.0846	0
PF3D7_0904900	14.7613	-57.2664	8
PF3D7_0905000	-26.1214	-68.4019	0
PF3D7_0905100	9.0429	-44.0786	4
PF3D7_0905400	-39.2858	-22.8319	1
PF3D7_0905800	4.6291	21.2245	0
PF3D7_0905900	24.195	50.9897	0
PF3D7_0906100	-31.7394	-27.1691	0
PF3D7_0906200	-60.8304	-46.0946	1
PF3D7_0906500	6.74685	82.9784	0
PF3D7_0906600	30.3834	17.8451	0
PF3D7_0906700	-14.7891	67.946	0
PF3D7_0907000	-21.1193	-12.7185	0
PF3D7_0907200	7.44557	-38.8039	2
PF3D7_0907300	42.3784	36.9721	0
PF3D7_0907400	-33.4511	-73.5574	0
PF3D7_0907500	-3.93472	-37.885	0
PF3D7_0907600	-5.60989	-8.24626	0
PF3D7_0907700	30.5987	86.7998	0
PF3D7_0907900	-52.0716	-49.8561	0
PF3D7_0908000	-20.6093	-45.3084	2
PF3D7_0908300	-32.2009	4.14382	7
PF3D7_0908400	12.8618	-78.9711	1
PF3D7_0908500	10.1467	-56.8154	3
PF3D7_0908600	42.6568	34.2344	0
PF3D7_0908800	19.2216	-59.1592	4
PF3D7_0909300	-1.43334	66.0624	0
PF3D7_0909400	4.42068	32.1244	0
PF3D7_0909600	-40.4303	-28.8037	1
PF3D7_0909700	-27.6501	-31.7015	0
PF3D7_0909800	-1.94242	32.5842	0
PF3D7_0909900	-16.1193	19.105	0
PF3D7_0910100	1.59001	77.4982	1
PF3D7_0910200	22.1419	-23.1502	0
PF3D7_0910300	-21.0678	-37.83	1
PF3D7_0910400	13.1959	-69.889	0
PF3D7_0910600	-32.411	-26.5156	0
PF3D7_0910800	-37.6658	-60.3225	0
PF3D7_0910900	3.24841	-7.02949	0
PF3D7_0911100	-35.439	-33.948	0
PF3D7_0911200	-9.16886	-20.2863	0
PF3D7_0911800	-19.8149	-71.3899	1
PF3D7_0911900	-14.632	77.6556	0
PF3D7_0912000	-39.8429	-6.27961	3
PF3D7_0912100	29.8129	21.3227	0
PF3D7_0912400	-8.31887	-37.0516	1
PF3D7_0912500	31.553	6.46614	0
PF3D7_0912800	35.0945	38.1749	0
PF3D7_0912900	27.3799	71.4411	0
PF3D7_0913000	22.9198	8.46096	0
PF3D7_0913200	-8.65576	59.9579	0
PF3D7_0913300	14.9194	53.6676	0
PF3D7_0913400	-28.1881	-72.6779	0
PF3D7_0913600	43.5724	43.682	3
PF3D7_0913800	-59.4976	-27.6427	0
PF3D7_0914000	-40.4511	17.9944	0
PF3D7_0914100	-3.5569	-60.8905	0
PF3D7_0914200	12.3711	-63.8764	3
PF3D7_0914300	9.55802	51.5384	0
PF3D7_0914400	34.6216	9.75592	0
PF3D7_0914600	-36.1793	9.97021	0
PF3D7_0914700	20.2157	-70.1876	11
PF3D7_0914800	-19.0911	64.7014	0
PF3D7_0914900	13.0975	48.7392	0
PF3D7_0915000	-26.8564	-74.4992	0
PF3D7_0915100	-0.951716	65.7161	0
PF3D7_0915200	17.2758	61.0407	0
PF3D7_0915400	12.5015	86.8469	0
PF3D7_0915700	-37.1341	-72.6765	0
PF3D7_0916000	17.1874	-53.2333	12
PF3D7_0916100	-24.3927	-60.1936	1
PF3D7_0916200	-52.2332	-59.0022	1
PF3D7_0916400	4.37839	-11.7439	6
PF3D7_0916500	-60.1397	-51.8567	0
PF3D7_0916700	19.5485	67.2758	0
PF3D7_0917000	34.8924	35.0991	0
PF3D7_0917500	-23.878	29.1	0
PF3D7_0917600	2.59833	22.839	0
PF3D7_0917700	-8.10998	69.2613	0
PF3D7_0917800	12.6396	-11.6539	0
PF3D7_0917900	-6.0743	-31.379	0
PF3D7_0918000	-35.9461	-55.6084	2
PF3D7_0918200	-59.3002	-56.1722	0
PF3D7_0918300	58.5421	23.3899	0
PF3D7_0918600	8.00693	-61.308	1
PF3D7_0918700	-42.9128	-65.525	0
PF3D7_0918900	9.71437	82.1773	0
PF3D7_0919000	-27.3798	4.25866	0
PF3D7_0919100	12.0724	-33.1092	6
PF3D7_0919400	-5.77777	-29.3211	1
PF3D7_0919600	-15.173	-33.6775	1
PF3D7_0919700	0.410502	65.1951	0
PF3D7_0919800	13.9786	75.9817	0
PF3D7_0919900	22.4955	-39.9095	0
PF3D7_0920000	13.2988	-50.61	7
PF3D7_0920100	-17.3885	-63.7214	0
PF3D7_0920500	-48.0668	-61.4397	0
PF3D7_0920600	-3.22579	-89.0281	1
PF3D7_0920700	-28.3736	-31.0098	0
PF3D7_0920800	12.0429	83.4635	0
PF3D7_0920900	-8.85225	19.3565	0
PF3D7_0921000	-4.18475	98.0205	0
PF3D7_0921200	-31.0771	16.6866	3
PF3D7_0921400	-59.4543	-45.2561	0
PF3D7_0921600	-16.1352	15.0129	0
PF3D7_0921800	-9.20767	0.5775	0
PF3D7_0921900	-10.8779	-3.198	0
PF3D7_0922100	-17.5182	22.7496	2
PF3D7_0922200	-4.75198	93.383	0
PF3D7_0922400	-7.91326	78.322	1
PF3D7_0922500	-3.6422	93.2922	0
PF3D7_0922600	3.84844	104.557	0
PF3D7_0922700	-2.5312	-0.464185	0
PF3D7_0922800	14.7859	37.2411	2
PF3D7_0922900	-57.3222	-56.6591	0
PF3D7_0923000	30.536	61.1643	0
PF3D7_0923200	-3.48733	-46.3694	0
PF3D7_0923400	-4.08028	20.7719	0
PF3D7_0923800	-6.45872	87.3182	0
PF3D7_0923900	23.0949	53.7883	0
PF3D7_0924000	-16.6656	-44.9972	2
PF3D7_0924100	-6.53857	17.9581	0
PF3D7_0924300	-23.0406	-77.6061	0
PF3D7_0924400	26.5756	20.667	0
PF3D7_0924500	-22.2298	-18.3183	16
PF3D7_0924600	4.79556	-25.0783	0
PF3D7_0924700	-7.27447	22.5883	0
PF3D7_0925300	-54.9768	-45.5676	0
PF3D7_0925500	-15.8385	-71.5861	0
PF3D7_0925600	7.03836	-37.1768	0
PF3D7_0925700	6.08078	28.8719	0
PF3D7_0925800	6.91479	-13.6169	5
PF3D7_0925900	49.1191	45.7602	0
PF3D7_0926100	40.5612	7.28282	0
PF3D7_0926200	-4.71392	-66.4634	1
PF3D7_0926400	-5.34479	-47.5677	11
PF3D7_0926700	11.9683	84.9712	1
PF3D7_0926900	-13.9759	-11.5831	0
PF3D7_0927000	-5.74699	80.3626	0
PF3D7_0927100	-25.5924	-59.9193	0
PF3D7_0927300	-25.5387	-81.1313	0
PF3D7_0927600	12.8287	-6.46689	0
PF3D7_0927800	-7.71669	-94.3075	0
PF3D7_0927900	-3.67243	-35.6625	1
PF3D7_0928000	-12.472	-74.9918	0
PF3D7_0928200	-4.07248	-8.30292	1
PF3D7_0928300	-34.6912	5.732	0
PF3D7_0928600	44.8212	-23.8689	1
PF3D7_0928900	37.1102	-6.61083	0
PF3D7_0929000	-9.19414	9.20188	0
PF3D7_0929200	-0.489498	31.4945	0
PF3D7_0929400	-39.3413	-22.8114	0
PF3D7_0929700	37.6974	51.4472	0
PF3D7_0929900	-52.3774	-52.1171	1
PF3D7_0930300	-55.8961	-22.108	1
PF3D7_0930400	-17.6675	16.4597	0
PF3D7_0930500	2.23733	-47.6474	1
PF3D7_0930600	-10.1248	15.7411	0
PF3D7_0930800	7.73259	-58.3551	9
PF3D7_0931000	-5.89621	-8.6663	0
PF3D7_0931100	-22.024	25.4551	0
PF3D7_0931400	-3.97933	52.4876	0
PF3D7_0931800	29.1935	88.5225	0
PF3D7_0932000	-43.1847	-64.1626	1
PF3D7_0932100	7.11481	-64.2289	4
PF3D7_0932200	-10.1017	91.6006	0
PF3D7_0932300	30.5441	83.0174	0
PF3D7_0932800	-4.70535	84.9883	2
PF3D7_0933000	3.9835	25.8461	0
PF3D7_0933200	-6.51003	89.0843	0
PF3D7_0933300	-6.22788	-60.0428	1
PF3D7_0933500	25.3001	-21.1799	2
PF3D7_0933600	-28.5825	-76.7595	0
PF3D7_0933900	13.589	32.5058	0
PF3D7_0934500	17.7844	48.43	0
PF3D7_0934700	-2.96923	-35.1052	0
PF3D7_0934800	-10.244	51.9676	3
PF3D7_0935000	7.41122	37.0674	0
PF3D7_0935200	-2.40099	-21.8812	3
PF3D7_0935500	-25.0664	54.5044	1
PF3D7_0935600	41.2628	7.44729	0
PF3D7_0935800	1.39977	-13.8678	1
PF3D7_0935900	55.1197	-22.3345	1
PF3D7_0936000	58.0976	-19.3955	1
PF3D7_0936300	-28.1559	75.6761	1
PF3D7_0936600	44.5973	7.67407	1
PF3D7_0936800	59.2798	-35.1126	1
PF3D7_0937500	54.1041	-29.0829	1
PF3D7_0937600	55.488	-16.4157	1
PF3D7_0937700	53.0655	-36.7295	1
PF3D7_1001000	49.3653	8.19305	0
PF3D7_1001200	-26.0424	79.336	0
PF3D7_1001400	50.6658	-22.8894	1
PF3D7_1001500	-60.462	-26.6209	2
PF3D7_1001600	-28.0003	73.3137	0
PF3D7_1001700	-0.310147	-19.2474	0
PF3D7_1001800	-11.7023	-23.1969	1
PF3D7_1001900	45.0092	-25.3495	3
PF3D7_1002000	52.1836	-20.8595	4
PF3D7_1002100	47.314	6.60033	1
PF3D7_1002200	49.8556	8.33788	1
PF3D7_1002400	1.84495	15.6121	0
PF3D7_1002500	-15.4091	-66.7098	0
PF3D7_1002700	6.29319	78.2134	0
PF3D7_1002900	12.2405	-31.7034	1
PF3D7_1003000	-8.80405	-89.6024	11
PF3D7_1003300	15.5793	45.0998	0
PF3D7_1003400	6.44912	-55.4443	1
PF3D7_1003500	-27.4354	-0.999546	0
PF3D7_1003600	-47.2425	-67.6106	0
PF3D7_1003700	32.6537	33.7613	0
PF3D7_1003800	7.33225	33.1013	0
PF3D7_1004000	-23.588	1.08065	0
PF3D7_1004200	-19.5639	18.3464	4
PF3D7_1004300	15.8043	24.066	0
PF3D7_1004400	-23.3119	27.9805	0
PF3D7_1004500	22.1301	-30.4951	0
PF3D7_1004700	-0.543097	-25.8724	1
PF3D7_1004900	22.3477	62.6619	0
PF3D7_1005500	20.122	-12.0706	0
PF3D7_1005600	-28.2566	11.9768	0
PF3D7_1005900	-49.8175	-57.1948	0
PF3D7_1006200	-12.1274	7.21647	0
PF3D7_1006500	-32.5181	-69.146	0
PF3D7_1006600	19.3318	80.6025	0
PF3D7_1006700	41.1299	24.04	0
PF3D7_1006800	-7.09236	27.4145	0
PF3D7_1006900	8.87054	60.5371	0
PF3D7_1007000	-8.97429	-15.9089	5
PF3D7_1007200	-35.8872	3.56151	2
PF3D7_1007400	-6.13039	1.86492	0
PF3D7_1007700	18.5846	27.6829	0
PF3D7_1007900	57.5078	23.6838	0
PF3D7_1008000	-9.74241	1.96316	0
PF3D7_1008100	9.15241	15.772	0
PF3D7_1008400	27.7489	68.4098	0
PF3D7_1008500	10.5019	-30.5279	10
PF3D7_1008700	14.0214	66.3591	0
PF3D7_1008800	-4.55235	27.1723	0
PF3D7_1008900	-10.2909	-71.2052	0
PF3D7_1009000	6.55293	88.8113	0
PF3D7_1009200	10.563	28.4008	0
PF3D7_1009400	-8.6048	8.24808	0
PF3D7_1010000	45.3282	-5.65058	0
PF3D7_1010100	-15.4425	49.4522	0
PF3D7_1010200	33.3211	53.4997	0
PF3D7_1010300	-30.8857	-10.5681	2
PF3D7_1010600	23.3521	43.0678	0
PF3D7_1010700	-14.1361	-35.8879	0
PF3D7_1010900	25.0911	27.7831	0
PF3D7_1011000	-36.0452	-33.1245	0
PF3D7_1011400	15.2496	60.9097	0
PF3D7_1011500	21.5913	-66.7057	4
PF3D7_1011700	0.102908	68.6357	0
PF3D7_1011800	-7.99283	17.425	0
PF3D7_1012000	-6.31125	-92.3478	0
PF3D7_1012200	-0.736551	70.7493	0
PF3D7_1012300	-26.4707	-73.404	0
PF3D7_1012400	3.11131	99.1283	0
PF3D7_1012500	1.64375	105.163	0
PF3D7_1012600	4.15233	102.857	0
PF3D7_1012700	30.7032	56.1787	0
PF3D7_1012900	10.3396	-38.1463	0
PF3D7_1013100	-15.8435	26.8858	0
PF3D7_1013200	-9.72454	22.6234	0
PF3D7_1013300	-13.5591	-27.8794	2
PF3D7_1013500	5.3427	-53.8176	0
PF3D7_1013600	27.5366	-16.4524	2
PF3D7_1013700	-57.7235	-52.8073	0
PF3D7_1013800	-32.2809	-55.4278	1
PF3D7_1013900	34.0497	30.1574	0
PF3D7_1014100	-14.5257	11.738	0
PF3D7_1014300	-11.5436	17.994	7
PF3D7_1014400	44.9205	36.895	0
PF3D7_1014600	11.5327	20.6363	1
PF3D7_1014700	-36.3836	-72.1008	1
PF3D7_1014900	17.8254	-44.8431	0
PF3D7_1015000	-13.81	69.4833	1
PF3D7_1015100	25.4382	20.8359	0
PF3D7_1015200	-12.6962	86.0763	0
PF3D7_1015300	25.3228	26.7379	0
PF3D7_1015400	-7.50327	5.38581	0
PF3D7_1015600	-20.6294	-74.5604	0
PF3D7_1015800	-20.7009	83.817	0
PF3D7_1015900	1.58595	96.8951	0
PF3D7_1016000	-41.901	-63.7379	0
PF3D7_1016200	34.9834	31.0611	0
PF3D7_1016300	-27.4931	76.9859	1
PF3D7_1016400	51.2572	-23.0568	1
PF3D7_1016700	48.3464	35.0677	1
PF3D7_1016800	-39.7197	-29.297	1
PF3D7_1016900	-64.8593	-13.8682	2
PF3D7_1017000	22.6811	50.69	0
PF3D7_1017100	-1.01861	61.4601	0
PF3D7_1017300	1.30279	67.9641	0
PF3D7_1017400	-17.3769	69.9614	0
PF3D7_1017500	-49.394	7.34873	0
PF3D7_1017600	32.3884	3.02738	0
PF3D7_1017900	26.1273	70.0402	0
PF3D7_1018200	43.6789	17.4384	0
PF3D7_1018300	-14.9448	-38.6578	2
PF3D7_1018500	-0.087139	38.1609	0
PF3D7_1018600	-23.9703	16.801	0
PF3D7_1019000	4.94843	-1.85922	0
PF3D7_1019100	39.8526	-27.8732	0
PF3D7_1019400	-13.7455	6.77786	0
PF3D7_1019500	17.5124	-60.434	10
PF3D7_1019600	9.75144	-12.4812	0
PF3D7_1019700	-21.9612	22.2458	0
PF3D7_1019900	-50.9416	-63.8434	0
PF3D7_1020000	11.5491	17.4654	0
PF3D7_1020700	-17.9868	30.1882	1
PF3D7_1020900	5.51092	83.6691	0
PF3D7_1021100	-14.4481	80.398	2
PF3D7_1021200	-23.5945	26.3666	0
PF3D7_1021300	-54.8499	-43.7334	6
PF3D7_1021400	16.6832	-71.4267	9
PF3D7_1021500	-28.4695	19.9621	0
PF3D7_1021600	2.50079	90.8889	0
PF3D7_1021700	5.46328	-51.5423	4
PF3D7_1021800	17.3633	-32.3407	0
PF3D7_1021900	-24.2885	28.0592	0
PF3D7_1022100	4.72005	12.6043	0
PF3D7_1022300	21.7861	-72.1753	6
PF3D7_1022400	-11.8137	23.7135	0
PF3D7_1022500	-25.6506	-79.2407	0
PF3D7_1022600	7.09008	45.5388	0
PF3D7_1022700	-34.1687	-35.855	1
PF3D7_1022800	-54.2128	-51.4769	0
PF3D7_1022900	-25.0138	-52.5699	1
PF3D7_1023000	27.7582	-64.247	5
PF3D7_1023100	33.3185	2.79704	2
PF3D7_1023200	-14.2659	83.9988	0
PF3D7_1023900	0.55627	10.86	0
PF3D7_1024000	-25.2637	-48.3265	0
PF3D7_1024200	-10.426	-77.0122	0
PF3D7_1024300	-17.6455	-69.7624	0
PF3D7_1024500	-29.2264	-65.4627	1
PF3D7_1024800	31.6439	32.7035	1
PF3D7_1025000	-2.99082	-49.6918	0
PF3D7_1025100	-31.2295	-79.6058	0
PF3D7_1025200	5.42597	-28.774	0
PF3D7_1025300	-56.0228	-53.7239	0
PF3D7_1025500	26.6091	-14.9982	1
PF3D7_1025600	-8.58713	-71.574	0
PF3D7_1025900	-1.30602	-53.3466	0
PF3D7_1026000	8.30447	-18.7758	0
PF3D7_1026600	-4.20052	-60.1723	0
PF3D7_1026800	-12.9282	26.837	0
PF3D7_1027100	17.0007	-19.0559	0
PF3D7_1027300	21.194	46.3128	0
PF3D7_1027400	28.5107	55.6292	0
PF3D7_1027700	25.9785	-29.6669	0
PF3D7_1027800	-22.6255	-0.855906	0
PF3D7_1028000	-28.3547	51.8438	1
PF3D7_1028200	-22.4792	-41.2113	4
PF3D7_1028300	5.04487	-17.9857	0
PF3D7_1028400	-22.562	27.2833	0
PF3D7_1028600	-8.09257	88.5614	0
PF3D7_1028700	34.3207	-66.5932	1
PF3D7_1028900	-32.7189	-81.095	1
PF3D7_1029100	46.8053	38.5713	0
PF3D7_1029400	-33.6639	-32.496	2
PF3D7_1029600	1.38627	103.012	0
PF3D7_1029900	6.1029	-6.62421	0
PF3D7_1030000	-4.50353	7.47483	0
PF3D7_1030100	0.605441	21.0596	0
PF3D7_1030200	29.8366	-68.7579	4
PF3D7_1030500	25.1355	70.2997	0
PF3D7_1030600	19.854	74.67	0
PF3D7_1030800	16.0343	-32.5225	0
PF3D7_1031100	-25.0351	6.18529	0
PF3D7_1031200	19.5268	54.8925	0
PF3D7_1031300	14.8221	-28.8326	0
PF3D7_1031500	8.75752	7.55642	0
PF3D7_1031600	39.0409	41.1345	0
PF3D7_1031800	0.856931	-29.6285	0
PF3D7_1032000	-57.041	-44.8744	1
PF3D7_1032100	21.2835	13.1132	0
PF3D7_1032500	14.3147	-44.5069	5
PF3D7_1032700	5.51705	20.7165	0
PF3D7_1032800	2.33653	65.0135	0
PF3D7_1033100	20.7717	80.3537	0
PF3D7_1033200	-66.1476	-17.5841	1
PF3D7_1033300	1.66754	13.3304	0
PF3D7_1033400	0.46302	102.018	0
PF3D7_1033500	25.3429	24.1923	0
PF3D7_1033600	0.364497	22.8796	0
PF3D7_1033700	21.7722	18.109	0
PF3D7_1034000	-23.4086	-30.6915	0
PF3D7_1034400	-30.7213	-78.3617	0
PF3D7_1034500	26.1583	32.9318	3
PF3D7_1034900	30.984	50.1071	0
PF3D7_1035000	29.6322	40.3845	1
PF3D7_1035100	-57.1741	-12.255	0
PF3D7_1035200	-30.9528	81.0759	0
PF3D7_1035300	-61.2398	-16.3563	0
PF3D7_1035400	-47.4798	-15.2441	0
PF3D7_1035500	-47.4256	-15.7128	0
PF3D7_1035700	-46.9727	-15.8151	0
PF3D7_1035900	-30.6258	80.9017	0
PF3D7_1036000	-47.551	-14.6058	0
PF3D7_1036800	-2.01677	-42.2045	10
PF3D7_1036900	-10.1672	5.62852	0
PF3D7_1037100	-59.7334	-48.9528	0
PF3D7_1037300	-24.7376	-76.4202	3
PF3D7_1037500	34.8631	12.6266	0
PF3D7_1037600	-13.6641	-16.511	0
PF3D7_1038000	16.3725	-30.563	2
PF3D7_1038100	-11.3213	67.063	1
PF3D7_1038800	45.9341	-41.4782	1
PF3D7_1038900	10.6323	-34.6719	0
PF3D7_1039000	49.837	4.48106	1
PF3D7_1040300	16.388	-54.2886	1
PF3D7_1100300	58.255	-27.3538	1
PF3D7_1102500	60.1098	-33.3122	1
PF3D7_1102600	53.7725	-30.4021	3
PF3D7_1102800	-65.7939	-22.4368	2
PF3D7_1103100	-22.1861	-9.68682	0
PF3D7_1103400	-51.1893	-38.6296	0
PF3D7_1103600	-7.13435	23.415	0
PF3D7_1103700	-27.0635	7.84591	0
PF3D7_1103800	36.804	24.278	4
PF3D7_1104000	-23.78	70.0519	0
PF3D7_1104100	-17.0635	-38.2047	1
PF3D7_1104200	3.9502	5.31408	0
PF3D7_1104300	24.6349	-73.0419	0
PF3D7_1104400	-16.1658	-28.1517	0
PF3D7_1104700	8.13265	64.0531	0
PF3D7_1104900	12.2781	-19.1882	1
PF3D7_1105000	28.8125	-1.55303	0
PF3D7_1105100	27.93	0.226591	0
PF3D7_1105300	-22.0417	-46.2677	1
PF3D7_1105400	-12.6291	8.04582	0
PF3D7_1105500	28.5713	-31.5936	0
PF3D7_1105600	-58.1796	-16.2371	0
PF3D7_1105700	6.80109	10.6086	0
PF3D7_1105800	-39.2377	-53.2172	0
PF3D7_1106000	35.8808	36.6707	0
PF3D7_1106200	-54.6478	-52.5712	0
PF3D7_1106700	-25.7413	13.6019	0
PF3D7_1107000	2.35826	54.3528	0
PF3D7_1107100	-31.8296	-19.5083	0
PF3D7_1107200	31.6272	33.7727	0
PF3D7_1107300	4.59558	-2.98964	0
PF3D7_1107400	15.0646	73.9781	0
PF3D7_1107500	39.4656	40.5654	0
PF3D7_1107700	41.9524	24.0015	0
PF3D7_1107800	18.491	24.1996	0
PF3D7_1108000	-10.191	-10.3502	0
PF3D7_1108200	55.5836	26.2555	0
PF3D7_1108400	-27.2595	8.4949	0
PF3D7_1108500	-27.2557	-78.0903	0
PF3D7_1108600	-44.7887	3.44509	0
PF3D7_1108700	-3.06461	-34.1158	0
PF3D7_1108900	12.0279	80.565	0
PF3D7_1109400	-22.8778	44.4283	2
PF3D7_1109900	-22.9321	-8.2642	0
PF3D7_1110100	9.72654	-45.449	3
PF3D7_1110200	1.52133	28.6937	0
PF3D7_1110400	12.5857	23.1231	0
PF3D7_1110500	27.2187	37.9616	0
PF3D7_1110700	1.91248	88.8329	0
PF3D7_1111100	3.45585	6.55622	0
PF3D7_1111200	21.2206	26.0833	0
PF3D7_1111300	-18.224	-39.7851	1
PF3D7_1111500	-17.8223	70.9856	0
PF3D7_1111700	14.2335	-1.30845	0
PF3D7_1111800	13.1809	-38.3207	1
PF3D7_1111900	13.8573	46.9038	0
PF3D7_1112100	29.9655	-16.9591	3
PF3D7_1112400	15.5305	66.5072	0
PF3D7_1112500	-29.1376	29.2348	0
PF3D7_1113000	-3.30878	-14.7753	6
PF3D7_1113100	-28.6716	-45.8641	0
PF3D7_1113300	-7.45456	-92.7658	8
PF3D7_1113400	5.62839	89.994	0
PF3D7_1113700	1.50836	101.343	0
PF3D7_1113800	0.836436	-43.789	6
PF3D7_1114100	-16.4807	-49.5115	7
PF3D7_1114200	10.4304	-68.6322	0
PF3D7_1114700	8.46928	61.012	0
PF3D7_1114900	8.43996	-57.94	2
PF3D7_1115200	16.9946	41.7315	0
PF3D7_1115400	-12.9176	79.4823	1
PF3D7_1115600	-44.0808	4.06022	0
PF3D7_1115700	-40.0013	-47.1537	1
PF3D7_1115800	52.845	-38.0662	0
PF3D7_1116000	-16.1024	-32.0817	0
PF3D7_1116100	4.97723	-48.425	0
PF3D7_1116200	15.2846	49.2342	0
PF3D7_1116300	9.27605	20.4332	0
PF3D7_1116400	-0.427369	-38.7162	1
PF3D7_1116500	0.517915	-47.2394	10
PF3D7_1116600	5.58401	-44.5204	14
PF3D7_1116700	-3.14316	59.964	0
PF3D7_1116800	-61.2197	-18.3117	0
PF3D7_1117100	10.1978	70.5347	0
PF3D7_1117300	-15.4379	-16.5733	4
PF3D7_1117400	-23.3155	-62.9928	1
PF3D7_1117500	-50.5341	-53.7933	0
PF3D7_1117700	4.52918	84.6897	0
PF3D7_1117900	14.1888	-29.0337	0
PF3D7_1118000	-11.6575	81.9172	0
PF3D7_1118100	41.0067	12.4461	0
PF3D7_1118200	-34.3306	-74.6361	0
PF3D7_1118300	14.4633	67.9047	0
PF3D7_1118400	-3.50602	94.2401	0
PF3D7_1118500	-4.94802	26.8222	0
PF3D7_1118600	-10.036	12.7947	0
PF3D7_1118700	-40.7266	-62.9155	0
PF3D7_1119000	-32.621	-62.1245	1
PF3D7_1119200	-40.424	24.2493	0
PF3D7_1119300	1.14349	38.7281	0
PF3D7_1119400	23.5229	74.476	2
PF3D7_1119500	22.0029	30.135	0
PF3D7_1119600	-31.2288	-72.6633	1
PF3D7_1119700	29.2945	15.6921	0
PF3D7_1119800	-3.46772	26.3026	0
PF3D7_1119900	37.2425	16.4314	2
PF3D7_1120000	49.76	-22.4765	0
PF3D7_1120100	2.79418	101.446	0
PF3D7_1120400	49.0622	-28.8928	1
PF3D7_1120500	-14.8956	75.2203	0
PF3D7_1120700	38.0123	61.6606	0
PF3D7_1120900	28.1822	-27.6575	0
PF3D7_1121000	25.8799	-67.2519	4
PF3D7_1121100	33.0369	11.3462	0
PF3D7_1121200	1.95566	-62.8577	0
PF3D7_1121600	-66.4506	-20.1336	1
PF3D7_1121700	-26.434	19.0594	0
PF3D7_1121900	-1.44559	81.1047	0
PF3D7_1122100	-2.07198	-36.6322	2
PF3D7_1122200	-30.5756	3.2354	0
PF3D7_1122300	3.02388	-40.3687	1
PF3D7_1122400	54.8121	19.3138	0
PF3D7_1122500	25.5352	-38.7368	0
PF3D7_1122700	-13.7563	3.62608	2
PF3D7_1123000	-20.88	80.5214	0
PF3D7_1123100	23.8287	40.1561	0
PF3D7_1123200	-38.1863	-18.363	0
PF3D7_1123300	-0.327415	-33.6496	1
PF3D7_1123400	0.49986	82.2098	0
PF3D7_1123500	18.9715	-75.1992	1
PF3D7_1123800	2.07489	3.86982	0
PF3D7_1123900	-14.9175	33.3087	0
PF3D7_1124000	-8.5504	-39.5061	1
PF3D7_1124100	10.7856	-2.30459	0
PF3D7_1124200	6.56371	71.6107	0
PF3D7_1124300	19.7043	19.5653	0
PF3D7_1124400	17.4845	31.2493	0
PF3D7_1124600	-0.648609	89.6236	0
PF3D7_1124700	-17.293	-78.6258	0
PF3D7_1124800	-19.8033	-6.96119	0
PF3D7_1124900	-22.0784	-7.56954	0
PF3D7_1125000	-44.3145	-57.4637	1
PF3D7_1125100	-25.5811	-73.7164	2
PF3D7_1125200	-11.4723	-30.0111	3
PF3D7_1125400	-32.1079	-69.6047	0
PF3D7_1125500	-9.03977	31.0833	0
PF3D7_1125600	-11.102	-67.2382	0
PF3D7_1125800	46.2979	27.4817	0
PF3D7_1125900	15.0498	82.4909	0
PF3D7_1126000	12.1544	70.9424	0
PF3D7_1126100	31.6641	26.9194	0
PF3D7_1126200	-20.4168	-2.17631	0
PF3D7_1126300	-4.24475	-38.2976	0
PF3D7_1126400	26.6069	60.6645	0
PF3D7_1126500	18.377	-14.2088	0
PF3D7_1126700	-2.92192	-66.54	0
PF3D7_1126900	-2.74297	33.6671	0
PF3D7_1127000	-21.9006	-29.6437	1
PF3D7_1127100	-1.5053	95.1069	0
PF3D7_1127500	18.3973	-36.1305	1
PF3D7_1127600	-33.2777	-26.9982	1
PF3D7_1127800	-4.83431	12.8818	0
PF3D7_1128000	19.8487	23.1377	0
PF3D7_1128100	0.162407	84.8408	0
PF3D7_1128200	-5.45872	-75.4802	0
PF3D7_1128400	2.78165	73.4753	0
PF3D7_1128500	17.8493	14.6239	0
PF3D7_1128900	-2.75714	-52.7759	0
PF3D7_1129000	-42.9856	-52.6243	1
PF3D7_1129100	-24.6276	59.2509	0
PF3D7_1129200	27.5387	72.6412	0
PF3D7_1129300	5.29204	28.1557	0
PF3D7_1129400	-6.52539	16.762	0
PF3D7_1129500	-2.03708	-16.0376	0
PF3D7_1129800	-25.3321	79.98	2
PF3D7_1129900	23.9593	-71.0753	12
PF3D7_1130100	-23.5157	3.76088	0
PF3D7_1130200	-18.1946	-1.70304	0
PF3D7_1130400	28.8544	68.6709	0
PF3D7_1130500	42.257	44.0847	1
PF3D7_1130600	24.5115	13.4765	1
PF3D7_1130700	24.7123	-14.7005	0
PF3D7_1131000	-48.2911	8.81444	0
PF3D7_1131100	1.47553	-45.1531	7
PF3D7_1131800	37.1173	16.3589	0
PF3D7_1132000	28.0063	66.1679	0
PF3D7_1132200	9.65902	72.8436	0
PF3D7_1132300	6.54782	66.0867	0
PF3D7_1132400	34.007	-48.0594	10
PF3D7_1132600	45.568	-1.77407	0
PF3D7_1132800	-41.5044	-39.0741	5
PF3D7_1132900	-16.7168	-71.3596	0
PF3D7_1133200	27.3498	-11.9521	0
PF3D7_1133300	-51.0074	-38.6302	2
PF3D7_1133400	32.9781	-66.588	1
PF3D7_1133800	20.981	-8.11943	1
PF3D7_1133900	-57.4509	-14.7977	0
PF3D7_1134000	-34.4281	-73.1086	0
PF3D7_1134100	-4.01584	-31.8537	0
PF3D7_1134200	-32.7931	20.8444	3
PF3D7_1134300	13.9025	-30.4726	0
PF3D7_1134500	-19.2679	-72.9419	2
PF3D7_1134600	-37.5496	27.222	0
PF3D7_1134700	-28.2677	51.4222	1
PF3D7_1134800	23.7706	52.9167	0
PF3D7_1135000	-11.09	-26.5852	6
PF3D7_1135100	-5.39729	-1.09483	1
PF3D7_1135300	18.8811	-65.7226	8
PF3D7_1135400	17.9197	35.9784	0
PF3D7_1135900	-2.46084	-41.9789	6
PF3D7_1136200	-20.5814	-55.6352	1
PF3D7_1136300	-24.0427	10.4999	0
PF3D7_1136400	-25.4067	15.5334	0
PF3D7_1136500	-23.8377	-33.5602	0
PF3D7_1136600	16.4778	2.16247	0
PF3D7_1136700	-22.5534	-67.3041	0
PF3D7_1136800	-7.97103	-36.4546	1
PF3D7_1136900	32.667	-66.4327	1
PF3D7_1137200	-28.3937	-46.1026	0
PF3D7_1137300	18.8695	-39.0401	6
PF3D7_1137400	-32.4176	-77.3286	0
PF3D7_1138000	22.3069	-40.9405	0
PF3D7_1138100	-2.49662	84.7441	0
PF3D7_1138400	6.70159	-59.2266	19
PF3D7_1138500	-0.688059	76.9047	0
PF3D7_1138600	21.3845	42.4263	0
PF3D7_1138700	-19.8201	-22.729	1
PF3D7_1138800	5.37693	17.9822	2
PF3D7_1139200	-37.8985	-11.6733	0
PF3D7_1139700	-34.308	-83.0901	0
PF3D7_1139800	26.8875	36.6197	2
PF3D7_1139900	-9.12117	-38.996	0
PF3D7_1140100	14.6377	47.5696	0
PF3D7_1140200	-17.6064	-7.42673	0
PF3D7_1140400	-25.9819	-50.5758	0
PF3D7_1140800	-4.9039	20.184	0
PF3D7_1141300	-2.76474	-47.5278	0
PF3D7_1141600	-15.0052	-36.8631	0
PF3D7_1141700	-6.99993	76.1372	0
PF3D7_1141800	-7.80613	30.8827	0
PF3D7_1142100	3.94147	-46.5551	0
PF3D7_1142300	11.0057	-45.5428	6
PF3D7_1142400	-29.4796	9.66956	0
PF3D7_1142500	-24.8277	1.4499	0
PF3D7_1142600	-21.4489	1.86401	0
PF3D7_1142700	10.3336	78.4954	0
PF3D7_1142800	-28.8974	-68.5648	0
PF3D7_1143000	-24.2331	-79.1131	0
PF3D7_1143100	27.9775	13.3601	0
PF3D7_1143200	3.11047	-24.8513	2
PF3D7_1143300	25.4809	47.9261	0
PF3D7_1143400	25.3922	43.0932	0
PF3D7_1143800	-62.8277	-21.9272	1
PF3D7_1144000	-13.3501	28.9737	0
PF3D7_1144500	15.9588	62.7235	0
PF3D7_1144600	0.492453	38.7372	0
PF3D7_1144900	15.4943	-74.9269	0
PF3D7_1145100	25.4846	50.7927	0
PF3D7_1145200	-5.25993	-21.6832	0
PF3D7_1145400	-21.4846	-24.5587	0
PF3D7_1145800	17.3033	15.921	0
PF3D7_1146000	25.6716	23.0222	0
PF3D7_1146600	27.2162	14.3065	0
PF3D7_1146900	11.4885	-76.7588	5
PF3D7_1147300	25.6616	-11.0861	0
PF3D7_1147500	-11.0565	74.3164	1
PF3D7_1147700	-29.3497	-71.4188	0
PF3D7_1147900	-12.4852	-37.236	1
PF3D7_1148000	22.9014	-10.4723	0
PF3D7_1148700	57.647	-37.9319	1
PF3D7_1148900	56.1179	-17.867	2
PF3D7_1149000	57.96	-20.8441	1
PF3D7_1149100	-25.2068	79.6759	0
PF3D7_1149200	-31.7938	-4.37174	1
PF3D7_1149400	56.1507	-33.2743	0
PF3D7_1200500	52.1439	-27.8953	1
PF3D7_1200600	52.598	-28.9573	1
PF3D7_1200700	49.9864	-29.6055	0
PF3D7_1200800	51.2018	-23.303	1
PF3D7_1200900	49.9057	-15.1925	1
PF3D7_1201000	58.1228	-33.7712	0
PF3D7_1201100	55.9134	-26.8662	1
PF3D7_1201200	-16.4034	-61.9833	1
PF3D7_1201500	31.6639	35.1649	0
PF3D7_1201900	-11.5685	-0.225567	0
PF3D7_1202100	5.02665	64.3955	0
PF3D7_1202200	-22.7302	-78.6799	1
PF3D7_1202300	-30.223	80.6851	4
PF3D7_1202600	23.5673	39.6041	2
PF3D7_1202700	0.10805	-22.0143	0
PF3D7_1202900	-15.837	40.0101	0
PF3D7_1203000	30.864	-19.2052	1
PF3D7_1203200	-61.8728	-49.6605	0
PF3D7_1203300	-40.6991	10.1246	0
PF3D7_1203400	19.0195	-69.5604	12
PF3D7_1203500	-2.58759	78.9025	0
PF3D7_1203700	42.4942	36.4987	0
PF3D7_1203900	6.38423	86.5047	0
PF3D7_1204300	9.16743	91.4113	0
PF3D7_1204900	-34.9214	-60.7199	2
PF3D7_1205000	13.761	-70.3099	2
PF3D7_1205100	45.9257	38.9893	0
PF3D7_1205200	30.2702	-32.4737	0
PF3D7_1205300	-62.6932	-48.7279	0
PF3D7_1205400	18.1624	-59.4401	0
PF3D7_1205500	37.0664	31.276	0
PF3D7_1205600	0.0611293	83.2445	0
PF3D7_1205700	-20.1071	58.3741	0
PF3D7_1205800	26.5257	15.6984	0
PF3D7_1205900	7.30993	51.8085	4
PF3D7_1206000	-18.4284	5.45764	1
PF3D7_1206200	58.6562	22.3902	0
PF3D7_1206300	10.6353	-30.9787	0
PF3D7_1206400	-11.0656	-89.8037	0
PF3D7_1206600	33.0143	39.1622	0
PF3D7_1206700	5.33956	60.8629	0
PF3D7_1206800	17.0183	75.8612	3
PF3D7_1207000	23.1483	-37.3649	0
PF3D7_1207100	-16.0555	6.61708	0
PF3D7_1208100	42.4486	-2.96158	1
PF3D7_1208300	-6.96876	-74.921	0
PF3D7_1208400	14.3418	-57.167	11
PF3D7_1208600	-8.66637	-93.6963	0
PF3D7_1208800	12.4504	-67.9507	7
PF3D7_1208900	15.1039	-6.24518	0
PF3D7_1209000	-17.2253	-1.53999	0
PF3D7_1209200	10.9475	65.7058	0
PF3D7_1209300	-20.9116	6.00316	0
PF3D7_1209400	-4.80957	51.6328	0
PF3D7_1209500	8.26074	-50.2359	6
PF3D7_1209700	-25.6325	-66.8841	2
PF3D7_1209900	-38.4594	-58.6116	5
PF3D7_1210000	-55.3071	-48.8829	1
PF3D7_1210100	-20.1415	-37.568	1
PF3D7_1210300	0.882518	104.607	0
PF3D7_1210600	12.9246	3.03311	0
PF3D7_1211200	8.787	-46.6402	2
PF3D7_1211300	18.4048	-8.99472	0
PF3D7_1211400	7.91781	-23.6362	0
PF3D7_1211600	20.3828	-10.4561	2
PF3D7_1211700	40.4587	61.3496	0
PF3D7_1211900	16.8012	-69.246	8
PF3D7_1212000	-16.8162	-28.9515	1
PF3D7_1212100	-55.2288	-51.721	1
PF3D7_1212400	19.2496	-36.2038	1
PF3D7_1212500	14.3844	-46.3785	3
PF3D7_1212700	58.9165	21.7225	0
PF3D7_1212800	-33.0491	-76.3051	0
PF3D7_1212900	-0.427557	10.5993	0
PF3D7_1213200	25.5954	57.2343	0
PF3D7_1213600	-13.623	-55.0852	0
PF3D7_1213700	29.2453	61.5637	0
PF3D7_1213800	-0.175924	88.0267	0
PF3D7_1213900	29.5109	48.5206	0
PF3D7_1214100	7.44657	-48.4862	16
PF3D7_1214400	-5.43141	-26.093	2
PF3D7_1214700	-17.166	-27.2153	0
PF3D7_1214900	22.4335	-72.9536	5
PF3D7_1215000	-17.6628	-79.4359	0
PF3D7_1215300	-16.9793	-77.9556	0
PF3D7_1215400	2.86449	-37.7148	2
PF3D7_1215900	16.1203	-74.0445	8
PF3D7_1216000	-57.3413	-47.1998	0
PF3D7_1216200	48.0486	-42.1414	0
PF3D7_1216300	-23.5231	-1.53238	0
PF3D7_1216400	6.1397	-60.1247	10
PF3D7_1216500	-27.8662	79.0791	1
PF3D7_1216900	30.3919	47.397	0
PF3D7_1217200	-30.0326	29.6706	0
PF3D7_1217500	-19.9293	-66.169	0
PF3D7_1217900	3.5176	82.2861	0
PF3D7_1218000	-40.7894	-31.1036	1
PF3D7_1218200	9.88496	35.517	1
PF3D7_1218300	-8.29874	-12.1083	0
PF3D7_1218400	16.5034	-72.6029	10
PF3D7_1218500	-1.62788	29.3476	0
PF3D7_1218600	0.956912	89.3238	0
PF3D7_1218900	12.7726	69.9967	1
PF3D7_1219000	13.8962	-16.239	2
PF3D7_1219100	50.0805	40.9375	0
PF3D7_1219600	16.9823	-68.0902	9
PF3D7_1219900	-9.63532	94.9818	0
PF3D7_1220100	-3.40656	22.598	0
PF3D7_1220300	5.89949	-40.79	2
PF3D7_1220500	18.3328	36.9632	0
PF3D7_1220600	-58.3108	-51.5962	4
PF3D7_1220900	7.95851	-22.4961	0
PF3D7_1221000	23.5493	-15.7524	0
PF3D7_1221300	-28.4055	-56.4918	0
PF3D7_1221600	-17.421	65.6387	0
PF3D7_1222100	-34.8193	-13.5041	1
PF3D7_1222300	-6.15905	-30.7089	0
PF3D7_1222700	-46.8038	-66.8173	0
PF3D7_1223100	-10.5745	52.1911	0
PF3D7_1223200	11.4525	-41.9893	2
PF3D7_1223300	-55.6032	-56.561	0
PF3D7_1223400	16.3138	-66.9128	10
PF3D7_1223500	8.83504	7.9033	6
PF3D7_1223700	7.03161	-31.7884	5
PF3D7_1223800	-27.0842	-65.566	0
PF3D7_1224000	-24.618	11.0174	0
PF3D7_1224100	-40.2144	-48.2001	0
PF3D7_1224200	-15.8287	63.661	0
PF3D7_1224300	33.6004	14.2569	0
PF3D7_1224400	42.3308	33.0673	0
PF3D7_1224500	-5.29495	76.6193	0
PF3D7_1224700	13.9474	10.072	0
PF3D7_1224900	-5.09707	14.2218	0
PF3D7_1225200	17.4031	26.546	0
PF3D7_1225500	-19.4507	62.4224	1
PF3D7_1225600	0.236995	8.52384	0
PF3D7_1225700	29.7075	36.4105	1
PF3D7_1225800	4.9085	87.1061	1
PF3D7_1225900	-61.4373	-51.8267	1
PF3D7_1226100	-2.22022	-30.0261	0
PF3D7_1226300	1.28901	100.016	0
PF3D7_1226400	28.4597	34.0493	0
PF3D7_1226600	0.483439	101.109	0
PF3D7_1226900	-65.5778	-17.2272	1
PF3D7_1227000	-25.12	-49.8048	0
PF3D7_1227100	-30.4991	-81.4765	0
PF3D7_1227200	14.0295	-60.789	8
PF3D7_1227300	-15.4814	-92.9135	0
PF3D7_1227600	18.9288	-32.2789	0
PF3D7_1227700	-12.6338	-46.5089	0
PF3D7_1227800	14.4962	-22.1174	1
PF3D7_1228400	3.43609	30.9428	0
PF3D7_1228600	-27.817	79.311	0
PF3D7_1228800	16.2059	-10.9117	1
PF3D7_1229000	-0.9034	-14.1204	6
PF3D7_1229100	17.1066	-66.2434	10
PF3D7_1229300	-36.5688	-52.1055	1
PF3D7_1229400	6.14226	100.361	0
PF3D7_1229500	10.3954	72.1413	0
PF3D7_1229600	-57.1994	-39.2768	1
PF3D7_1229800	-3.23536	-65.129	1
PF3D7_1230000	24.2525	28.1796	2
PF3D7_1230400	-21.6667	-77.1623	0
[truncated: 1,001 more rows]

## Sheet: Fig. 1F
Gene Accession	Prediction	noTP	SP	mTP	CS Position	tSNE.dim.1 (S1-S2)	tSNE.dim.2 (S1-S2)		Fig. 1F: Mapping prediction of targeting peptide (SP or mTP) predictors on to t-SNE projection
PF3D7_0100100	noTP	0.994352	0.005512	0.000136		#N/A	#N/A
PF3D7_0100200	noTP	0.85819	0.133685	0.008125		#N/A	#N/A
PF3D7_0100300	noTP	0.998623	0.000573	0.000805		#N/A	#N/A
PF3D7_0100400	noTP	0.583877	0.338724	0.077398		#N/A	#N/A
PF3D7_0100600	SP	0.16773	0.82847	0.0038	CS pos: 24-25. YHA-HN. Pr: 0.5804	#N/A	#N/A
PF3D7_0100700	noTP	0.982588	0.012872	0.00454		#N/A	#N/A
PF3D7_0100800	SP	0.141506	0.851434	0.00706	CS pos: 21-22. VHN-KR. Pr: 0.6045	#N/A	#N/A
PF3D7_0100900	SP	0.027968	0.97084	0.001191	CS pos: 21-22. VNT-HK. Pr: 0.7502	#N/A	#N/A
PF3D7_0101000	SP	0.017383	0.982431	0.000186	CS pos: 23-24. SSS-QV. Pr: 0.4503	#N/A	#N/A
PF3D7_0101100	noTP	0.941626	0.056488	0.001885		#N/A	#N/A
PF3D7_0101200	noTP	0.78771	0.210788	0.001502		#N/A	#N/A
PF3D7_0101300	SP	0.435785	0.550042	0.014173	CS pos: 18-19. CAS-NL. Pr: 0.2883	#N/A	#N/A
PF3D7_0101600	SP	0.387324	0.610765	0.001911	CS pos: 21-22. VYN-QR. Pr: 0.5615	#N/A	#N/A
PF3D7_0101800	SP	0.01259	0.985692	0.001718	CS pos: 19-20. TLA-LP. Pr: 0.8220	#N/A	#N/A
PF3D7_0101900	SP	0.078352	0.903531	0.018117	CS pos: 24-25. SYA-HN. Pr: 0.7336	#N/A	#N/A
PF3D7_0102200	noTP	0.990647	0.005545	0.003808		-1.60952	-6.32511
PF3D7_0102300	SP	0.100252	0.899221	0.000526	CS pos: 22-23. LLS-DR. Pr: 0.5692	#N/A	#N/A
PF3D7_0102500	SP	0.221575	0.778267	0.000159	CS pos: 26-27. VLG-IS. Pr: 0.6056	36.8001	-63.075
PF3D7_0102600	noTP	0.949204	0.04926	0.001536		#N/A	#N/A
PF3D7_0102700	SP	0.07867	0.916858	0.004472	CS pos: 24-25. ISS-II. Pr: 0.3583	#N/A	#N/A
PF3D7_0102800	noTP	0.999998	1e-06	1e-06		10.4722	-59.5573
PF3D7_0102900	noTP	0.989547	0.00034	0.010113		-8.79283	82.394
PF3D7_0103000	noTP	0.999988	1e-05	2e-06		#N/A	#N/A
PF3D7_0103100	noTP	0.999918	1.1e-05	7.1e-05		-1.81132	-10.0803
PF3D7_0103200	noTP	0.999907	5.5e-05	3.7e-05		20.7343	-67.0115
PF3D7_0103300	noTP	0.999201	2e-05	0.000779		15.8879	21.905
PF3D7_0103400	noTP	0.999749	3e-05	0.000222		#N/A	#N/A
PF3D7_0103500	noTP	0.999995	3e-06	3e-06		#N/A	#N/A
PF3D7_0103600	noTP	0.884841	0.104588	0.010571		#N/A	#N/A
PF3D7_0103700	noTP	0.990609	0.007981	0.00141		#N/A	#N/A
PF3D7_0103800	noTP	0.999911	4.9e-05	3.9e-05		#N/A	#N/A
PF3D7_0103900	SP	0.109389	0.889991	0.00062	CS pos: 26-27. CKN-SD. Pr: 0.4653	-14.3735	-37.837
PF3D7_0104000	noTP	0.66706	0.312068	0.020873		#N/A	#N/A
PF3D7_0104100	noTP	0.999989	8e-06	3e-06		5.8731	-66.9062
PF3D7_0104200	SP	0.028605	0.971232	0.000164	CS pos: 23-24. IFG-YD. Pr: 0.9766	-31.0946	-37.5488
PF3D7_0104300	noTP	0.999992	1e-06	7e-06		4.15703	2.04165
PF3D7_0104400	noTP	0.992043	0.001349	0.006608		-45.0433	-51.6464
PF3D7_0104500	SP	0.442841	0.556958	0.000201	CS pos: 20-21. LKS-ID. Pr: 0.4419	-1.19856	88.577
PF3D7_0104600	noTP	0.737196	2.3e-05	0.262781		#N/A	#N/A
PF3D7_0104700	noTP	0.99951	0.000465	2.5e-05		#N/A	#N/A
PF3D7_0104800	noTP	0.998206	0.000226	0.001568		19.9469	-67.9357
PF3D7_0105100	noTP	0.999014	0.000214	0.000772		#N/A	#N/A
PF3D7_0105200	noTP	0.667303	6.4e-05	0.332633		-32.9256	-74.3199
PF3D7_0105300	noTP	0.999945	4.6e-05	8e-06		-6.65319	97.0323
PF3D7_0105400	SP	0.034508	0.965382	0.000111	CS pos: 20-21. IWA-KQ. Pr: 0.9467	#N/A	#N/A
PF3D7_0105500	noTP	0.92275	1.7e-05	0.077233		#N/A	#N/A
PF3D7_0105600	noTP	0.999515	0.00033	0.000155		-5.55652	28.7851
PF3D7_0105700	noTP	0.997272	0.002727	1e-06		41.316	-4.52787
PF3D7_0105800	noTP	0.999927	5e-06	6.9e-05		23.0719	-24.0759
PF3D7_0105900	noTP	0.594283	0.005542	0.400175		#N/A	#N/A
PF3D7_0106000	noTP	0.999972	1.2e-05	1.6e-05		21.126	-5.80371
PF3D7_0106100	noTP	0.994946	0.00494	0.000113		17.242	46.5384
PF3D7_0106200	noTP	0.999985	1e-06	1.4e-05		-20.1812	-35.271
PF3D7_0106300	noTP	0.999997	3e-06	0		8.06095	-51.6709
PF3D7_0106400	noTP	0.99994	2.5e-05	3.5e-05		13.0761	65.4946
PF3D7_0106500	noTP	0.999969	1e-06	3e-05		24.0706	-58.5443
PF3D7_0106600	noTP	0.82567	0.17424	9.1e-05		#N/A	#N/A
PF3D7_0106700	noTP	0.999992	0	8e-06		-22.3875	19.7065
PF3D7_0106800	noTP	0.999851	1.7e-05	0.000132		-27.8737	-39.4711
PF3D7_0106900	noTP	0.72019	0.167741	0.112069		-53.5573	-47.1642
PF3D7_0107000	noTP	0.999956	2e-06	4.2e-05		27.069	-29.1589
PF3D7_0107100	noTP	0.913687	0.000469	0.085844		#N/A	#N/A
PF3D7_0107200	noTP	0.966803	0.001965	0.031232		#N/A	#N/A
PF3D7_0107300	SP	0.018102	0.981786	0.000113	CS pos: 22-23. IIS-IN. Pr: 0.8329	#N/A	#N/A
PF3D7_0107400	noTP	0.80811	0.001808	0.190082		-24.4155	-72.7
PF3D7_0107500	noTP	0.999793	4e-05	0.000167		17.6596	-72.7266
PF3D7_0107600	noTP	0.995139	0.000507	0.004354		#N/A	#N/A
PF3D7_0107700	SP	0.363892	0.635784	0.000324	CS pos: 27-28. NEC-FQ. Pr: 0.5886	38.9614	-25.7827
PF3D7_0107800	noTP	0.999927	5.3e-05	2e-05		23.4004	-18.7457
PF3D7_0107900	SP	0.005346	0.994537	0.000117	CS pos: 18-19. SYS-LN. Pr: 0.8496	#N/A	#N/A
PF3D7_0108000	noTP	0.982971	0.011662	0.005368		4.8558	54.0033
PF3D7_0108100	noTP	0.891991	0.001901	0.106108		#N/A	#N/A
PF3D7_0108300	noTP	0.999874	3.5e-05	9.2e-05		7.02905	0.620349
PF3D7_0108400	noTP	0.999746	0.000214	4e-05		#N/A	#N/A
PF3D7_0108500	noTP	0.999996	0	4e-06		-3.87566	65.0427
PF3D7_0108600	noTP	0.849963	4e-05	0.149997		#N/A	#N/A
PF3D7_0108700	SP	0.025005	0.974706	0.000289	CS pos: 19-20. CLS-KN. Pr: 0.9524	-16.6276	-40.4881
PF3D7_0108800	noTP	0.999928	5e-06	6.7e-05		-42.6265	-52.7297
PF3D7_0109000	noTP	0.999032	0.000269	0.000699		-43.7355	-66.923
PF3D7_0109100	SP	0.146559	0.850035	0.003406	CS pos: 21-22. VNT-KA. Pr: 0.6107	#N/A	#N/A
PF3D7_0109200	noTP	0.991284	0.000283	0.008433		20.0628	49.8835
PF3D7_0109300	noTP	0.999987	1e-06	1.2e-05		#N/A	#N/A
PF3D7_0109400	noTP	0.999083	0.000131	0.000786		-10.9568	91.0613
PF3D7_0109500	noTP	0.999878	8.9e-05	3.3e-05		-0.99338	-22.5753
PF3D7_0109600	noTP	0.582964	3.5e-05	0.417001		#N/A	#N/A
PF3D7_0109700	noTP	0.999873	0	0.000126		#N/A	#N/A
PF3D7_0109800	noTP	0.999969	7e-06	2.4e-05		-23.8405	69.8926
PF3D7_0109900	noTP	0.99996	3e-05	9e-06		#N/A	#N/A
PF3D7_0110000	SP	0.090555	0.908484	0.000961	CS pos: 29-30. SEG-IF. Pr: 0.9745	#N/A	#N/A
PF3D7_0110100	noTP	0.994544	0.000434	0.005022		#N/A	#N/A
PF3D7_0110200	noTP	0.999738	9e-05	0.000171		#N/A	#N/A
PF3D7_0110400	noTP	0.999989	6e-06	5e-06		21.1615	54.2174
PF3D7_0110500	noTP	0.99998	0	2e-05		19.5032	20.6426
PF3D7_0110600	noTP	0.999919	4.4e-05	3.7e-05		1.52504	-50.8639
PF3D7_0110700	noTP	0.999979	6e-06	1.5e-05		-1.26041	82.1547
PF3D7_0110800	noTP	0.997133	0.000304	0.002563		12.3776	10.0966
PF3D7_0110900	noTP	0.999548	0.000359	9.4e-05		#N/A	#N/A
PF3D7_0111000	noTP	0.999979	1.2e-05	1e-05		18.5915	-21.728
PF3D7_0111200	noTP	0.999436	0.000141	0.000422		#N/A	#N/A
PF3D7_0111300	noTP	0.999995	1e-06	4e-06		22.9969	-14.8761
PF3D7_0111400	noTP	0.99998	6e-06	1.4e-05		22.7385	-26.5575
PF3D7_0111500	SP	0.476122	0.518527	0.005351	CS pos: 25-26. VEN-FY. Pr: 0.4352	-2.9435	91.0168
PF3D7_0111600	noTP	0.999992	5e-06	4e-06		#N/A	#N/A
PF3D7_0111700	noTP	0.970601	0.00219	0.027209		#N/A	#N/A
PF3D7_0111800	noTP	0.999999	0	1e-06		-15.0983	10.4534
PF3D7_0111900	noTP	0.992501	0.002834	0.004665		-12.9202	-71.5597
PF3D7_0112000	noTP	0.664491	0.315908	0.019601		7.21407	72.2897
PF3D7_0112100	SP	0.17277	0.82392	0.00331	CS pos: 27-28. VLG-NN. Pr: 0.9154	#N/A	#N/A
PF3D7_0112200	noTP	0.999975	2.1e-05	4e-06		17.2517	-71.174
PF3D7_0112800	noTP	0.726184	0.270726	0.003091		#N/A	#N/A
PF3D7_0112900	SP	0.443509	0.556028	0.000463	CS pos: 26-27. FEC-FN. Pr: 0.6764	56.252	-23.4762
PF3D7_0113000	noTP	0.715586	0.273677	0.010737		59.1399	-22.1247
PF3D7_0113100	noTP	0.999053	7e-05	0.000877		#N/A	#N/A
PF3D7_0113200	noTP	0.999996	3e-06	1e-06		55.675	-23.3339
PF3D7_0113300	noTP	0.834883	0.1647	0.000416		#N/A	#N/A
PF3D7_0113400	noTP	0.995128	0.000194	0.004678		#N/A	#N/A
PF3D7_0113700	noTP	0.622254	0.376431	0.001315		45.1065	-32.7828
PF3D7_0113800	noTP	0.999309	1.5e-05	0.000677		#N/A	#N/A
PF3D7_0113900	SP	0.183452	0.8155	0.001048	CS pos: 24-25. NHG-LF. Pr: 0.6661	56.1531	-21.4859
PF3D7_0114000	noTP	0.999679	2e-06	0.000319		-38.3817	38.5824
PF3D7_0114100	noTP	0.562403	0.425629	0.011968		#N/A	#N/A
PF3D7_0114200	noTP	0.696587	0.270305	0.033109		#N/A	#N/A
PF3D7_0114500	SP	0.360654	0.630322	0.009024	CS pos: 25-26. KFS-LE. Pr: 0.3044	#N/A	#N/A
PF3D7_0114700	SP	0.115292	0.870933	0.013775	CS pos: 21-22. VTS-SS. Pr: 0.5824	#N/A	#N/A
PF3D7_0114800	noTP	0.641814	0.350335	0.007851		#N/A	#N/A
PF3D7_0115000	noTP	0.987959	0.000865	0.011176		#N/A	#N/A
PF3D7_0115100	noTP	0.858686	0.137486	0.003829		#N/A	#N/A
PF3D7_0115200	SP	0.378076	0.620276	0.001648	CS pos: 21-22. VYN-QR. Pr: 0.5592	#N/A	#N/A
PF3D7_0115300	SP	0.132678	0.864683	0.002639	CS pos: 21-22. VYS-KN. Pr: 0.9021	#N/A	#N/A
PF3D7_0115400	SP	0.180897	0.811087	0.008016	CS pos: 21-22. VLP-HY. Pr: 0.6843	#N/A	#N/A
PF3D7_0115600	SP	0.407595	0.582544	0.009861	CS pos: 21-22. IYN-QR. Pr: 0.2961	#N/A	#N/A
PF3D7_0115700	noTP	0.987881	0.011843	0.000276		#N/A	#N/A
PF3D7_0200100	noTP	0.9994	0.000582	1.8e-05		#N/A	#N/A
PF3D7_0200200	SP	0.034448	0.964358	0.001194	CS pos: 22-23. SSS-EV. Pr: 0.4795	#N/A	#N/A
PF3D7_0200300	noTP	0.99326	0.00198	0.00476		#N/A	#N/A
PF3D7_0200400	SP	0.049971	0.947576	0.002453	CS pos: 20-21. LVA-RH. Pr: 0.8510	#N/A	#N/A
PF3D7_0200500	SP	0.233189	0.766571	0.00024	CS pos: 18-19. NIL-EH. Pr: 0.3265	#N/A	#N/A
PF3D7_0200600	SP	0.008663	0.990976	0.000361	CS pos: 24-25. SYA-HN. Pr: 0.9542	#N/A	#N/A
PF3D7_0200700	SP	0.368425	0.629754	0.00182	CS pos: 21-22. VYN-QR. Pr: 0.5040	#N/A	#N/A
PF3D7_0201000	SP	0.14728	0.842457	0.010263	CS pos: 19-20. ILA-NN. Pr: 0.9207	#N/A	#N/A
PF3D7_0201100	noTP	0.988381	0.010945	0.000674		#N/A	#N/A
PF3D7_0201200	SP	0.021346	0.976891	0.001764	CS pos: 21-22. VNG-QG. Pr: 0.8222	#N/A	#N/A
PF3D7_0201300	SP	0.069185	0.922258	0.008556	CS pos: 21-22. VLP-HY. Pr: 0.6493	#N/A	#N/A
PF3D7_0201400	noTP	0.642665	0.354667	0.002668		#N/A	#N/A
PF3D7_0201500	noTP	0.955792	0.028474	0.015734		55.8228	-31.2077
PF3D7_0201600	noTP	0.99957	9.6e-05	0.000334		57.2997	-29.5566
PF3D7_0201700	noTP	0.91531	0.062449	0.022241		#N/A	#N/A
PF3D7_0201800	noTP	0.970707	0.02628	0.003013		49.9481	-33.1521
PF3D7_0201900	noTP	0.98779	0.007673	0.004537		55.6772	-34.3865
PF3D7_0202000	noTP	0.910158	0.086731	0.003111		54.9973	-35.6084
PF3D7_0202100	noTP	0.999197	0.000237	0.000566		-17.223	58.7303
PF3D7_0202200	noTP	0.999882	6e-05	5.7e-05		54.0769	-17.5034
PF3D7_0202300	noTP	0.995626	0.003724	0.00065		#N/A	#N/A
PF3D7_0202400	SP	0.47704	0.513248	0.009712	CS pos: 26-27. VVS-VP. Pr: 0.3112	58.6866	-35.093
PF3D7_0202500	SP	0.0365	0.956928	0.006571	CS pos: 21-22. IAP-RD. Pr: 0.6113	-63.9194	-22.4448
PF3D7_0202600	noTP	0.998978	0.00023	0.000793		19.8895	21.0323
PF3D7_0202700	noTP	0.995018	0.00017	0.004811		#N/A	#N/A
PF3D7_0202800	noTP	0.996966	0.002331	0.000703		#N/A	#N/A
PF3D7_0202900	noTP	0.999927	5.5e-05	1.8e-05		#N/A	#N/A
PF3D7_0203000	noTP	0.999976	3e-06	2e-05		-2.80078	-50.3991
PF3D7_0203100	noTP	0.998564	0.000782	0.000655		#N/A	#N/A
PF3D7_0203200	noTP	0.999984	5e-06	1.1e-05		#N/A	#N/A
PF3D7_0203300	noTP	0.999987	6e-06	6e-06		0.781149	-5.54808
PF3D7_0203400	noTP	0.999437	1.9e-05	0.000544		-18.2981	85.1583
PF3D7_0203600	noTP	0.999983	8e-06	9e-06		34.8093	-9.92431
PF3D7_0203700	noTP	0.999983	9e-06	9e-06		-29.9226	24.0867
PF3D7_0203800	noTP	0.997489	0.000105	0.002406		#N/A	#N/A
PF3D7_0203900	SP	0.444321	0.554227	0.001452	CS pos: 21-22. SKA-YK. Pr: 0.6695	#N/A	#N/A
PF3D7_0204000	noTP	0.999988	1e-05	2e-06		#N/A	#N/A
PF3D7_0204100	SP	0.194705	0.80515	0.000145	CS pos: 21-22. IKC-DE. Pr: 0.8505	2.23769	-38.8754
PF3D7_0204200	SP	0.339792	0.659732	0.000476	CS pos: 17-18. IFA-YI. Pr: 0.9423	-40.2196	-61.9775
PF3D7_0204300	noTP	0.996182	0.003201	0.000617		#N/A	#N/A
PF3D7_0204400	noTP	0.996102	0.000489	0.00341		#N/A	#N/A
PF3D7_0204500	noTP	0.999733	0.000223	4.4e-05		-7.48982	93.4811
PF3D7_0204600	SP	0.005368	0.994625	7e-06	CS pos: 22-23. AKC-GI. Pr: 0.9540	#N/A	#N/A
PF3D7_0204700	noTP	0.999997	2e-06	1e-06		22.7206	-70.5535
PF3D7_0204800	noTP	0.973227	0.000301	0.026472		#N/A	#N/A
PF3D7_0204900	noTP	0.958394	0.000734	0.040872		-28.8844	-57.2358
PF3D7_0205000	noTP	0.999921	9e-06	7e-05		#N/A	#N/A
PF3D7_0205100	noTP	0.999969	2e-06	2.9e-05		#N/A	#N/A
PF3D7_0205200	noTP	0.998372	0.001205	0.000423		#N/A	#N/A
PF3D7_0205300	noTP	0.999895	3e-06	0.000101		#N/A	#N/A
PF3D7_0205400	noTP	0.99995	1.4e-05	3.6e-05		40.5359	13.2814
PF3D7_0205500	noTP	0.999957	3e-05	1.3e-05		27.8272	58.5228
PF3D7_0205600	noTP	0.999869	0.000101	3e-05		-13.7938	15.5816
PF3D7_0205700	noTP	0.999264	9.3e-05	0.000643		#N/A	#N/A
PF3D7_0205800	noTP	0.999057	0.000202	0.000741		#N/A	#N/A
PF3D7_0205900	noTP	0.999994	2e-06	3e-06		28.696	72.8625
PF3D7_0206000	noTP	0.998092	0.000984	0.000924		-55.0674	-60.2933
PF3D7_0206100	noTP	0.589751	0.40465	0.005598		#N/A	#N/A
PF3D7_0206200	noTP	0.999996	1e-06	3e-06		34.2958	-65.4505
PF3D7_0206500	noTP	0.999962	1.8e-05	2e-05		#N/A	#N/A
PF3D7_0206600	noTP	0.994727	0.004664	0.000609		#N/A	#N/A
PF3D7_0206700	noTP	0.999932	5.6e-05	1.2e-05		14.8673	59.9447
PF3D7_0206800	noTP	0.699152	0.3007	0.000149		-58.8731	-28.4658
PF3D7_0206900	noTP	0.906728	0.093107	0.000165		34.3366	-68.1255
PF3D7_0207000	noTP	0.788974	0.210823	0.000204		-58.7278	-28.6671
PF3D7_0207100	noTP	0.999854	3e-06	0.000143		-1.63466	-55.5674
PF3D7_0207200	mTP	0.229922	1.8e-05	0.77006	CS pos: 34-35. SYF-SS. Pr: 0.5462	-17.005	-58.1232
PF3D7_0207300	noTP	0.695151	0.051355	0.253494		#N/A	#N/A
PF3D7_0207400	SP	0.001389	0.998608	3e-06	CS pos: 22-23. IVG-QE. Pr: 0.8748	-25.0101	63.1458
PF3D7_0207500	SP	0.145072	0.854905	2.4e-05	CS pos: 24-25. CEG-NK. Pr: 0.7662	-65.1661	-12.4503
PF3D7_0207600	SP	0.073969	0.926026	4e-06	CS pos: 22-23. IKC-TG. Pr: 0.5865	-27.4683	79.6207
PF3D7_0207700	SP	0.061882	0.937876	0.000242	CS pos: 25-26. TTA-ST. Pr: 0.6583	-20.854	65.6106
PF3D7_0207800	SP	0.004482	0.995518	0	CS pos: 22-23. IKC-TT. Pr: 0.7819	-24.9357	63.2731
PF3D7_0207900	SP	0.034154	0.965775	7.1e-05	CS pos: 22-23. IKS-ET. Pr: 0.8590	-21.1509	74.0601
PF3D7_0208000	SP	0.041435	0.958458	0.000107	CS pos: 24-25. TRG-EE. Pr: 0.8049	#N/A	#N/A
PF3D7_0208100	noTP	0.99956	4.4e-05	0.000396		12.5212	-62.9713
PF3D7_0208200	noTP	0.999988	2e-06	9e-06		-27.4072	27.3007
PF3D7_0208300	noTP	0.98889	0.000143	0.010967		#N/A	#N/A
PF3D7_0208400	noTP	0.999834	6.1e-05	0.000105		-29.8401	0.912967
PF3D7_0208500	SP	0.010166	0.989495	0.00034	CS pos: 16-17. VNA-FK. Pr: 0.9763	-59.9001	-65.944
PF3D7_0208600	noTP	0.997502	0.001383	0.001115		-58.9785	-43.5303
PF3D7_0208700	noTP	0.999682	5.1e-05	0.000267		46.4849	27.2473
PF3D7_0208800	SP	0.233035	0.765708	0.001257	CS pos: 26-27. IVC-KQ. Pr: 0.8537	-9.37628	-35.332
PF3D7_0208900	noTP	0.900699	0.094334	0.004967		#N/A	#N/A
PF3D7_0209000	SP	0.2651	0.734259	0.000641	CS pos: 20-21. IFS-EK. Pr: 0.5762	19.6386	-2.69284
PF3D7_0209100	noTP	0.999991	1e-06	9e-06		26.024	45.8923
PF3D7_0209200	noTP	0.996958	0.000138	0.002905		#N/A	#N/A
PF3D7_0209300	SP	0.480867	0.503295	0.015838	CS pos: 22-23. LLT-KE. Pr: 0.3642	-57.6495	-48.8481
PF3D7_0209400	noTP	0.999958	1.2e-05	3e-05		0.380759	103.704
PF3D7_0209500	noTP	0.999735	1.5e-05	0.00025		#N/A	#N/A
PF3D7_0209600	noTP	0.99835	6.8e-05	0.001581		12.8159	-61.5118
PF3D7_0209700	noTP	0.99779	1.9e-05	0.002191		#N/A	#N/A
PF3D7_0209800	noTP	0.999947	2e-05	3.3e-05		4.46777	66.8365
PF3D7_0210000	noTP	0.996925	0.002927	0.000148		#N/A	#N/A
PF3D7_0210100	noTP	0.99988	9e-06	0.000111		-24.276	-0.778887
PF3D7_0210200	noTP	0.99997	0	3e-05		-22.6679	30.3535
PF3D7_0210300	noTP	0.997053	0.002324	0.000623		10.7785	-65.2054
PF3D7_0210400	mTP	0.068995	4.8e-05	0.930957	CS pos: 30-31. YIY-ST. Pr: 0.4201	#N/A	#N/A
PF3D7_0210500	noTP	0.999255	3.8e-05	0.000707		#N/A	#N/A
PF3D7_0210600	SP	0.392576	0.595723	0.011701	CS pos: 26-27. CIC-RN. Pr: 0.5757	-3.29483	-60.4318
PF3D7_0210700	noTP	0.999802	4.3e-05	0.000155		-32.2581	-35.6421
PF3D7_0210800	SP	0.109623	0.887667	0.00271	CS pos: 25-26. VRC-IK. Pr: 0.9614	#N/A	#N/A
PF3D7_0210900	noTP	0.999644	3e-06	0.000353		-24.0942	-5.82784
PF3D7_0211100	noTP	0.89753	7.9e-05	0.102391		#N/A	#N/A
PF3D7_0211200	noTP	0.999594	0.000214	0.000192		-25.8388	-28.3923
PF3D7_0211300	noTP	0.836794	1.1e-05	0.163195		#N/A	#N/A
PF3D7_0211400	SP	0.363344	0.634572	0.002084	CS pos: 18-19. IYS-VE. Pr: 0.9222	#N/A	#N/A
PF3D7_0211500	noTP	0.994909	1e-05	0.005081		#N/A	#N/A
PF3D7_0211600	noTP	0.947289	0.052365	0.000346		#N/A	#N/A
PF3D7_0211700	noTP	0.998178	0.000311	0.001511		#N/A	#N/A
PF3D7_0211800	noTP	0.999943	1.1e-05	4.7e-05		9.1064	80.4697
PF3D7_0211900	noTP	0.49952	0.003172	0.497307		#N/A	#N/A
PF3D7_0212000	noTP	0.98964	0.010245	0.000115		#N/A	#N/A
PF3D7_0212100	noTP	0.999972	1.3e-05	1.6e-05		11.9977	20.7772
PF3D7_0212200	noTP	0.812637	5e-06	0.187358		-24.6807	-61.5248
PF3D7_0212300	noTP	0.999963	5e-06	3.1e-05		-19.6402	8.32417
PF3D7_0212400	noTP	0.99993	6e-06	6.3e-05		7.8868	-43.7179
PF3D7_0212500	noTP	0.999975	0	2.4e-05		8.11159	-47.3692
PF3D7_0212600	SP	0.015086	0.98487	4.4e-05	CS pos: 21-22. ISL-EF. Pr: 0.4650	-46.0136	-29.6531
PF3D7_0212700	noTP	0.999996	1e-06	3e-06		#N/A	#N/A
PF3D7_0212800	noTP	0.999906	5.5e-05	4e-05		#N/A	#N/A
PF3D7_0212900	noTP	0.99996	5e-06	3.5e-05		-23.5854	13.4317
PF3D7_0213000	noTP	0.989468	0.007125	0.003407		-14.894	-36.1029
PF3D7_0213100	noTP	0.999801	0.000104	9.5e-05		-0.857907	-3.83787
PF3D7_0213200	noTP	0.960408	0.002049	0.037543		#N/A	#N/A
PF3D7_0213300	noTP	0.947419	6.4e-05	0.052517		#N/A	#N/A
PF3D7_0213400	noTP	0.999857	4.5e-05	9.8e-05		#N/A	#N/A
PF3D7_0213500	noTP	0.999988	4e-06	8e-06		26.946	26.4387
PF3D7_0213600	noTP	0.999806	0.000113	8.1e-05		#N/A	#N/A
PF3D7_0213700	noTP	0.998663	0.001119	0.000218		-11.5277	-64.1989
PF3D7_0213800	noTP	0.999236	7.9e-05	0.000685		#N/A	#N/A
PF3D7_0213900	noTP	0.999986	1.1e-05	3e-06		40.9241	63.4787
PF3D7_0214000	noTP	0.998886	0.000342	0.000772		6.11698	70.4757
PF3D7_0214100	noTP	0.999612	9.5e-05	0.000293		32.9146	16.1322
PF3D7_0214200	noTP	0.784968	0.000382	0.21465		#N/A	#N/A
PF3D7_0214300	noTP	0.999895	0.000105	0		#N/A	#N/A
PF3D7_0214400	noTP	0.99999	0	1e-05		-35.5457	26.569
PF3D7_0214500	noTP	0.993671	9.9e-05	0.00623		#N/A	#N/A
PF3D7_0214600	noTP	0.999992	4e-06	4e-06		#N/A	#N/A
PF3D7_0214700	noTP	0.997495	1.8e-05	0.002487		-38.4073	-73.9264
PF3D7_0214800	noTP	0.998879	9e-05	0.00103		14.9704	-61.7383
PF3D7_0214900	SP	0.028333	0.971373	0.000293	CS pos: 15-16. AKG-FL. Pr: 0.3993	-33.4872	-57.3109
PF3D7_0215000	SP	0.157842	0.841036	0.001122	CS pos: 18-19. TAS-YY. Pr: 0.4754	-65.1729	-17.175
PF3D7_0215100	noTP	0.999887	8.7e-05	2.6e-05		-29.0742	-24.7419
PF3D7_0215200	noTP	0.999204	6e-06	0.00079		#N/A	#N/A
PF3D7_0215300	SP	0.031988	0.967746	0.000266	CS pos: 22-23. CKS-GC. Pr: 0.6667	49.6534	-41.183
PF3D7_0215400	noTP	0.99953	0.000462	8e-06		7.11862	1.88959
PF3D7_0215500	noTP	0.999705	0.000193	0.000102		-7.5845	41.3102
PF3D7_0215600	noTP	0.999887	1e-06	0.000112		33.8998	6.63763
PF3D7_0215700	noTP	0.999909	7.3e-05	1.8e-05		31.3218	61.3666
PF3D7_0215800	noTP	0.999763	0.000151	8.6e-05		24.375	-12.6114
PF3D7_0215900	noTP	0.998405	0.001545	4.9e-05		#N/A	#N/A
PF3D7_0216000	noTP	0.999996	1e-06	3e-06		#N/A	#N/A
PF3D7_0216100	noTP	0.996963	4.4e-05	0.002993		#N/A	#N/A
PF3D7_0216200	noTP	0.999998	0	2e-06		-4.54714	2.96624
PF3D7_0216300	noTP	0.899809	3.6e-05	0.100155		#N/A	#N/A
PF3D7_0216400	noTP	0.999924	5.7e-05	1.9e-05		37.9523	29.7455
PF3D7_0216500	noTP	0.999905	1.6e-05	7.9e-05		#N/A	#N/A
PF3D7_0216600	SP	0.01893	0.981054	1.6e-05	CS pos: 25-26. IRC-EE. Pr: 0.9791	19.8305	-74.6735
PF3D7_0216700	noTP	0.998813	0.001166	2.1e-05		#N/A	#N/A
PF3D7_0216800	noTP	0.999747	0.000209	4.3e-05		46.2805	-4.26867
PF3D7_0216900	noTP	0.999921	1e-06	7.8e-05		#N/A	#N/A
PF3D7_0217000	noTP	0.996188	0.00379	2.2e-05		#N/A	#N/A
PF3D7_0217100	noTP	0.51803	0.000138	0.481832		-29.7418	-75.5304
PF3D7_0217200	noTP	0.964248	2.1e-05	0.035731		#N/A	#N/A
PF3D7_0217300	noTP	0.949069	0.00034	0.050591		#N/A	#N/A
PF3D7_0217400	noTP	0.627521	0.000393	0.372085		#N/A	#N/A
PF3D7_0217500	noTP	0.999831	1e-05	0.000158		-62.0213	-22.7541
PF3D7_0217600	noTP	0.999986	2e-06	1.2e-05		-36.7394	-44.7184
PF3D7_0217700	noTP	0.999985	9e-06	6e-06		24.8143	46.1337
PF3D7_0217800	noTP	0.999991	3e-06	6e-06		-14.9841	1.0805
PF3D7_0217900	noTP	0.744001	0.000134	0.255864		-5.7954	83.8887
PF3D7_0218000	noTP	0.99996	1.7e-05	2.3e-05		3.4992	7.94513
PF3D7_0218100	noTP	0.999998	1e-06	1e-06		#N/A	#N/A
PF3D7_0218200	noTP	0.999972	1.5e-05	1.2e-05		-8.90009	5.66618
PF3D7_0218300	SP	0.351915	0.640053	0.008032	CS pos: 25-26. YTS-LN. Pr: 0.4091	#N/A	#N/A
PF3D7_0218400	noTP	0.999966	1e-06	3.3e-05		-30.6921	28.7887
PF3D7_0218500	noTP	0.998797	5.7e-05	0.001146		-10.1324	30.2797
PF3D7_0218600	noTP	0.999992	3e-06	5e-06		4.99566	-12.7977
PF3D7_0218700	noTP	0.999784	7e-06	0.000209		10.7199	17.6836
PF3D7_0219100	noTP	0.9875	0.012308	0.000192		#N/A	#N/A
PF3D7_0219200	noTP	0.993877	0.000134	0.005988		#N/A	#N/A
PF3D7_0219300	noTP	0.978076	8.2e-05	0.021843		#N/A	#N/A
PF3D7_0219400	noTP	0.999114	0.0004	0.000485		-18.187	-11.6927
PF3D7_0219500	noTP	0.584199	0.3395	0.0763		#N/A	#N/A
PF3D7_0219600	noTP	0.99999	1e-06	9e-06		2.02508	6.63401
PF3D7_0219700	noTP	0.996148	8.4e-05	0.003768		#N/A	#N/A
PF3D7_0219800	noTP	0.828923	0.131124	0.039953		-6.36997	-18.1913
PF3D7_0219900	noTP	0.999935	4e-06	6.2e-05		-42.6099	-40.5583
PF3D7_0220000	noTP	0.999959	2.1e-05	2e-05		-64.9243	-19.0487
PF3D7_0220100	noTP	0.999789	7e-06	0.000204		54.0285	-27.8284
PF3D7_0220200	noTP	0.514052	0.485679	0.000269		52.7397	-33.5616
PF3D7_0220300	noTP	0.639658	0.355475	0.004867		#N/A	#N/A
PF3D7_0220500	SP	0.270922	0.69098	0.038098	CS pos: 26-27. VCT-QK. Pr: 0.6362	#N/A	#N/A
PF3D7_0220600	noTP	0.975026	0.023382	0.001592		50.7542	-31.4128
PF3D7_0220700	noTP	0.999964	1.8e-05	1.9e-05		50.739	-20.6525
PF3D7_0220800	SP	0.133083	0.866318	0.000599	CS pos: 24-25. VIC-SI. Pr: 0.8679	-22.681	11.0857
PF3D7_0221000	SP	0.083764	0.915698	0.000537	CS pos: 19-20. LFA-AQ. Pr: 0.7616	#N/A	#N/A
PF3D7_0221200	noTP	0.762395	0.227941	0.009663		#N/A	#N/A
PF3D7_0221400	noTP	0.611313	0.385132	0.003555		#N/A	#N/A
PF3D7_0221700	SP	0.37467	0.622315	0.003015	CS pos: 23-24. CQA-TD. Pr: 0.5894	#N/A	#N/A
PF3D7_0221800	noTP	0.99697	0.00256	0.000469		#N/A	#N/A
PF3D7_0222000	noTP	0.520014	0.479899	8.7e-05		#N/A	#N/A
PF3D7_0222100	noTP	0.5236	0.463425	0.012975		#N/A	#N/A
PF3D7_0222200	noTP	0.78771	0.210788	0.001502		#N/A	#N/A
PF3D7_0222500	SP	0.040728	0.95773	0.001542	CS pos: 24-25. SYA-HS. Pr: 0.7939	#N/A	#N/A
PF3D7_0222600	SP	0.440324	0.559111	0.000565	CS pos: 18-19. NIL-EH. Pr: 0.3284	#N/A	#N/A
PF3D7_0222700	SP	0.259972	0.725681	0.014347	CS pos: 24-25. YHA-HN. Pr: 0.4434	#N/A	#N/A
PF3D7_0222800	SP	0.138134	0.854711	0.007156	CS pos: 21-22. VLP-HY. Pr: 0.6816	#N/A	#N/A
PF3D7_0223100	SP	0.426756	0.565249	0.007996	CS pos: 21-22. VYN-QR. Pr: 0.5741	#N/A	#N/A
PF3D7_0223200	SP	0.213584	0.759452	0.026963	CS pos: 26-27. VHS-KN. Pr: 0.6758	#N/A	#N/A
PF3D7_0223300	noTP	0.741889	0.231989	0.026123		#N/A	#N/A
PF3D7_0223400	SP	0.320475	0.662482	0.017043	CS pos: 21-22. IYN-QR. Pr: 0.3000	#N/A	#N/A
PF3D7_0223500	noTP	0.999806	0.000169	2.4e-05		#N/A	#N/A
PF3D7_0300100	noTP	0.999738	0.000203	5.9e-05		61.7525	-28.6781
PF3D7_0300200	noTP	0.793154	0.183288	0.023558		#N/A	#N/A
PF3D7_0300400	SP	0.156756	0.835803	0.007442	CS pos: 21-22. ILP-HY. Pr: 0.5613	#N/A	#N/A
PF3D7_0300500	SP	0.13117	0.863784	0.005046	CS pos: 24-25. YYA-HN. Pr: 0.3904	#N/A	#N/A
PF3D7_0300600	noTP	0.996042	0.002969	0.000989		#N/A	#N/A
PF3D7_0300700	SP	0.006841	0.992669	0.00049	CS pos: 19-20. ILA-NT. Pr: 0.5253	#N/A	#N/A
PF3D7_0300800	SP	0.174468	0.815058	0.010474	CS pos: 21-22. VNN-QR. Pr: 0.4912	#N/A	#N/A
PF3D7_0300900	SP	0.169333	0.829951	0.000716	CS pos: 21-22. LLS-HY. Pr: 0.5939	53.2467	-33.034
PF3D7_0301000	SP	0.157334	0.842418	0.000248	CS pos: 22-23. NVS-QF. Pr: 0.3812	#N/A	#N/A
PF3D7_0301100	noTP	0.84757	0.116106	0.036324		#N/A	#N/A
PF3D7_0301200	noTP	0.99962	0.000213	0.000167		#N/A	#N/A
PF3D7_0301300	noTP	0.936283	0.062394	0.001323		#N/A	#N/A
PF3D7_0301400	noTP	0.791213	0.207961	0.000827		53.0283	-19.5886
PF3D7_0301500	noTP	0.998392	0.000731	0.000877		#N/A	#N/A
PF3D7_0301600	noTP	0.996798	0.001753	0.00145		49.6986	35.4082
PF3D7_0301700	noTP	0.999912	6.2e-05	2.6e-05		57.3674	-22.3103
PF3D7_0301800	noTP	0.994224	0.000187	0.005589		43.6321	8.85709
PF3D7_0301900	noTP	0.996544	6.3e-05	0.003393		#N/A	#N/A
PF3D7_0302000	noTP	0.999995	3e-06	2e-06		-0.828353	28.1565
PF3D7_0302100	noTP	0.999983	1.1e-05	6e-06		37.9598	36.3287
PF3D7_0302200	SP	0.008005	0.991864	0.000131	CS pos: 24-25. VLC-SI. Pr: 0.9653	-1.6793	-93.4659
PF3D7_0302500	SP	0.041191	0.958221	0.000588	CS pos: 24-25. VIC-SI. Pr: 0.9346	-40.4321	-22.9352
PF3D7_0302600	SP	0.070204	0.92948	0.000316	CS pos: 20-21. IYC-VS. Pr: 0.7257	#N/A	#N/A
PF3D7_0302700	noTP	0.999669	0.000213	0.000118		-3.38835	-71.133
PF3D7_0302800	noTP	0.99961	1.5e-05	0.000375		9.05298	27.6246
PF3D7_0302900	noTP	0.999968	2.5e-05	7e-06		-1.01202	85.9192
PF3D7_0303000	noTP	0.997913	0.000363	0.001723		9.55903	-35.6846
PF3D7_0303100	noTP	0.999995	1e-06	4e-06		35.9187	29.3013
PF3D7_0303200	noTP	0.999343	0.000176	0.00048		-11.4927	1.01177
PF3D7_0303300	noTP	0.999925	4e-06	7.1e-05		31.572	58.0958
PF3D7_0303400	noTP	0.999997	2e-06	1e-06		18.3773	-56.411
PF3D7_0303500	noTP	0.999882	1e-06	0.000117		27.548	-18.2151
PF3D7_0303600	noTP	0.999903	8.7e-05	1e-05		#N/A	#N/A
PF3D7_0303700	noTP	0.865491	0.000168	0.134341		-21.6648	-74.0608
PF3D7_0303800	noTP	0.999976	1.1e-05	1.3e-05		29.835	5.1648
PF3D7_0303900	SP	0.00923	0.990747	2.3e-05	CS pos: 22-23. IWG-DI. Pr: 0.9682	#N/A	#N/A
PF3D7_0304000	noTP	0.998377	5.8e-05	0.001565		#N/A	#N/A
PF3D7_0304100	noTP	0.999901	2.3e-05	7.6e-05		-39.8698	-73.9659
PF3D7_0304200	noTP	0.999731	0.000113	0.000156		-25.2511	-26.8783
PF3D7_0304300	noTP	0.99163	3.3e-05	0.008337		#N/A	#N/A
PF3D7_0304400	noTP	0.99579	4.6e-05	0.004164		-36.5588	-1.28299
PF3D7_0304500	mTP	0.386469	0.002773	0.610758	CS pos: 36-37. INF-SN. Pr: 0.6745	-13.6825	-72.5135
PF3D7_0304600	SP	0.062427	0.937522	5.1e-05	CS pos: 18-19. VEA-LF. Pr: 0.8975	#N/A	#N/A
PF3D7_0304700	SP	0.098174	0.898117	0.00371	CS pos: 21-22. ING-AI. Pr: 0.9510	#N/A	#N/A
PF3D7_0304800	noTP	0.995273	0.004628	9.9e-05		#N/A	#N/A
PF3D7_0304900	noTP	0.999848	3.5e-05	0.000117		8.00525	19.0766
PF3D7_0305000	SP	0.023305	0.976427	0.000268	CS pos: 18-19. IIA-FS. Pr: 0.4658	#N/A	#N/A
PF3D7_0305100	noTP	0.999931	2.7e-05	4.3e-05		#N/A	#N/A
PF3D7_0305200	noTP	0.999938	6e-06	5.6e-05		-1.89192	77.2317
PF3D7_0305300	noTP	0.999892	9.7e-05	1.1e-05		9.41385	-41.5216
PF3D7_0305400	noTP	0.959427	5.3e-05	0.04052		#N/A	#N/A
PF3D7_0305500	noTP	0.99992	6.1e-05	1.8e-05		1.97858	-10.8603
PF3D7_0305600	noTP	0.962625	0.013394	0.023981		14.4657	5.20567
PF3D7_0305700	noTP	0.999549	0.000341	0.00011		-4.19958	91.7625
PF3D7_0305800	noTP	0.99563	9e-05	0.004281		#N/A	#N/A
PF3D7_0305900	noTP	0.997362	4.4e-05	0.002594		#N/A	#N/A
PF3D7_0306000	noTP	0.940302	0.00067	0.059029		-12.8212	-78.4546
PF3D7_0306100	noTP	0.999922	1.5e-05	6.3e-05		26.8806	16.401
PF3D7_0306200	noTP	0.999978	6e-06	1.6e-05		-2.20923	86.7566
PF3D7_0306300	noTP	0.999755	0.000131	0.000114		-17.9962	85.5957
PF3D7_0306400	noTP	0.890567	0.092543	0.01689		-25.6942	-76.5197
PF3D7_0306500	noTP	0.843861	0.001264	0.154875		-30.1302	-59.7783
PF3D7_0306600	noTP	0.848941	0.090043	0.061015		#N/A	#N/A
PF3D7_0306700	SP	0.040687	0.958811	0.000503	CS pos: 23-24. GYT-VY. Pr: 0.7619	-17.9819	-55.6763
PF3D7_0306800	noTP	0.999769	0.00021	2.1e-05		12.2297	68.1844
PF3D7_0306900	noTP	0.99526	2.4e-05	0.004716		-22.1115	2.87229
PF3D7_0307100	noTP	0.999947	4.4e-05	9e-06		-13.8591	29.4867
PF3D7_0307200	noTP	0.999876	6e-06	0.000118		-26.4262	-5.22789
PF3D7_0307300	noTP	0.999958	1.5e-05	2.6e-05		#N/A	#N/A
PF3D7_0307400	SP	0.134125	0.864012	0.001863	CS pos: 20-21. IQT-KK. Pr: 0.9358	-49.5266	-46.602
PF3D7_0307500	noTP	0.999961	1.8e-05	2.1e-05		-9.02092	-20.186
PF3D7_0307600	noTP	0.999982	4e-06	1.4e-05		#N/A	#N/A
PF3D7_0307700	noTP	0.999907	3e-06	9e-05		16.1991	-35.0404
PF3D7_0307800	noTP	0.969006	0.029789	0.001206		#N/A	#N/A
PF3D7_0307900	noTP	0.99997	6e-06	2.4e-05		#N/A	#N/A
PF3D7_0308000	noTP	0.999995	1e-06	4e-06		26.6043	48.6673
PF3D7_0308100	noTP	0.999935	1.9e-05	4.6e-05		-3.77635	-52.1237
PF3D7_0308200	noTP	0.986655	0.012294	0.001051		12.8981	68.4965
PF3D7_0308300	noTP	0.992784	0.006187	0.00103		-29.7893	-48.7158
PF3D7_0308500	noTP	0.999724	0.00014	0.000136		-0.519606	105.663
PF3D7_0308600	noTP	0.999967	1.3e-05	2.1e-05		-1.46015	31.4332
PF3D7_0308700	noTP	0.995388	0.00012	0.004492		-31.9253	-63.0486
PF3D7_0308800	mTP	0.361967	0.000429	0.637604	CS pos: 25-26. KRY-KS. Pr: 0.4449	#N/A	#N/A
PF3D7_0308900	noTP	0.999837	8e-06	0.000155		0.586114	27.9078
PF3D7_0309000	noTP	0.999608	0.000388	4e-06		-4.18491	-5.3829
PF3D7_0309100	SP	0.179238	0.820679	8.3e-05	CS pos: 25-26. VDN-DV. Pr: 0.4923	#N/A	#N/A
PF3D7_0309200	noTP	0.999978	7e-06	1.5e-05		42.4287	21.7417
PF3D7_0309300	noTP	0.997586	0.002382	3.2e-05		16.6609	6.70728
PF3D7_0309500	noTP	0.971149	0.001928	0.026923		11.2907	85.9978
PF3D7_0309600	noTP	0.955939	0.043836	0.000225		-23.1473	-10.3574
PF3D7_0309700	noTP	0.999923	3e-06	7.4e-05		#N/A	#N/A
PF3D7_0309800	noTP	0.988298	0.000183	0.011519		#N/A	#N/A
PF3D7_0309900	noTP	0.856162	0.000738	0.1431		#N/A	#N/A
PF3D7_0310000	SP	0.048769	0.940805	0.010426	CS pos: 23-24. SRG-FI. Pr: 0.6817	-44.2556	-46.6082
PF3D7_0310100	noTP	0.999925	6e-06	6.9e-05		#N/A	#N/A
PF3D7_0310200	noTP	0.999995	4e-06	1e-06		5.51647	16.0238
PF3D7_0310300	noTP	0.999845	2e-06	0.000153		-21.6045	13.5995
PF3D7_0310400	SP	0.030728	0.969227	4.6e-05	CS pos: 19-20. GAC-NN. Pr: 0.6952	18.8503	30.3368
PF3D7_0310500	noTP	0.998478	1.5e-05	0.001507		-18.4771	19.4251
PF3D7_0310600	noTP	0.999502	0.000474	2.4e-05		58.7542	24.895
PF3D7_0310700	noTP	0.992005	0.000215	0.00778		41.1579	49.1228
PF3D7_0310800	noTP	0.995467	0.004308	0.000225		-20.4199	-32.1756
PF3D7_0310900	noTP	0.999983	4e-06	1.3e-05		29.136	-22.8154
PF3D7_0311000	noTP	0.980577	0.017171	0.002253		#N/A	#N/A
PF3D7_0311100	noTP	0.999807	2e-06	0.000191		-13.6791	1.90287
PF3D7_0311200	SP	0.132596	0.865808	0.001596	CS pos: 19-20. HLT-KV. Pr: 0.2640	#N/A	#N/A
PF3D7_0311300	noTP	0.999571	4.7e-05	0.000382		-23.091	13.4731
PF3D7_0311400	noTP	0.999777	8e-06	0.000215		#N/A	#N/A
PF3D7_0311500	noTP	0.999899	4e-06	9.6e-05		#N/A	#N/A
PF3D7_0311600	SP	0.425156	0.574182	0.000663	CS pos: 19-20. VHG-KL. Pr: 0.9658	-0.431606	-36.302
PF3D7_0311700	SP	0.013282	0.986692	2.6e-05	CS pos: 24-25. IHT-LN. Pr: 0.8758	#N/A	#N/A
PF3D7_0311800	mTP	0.493564	3.7e-05	0.506399	CS pos: 14-15. RYF-ST. Pr: 0.3676	-30.2707	-74.7707
PF3D7_0311900	noTP	0.956232	0.000296	0.043472		#N/A	#N/A
PF3D7_0312000	noTP	0.803965	0.000105	0.19593		#N/A	#N/A
PF3D7_0312100	noTP	0.99998	1.9e-05	0		9.99358	-71.0964
PF3D7_0312200	noTP	0.999976	1.4e-05	1.1e-05		#N/A	#N/A
PF3D7_0312300	noTP	0.999906	9.1e-05	3e-06		23.3705	71.8546
PF3D7_0312400	noTP	0.999983	1e-06	1.6e-05		-0.614992	80.3086
PF3D7_0312500	noTP	0.997654	0.002249	9.7e-05		12.4506	-72.1673
PF3D7_0312800	noTP	0.99195	5e-06	0.008045		-36.5464	-1.27749
PF3D7_0312900	noTP	0.997758	0.002182	6e-05		#N/A	#N/A
PF3D7_0313000	noTP	0.999983	3e-06	1.4e-05		3.4652	43.4829
PF3D7_0313100	SP	0.157619	0.83937	0.003011	CS pos: 22-23. IKC-YN. Pr: 0.9785	#N/A	#N/A
PF3D7_0313200	noTP	0.973559	0.003085	0.023356		#N/A	#N/A
PF3D7_0313300	SP	0.13628	0.859147	0.004572	CS pos: 23-24. IES-KR. Pr: 0.9105	#N/A	#N/A
PF3D7_0313400	noTP	0.999957	3e-06	4e-05		31.0745	-5.83062
PF3D7_0313500	noTP	0.952474	0.024381	0.023145		#N/A	#N/A
PF3D7_0313600	noTP	0.999755	7e-06	0.000238		#N/A	#N/A
PF3D7_0313700	noTP	0.565485	0.429015	0.0055		#N/A	#N/A
PF3D7_0313800	noTP	0.709711	0.244454	0.045835		-50.1015	-54.7204
PF3D7_0313900	noTP	0.76747	0.212996	0.019534		#N/A	#N/A
PF3D7_0314000	SP	0.036443	0.963537	2e-05	CS pos: 20-21. VLS-KL. Pr: 0.9533	-9.44734	-29.4996
PF3D7_0314100	noTP	0.999859	0.000133	8e-06		31.8081	6.25302
PF3D7_0314200	noTP	0.783809	0.000195	0.215997		#N/A	#N/A
PF3D7_0314300	SP	0.011616	0.988043	0.000342	CS pos: 20-21. IHG-KD. Pr: 0.9554	47.5028	-3.33192
PF3D7_0314400	noTP	0.999864	5.8e-05	7.7e-05		-15.7599	49.6054
PF3D7_0314500	noTP	0.999997	1e-06	2e-06		#N/A	#N/A
PF3D7_0314600	noTP	0.999942	1.3e-05	4.6e-05		#N/A	#N/A
PF3D7_0314700	noTP	0.999994	1e-06	5e-06		41.2072	56.2141
PF3D7_0314800	noTP	0.999823	5.5e-05	0.000122		#N/A	#N/A
PF3D7_0314900	noTP	0.997225	4.9e-05	0.002726		#N/A	#N/A
PF3D7_0315000	noTP	0.985905	0.013288	0.000807		#N/A	#N/A
PF3D7_0315100	noTP	0.999908	2.8e-05	6.3e-05		8.7502	10.9355
PF3D7_0315200	SP	0.029695	0.969513	0.000792	CS pos: 23-24. VRT-HY. Pr: 0.8635	#N/A	#N/A
PF3D7_0315300	noTP	0.999865	2e-06	0.000133		#N/A	#N/A
PF3D7_0315400	SP	0.224249	0.770469	0.005282	CS pos: 23-24. VSS-YS. Pr: 0.6785	6.98493	-20.0988
PF3D7_0315500	noTP	0.967286	2.7e-05	0.032687		#N/A	#N/A
PF3D7_0315600	noTP	0.999721	7.9e-05	0.0002		24.365	-17.5353
PF3D7_0315700	noTP	0.999996	3e-06	1e-06		#N/A	#N/A
PF3D7_0315800	noTP	0.997828	0.000273	0.001899		31.9001	63.9416
PF3D7_0315900	SP	0.134174	0.865659	0.000167	CS pos: 28-29. AES-IF. Pr: 0.5387	#N/A	#N/A
PF3D7_0316000	noTP	0.995611	0.001387	0.003001		#N/A	#N/A
PF3D7_0316100	noTP	0.960672	0.001701	0.037626		#N/A	#N/A
PF3D7_0316200	noTP	0.999987	7e-06	6e-06		29.8517	-69.7679
PF3D7_0316300	noTP	0.999947	2.4e-05	2.9e-05		-21.9456	81.4973
PF3D7_0316400	SP	0.086704	0.911389	0.001906	CS pos: 22-23. CNN-VN. Pr: 0.4248	-50.7005	-45.4912
PF3D7_0316500	noTP	0.999615	3.1e-05	0.000354		23.311	-30.7648
PF3D7_0316600	noTP	0.999993	2e-06	5e-06		23.8314	-70.052
PF3D7_0316700	noTP	0.999982	0	1.8e-05		13.6416	-32.9369
PF3D7_0316800	noTP	0.987137	0.00081	0.012053		-15.8631	-0.929824
PF3D7_0316900	noTP	0.999989	1e-06	1e-05		-23.3362	-45.1383
PF3D7_0317000	noTP	0.998287	0.001647	6.6e-05		29.8585	88.5798
PF3D7_0317100	SP	0.00439	0.995594	1.6e-05	CS pos: 21-22. SLG-GE. Pr: 0.8644	#N/A	#N/A
PF3D7_0317200	noTP	0.999974	1e-06	2.4e-05		25.3984	-18.5885
PF3D7_0317300	noTP	0.99997	1e-06	2.9e-05		16.7784	-42.1523
PF3D7_0317400	noTP	0.999815	1e-06	0.000183		#N/A	#N/A
PF3D7_0317500	noTP	0.999136	2.5e-05	0.000839		12.6119	-26.393
PF3D7_0317600	noTP	0.999031	0.000194	0.000774		-23.4376	2.766
PF3D7_0317700	noTP	0.999881	8.7e-05	3.2e-05		13.731	5.38056
PF3D7_0317800	noTP	0.999912	4.3e-05	4.6e-05		-2.3125	75.9298
PF3D7_0317900	noTP	0.966856	9.1e-05	0.033054		#N/A	#N/A
PF3D7_0318000	SP	0.010017	0.989922	6.1e-05	CS pos: 19-20. ILS-IK. Pr: 0.6622	#N/A	#N/A
PF3D7_0318100	noTP	0.704879	0.000627	0.294495		-35.8682	-72.9972
PF3D7_0318200	noTP	0.999831	0.000147	2.2e-05		31.3936	60.7732
PF3D7_0318300	SP	0.454178	0.544147	0.001676	CS pos: 22-23. CFN-TK. Pr: 0.3821	-57.4439	-15.5151
PF3D7_0318400	noTP	0.999954	1e-06	4.5e-05		#N/A	#N/A
PF3D7_0318500	noTP	0.999573	0.00041	1.7e-05		6.82854	-2.18089
PF3D7_0318600	noTP	0.995343	0.003977	0.00068		-18.906	35.7394
PF3D7_0318700	noTP	0.999218	9.2e-05	0.00069		-48.5766	-64.7177
PF3D7_0318800	SP	0.286131	0.696245	0.017625	CS pos: 23-24. TNC-LT. Pr: 0.4142	#N/A	#N/A
PF3D7_0318900	SP	0.065	0.93493	7e-05	CS pos: 22-23. IYT-KK. Pr: 0.8745	-5.17317	-26.1141
PF3D7_0319000	noTP	0.999864	0.000103	3.3e-05		13.7423	-63.2861
PF3D7_0319100	noTP	0.998519	0.001378	0.000104		-10.7062	64.4508
PF3D7_0319200	SP	0.32165	0.671641	0.006709	CS pos: 25-26. IML-ST. Pr: 0.2585	3.19421	70.7666
PF3D7_0319300	noTP	0.999134	7.6e-05	0.00079		#N/A	#N/A
PF3D7_0319400	noTP	0.998035	0.00014	0.001824		20.6535	-25.657
PF3D7_0319500	noTP	0.999831	2.3e-05	0.000146		10.6911	-15.5779
PF3D7_0319600	noTP	0.999982	6e-06	1.3e-05		-7.57283	58.9227
PF3D7_0319700	noTP	0.996553	0.001949	0.001498		4.07564	-50.5773
PF3D7_0319800	noTP	0.999941	1e-05	4.9e-05		#N/A	#N/A
PF3D7_0319900	noTP	0.999941	5.8e-05	1e-06		-2.53854	80.2752
PF3D7_0320000	noTP	0.999979	2e-06	2e-05		5.43007	94.281
PF3D7_0320100	noTP	0.999628	0.000299	7.2e-05		-13.522	-32.918
PF3D7_0320200	SP	0.012552	0.987361	8.8e-05	CS pos: 18-19. AYS-AS. Pr: 0.5667	#N/A	#N/A
PF3D7_0320300	noTP	0.999805	0.000184	1.1e-05		13.2816	68.0378
PF3D7_0320400	SP	0.003822	0.996111	6.7e-05	CS pos: 20-21. VFS-SG. Pr: 0.6206	#N/A	#N/A
PF3D7_0320500	noTP	0.997985	0.002011	5e-06		-6.08783	96.1077
PF3D7_0320600	noTP	0.999947	2.6e-05	2.7e-05		-29.5164	32.2248
PF3D7_0320700	noTP	0.999999	0	0		-11.41	-35.6621
PF3D7_0320800	noTP	0.999969	6e-06	2.6e-05		6.54263	1.72215
PF3D7_0320900	noTP	0.998997	7e-06	0.000995		30.8861	2.70495
PF3D7_0321000	SP	0.3386	0.645718	0.015682	CS pos: 30-31. CIA-MN. Pr: 0.6696	#N/A	#N/A
PF3D7_0321100	noTP	0.999824	0.000106	7e-05		-14.1273	-16.7896
PF3D7_0321200	noTP	0.999967	4e-06	2.9e-05		#N/A	#N/A
PF3D7_0321300	noTP	0.999991	0	9e-06		#N/A	#N/A
PF3D7_0321400	noTP	0.999843	4.4e-05	0.000113		-44.1621	-64.4867
PF3D7_0321500	noTP	0.999852	0.000125	2.3e-05		15.1221	1.55046
PF3D7_0321600	noTP	0.999929	2e-06	7e-05		-16.7957	8.98239
PF3D7_0321700	noTP	0.999707	0.000151	0.000142		18.7373	-26.3803
PF3D7_0321800	noTP	0.999995	1e-06	4e-06		6.36069	-9.31553
PF3D7_0321900	noTP	0.999909	4.6e-05	4.5e-05		-4.61363	-16.8661
PF3D7_0322000	noTP	0.999805	0.000166	2.8e-05		-3.91077	88.9886
PF3D7_0322100	noTP	0.999961	2.5e-05	1.5e-05		11.9945	33.2316
PF3D7_0322200	noTP	1	0	0		#N/A	#N/A
PF3D7_0322300	noTP	0.999999	1e-06	0		3.65641	-28.4682
PF3D7_0322400	noTP	0.999996	3e-06	2e-06		12.3634	77.3686
PF3D7_0322500	noTP	0.81482	0.092096	0.093083		-33.9348	-84.4379
PF3D7_0322600	noTP	0.999916	1e-06	8.3e-05		#N/A	#N/A
PF3D7_0322700	noTP	0.999992	1e-06	7e-06		#N/A	#N/A
PF3D7_0322800	noTP	0.999816	5e-06	0.00018		#N/A	#N/A
PF3D7_0322900	noTP	0.999972	5e-06	2.2e-05		-23.8216	-2.71573
PF3D7_0323000	noTP	0.987888	4.5e-05	0.012068		-9.84293	-16.2015
PF3D7_0323100	noTP	0.99996	4e-06	3.6e-05		-4.89637	-88.526
PF3D7_0323200	noTP	0.963998	0.012107	0.023895		#N/A	#N/A
PF3D7_0323300	noTP	0.999879	0.00011	1.1e-05		#N/A	#N/A
PF3D7_0323400	SP	0.001044	0.998938	1.8e-05	CS pos: 19-20. TSA-ID. Pr: 0.9844	-43.0294	-31.4259
PF3D7_0323500	noTP	0.999945	6e-06	5e-05		-3.86915	18.0064
PF3D7_0323600	noTP	0.999978	2e-06	2e-05		-17.1224	-3.59021
PF3D7_0323700	noTP	0.999994	0	6e-06		1.18952	18.4721
PF3D7_0323800	noTP	0.999938	1.5e-05	4.7e-05		-13.736	12.9534
PF3D7_0324000	noTP	0.520014	0.479899	8.7e-05		#N/A	#N/A
PF3D7_0324100	SP	0.427218	0.56435	0.008431	CS pos: 18-19. CAS-NL. Pr: 0.3351	#N/A	#N/A
PF3D7_0324200	noTP	0.78771	0.210788	0.001502		#N/A	#N/A
PF3D7_0324300	noTP	0.941626	0.056488	0.001885		#N/A	#N/A
PF3D7_0324400	SP	0.028697	0.970806	0.000497	CS pos: 23-24. SSS-QV. Pr: 0.4589	#N/A	#N/A
PF3D7_0324500	SP	0.221032	0.771467	0.0075	CS pos: 21-22. VTS-YH. Pr: 0.6477	#N/A	#N/A
PF3D7_0324600	SP	0.011821	0.986676	0.001503	CS pos: 19-20. TLA-LP. Pr: 0.8220	#N/A	#N/A
PF3D7_0324800	SP	0.121113	0.877179	0.001708	CS pos: 21-22. LLS-SQ. Pr: 0.2770	57.3331	-29.0999
PF3D7_0324900	noTP	0.999895	7.2e-05	3.3e-05		#N/A	#N/A
PF3D7_0400100	noTP	0.995939	0.003688	0.000373		#N/A	#N/A
PF3D7_0400300	noTP	0.935125	0.057896	0.006979		#N/A	#N/A
PF3D7_0400400	noTP	0.999942	5.2e-05	6e-06		#N/A	#N/A
PF3D7_0400500	noTP	0.546473	0.401254	0.052274		#N/A	#N/A
PF3D7_0400700	noTP	0.910901	0.069806	0.019293		#N/A	#N/A
PF3D7_0400800	SP	0.348774	0.62577	0.025456	CS pos: 21-22. VLP-HY. Pr: 0.6293	#N/A	#N/A
PF3D7_0400900	SP	0.181146	0.771178	0.047677	CS pos: 21-22. VNT-HK. Pr: 0.7552	#N/A	#N/A
PF3D7_0401000	SP	0.228697	0.768484	0.002819	CS pos: 20-21. LLT-SY. Pr: 0.4287	#N/A	#N/A
PF3D7_0401100	noTP	0.996042	0.002969	0.000989		#N/A	#N/A
PF3D7_0401200	SP	0.476487	0.507675	0.015838	CS pos: 21-22. VNT-HK. Pr: 0.8043	#N/A	#N/A
PF3D7_0401300	SP	0.445911	0.550231	0.003858	CS pos: 18-19. YIL-DH. Pr: 0.2196	#N/A	#N/A
PF3D7_0401400	SP	0.238259	0.753706	0.008035	CS pos: 21-22. VIN-QR. Pr: 0.3108	#N/A	#N/A
PF3D7_0401600	SP	0.116501	0.856311	0.027189	CS pos: 24-25. LSC-KN. Pr: 0.4665	60.4097	-34.9649
PF3D7_0401800	noTP	0.951472	0.048519	9e-06		57.291	-34.2573
PF3D7_0401900	SP	0.094935	0.904736	0.000329	CS pos: 26-27. ING-RS. Pr: 0.4970	#N/A	#N/A
PF3D7_0402000	noTP	0.999913	5.4e-05	3.3e-05		56.0445	-36.4796
PF3D7_0402100	noTP	0.960832	0.029594	0.009574		-4.08795	-24.35
PF3D7_0402300	SP	0.069025	0.930515	0.00046	CS pos: 18-19. YLA-EF. Pr: 0.2682	36.7453	-63.1017
PF3D7_0402400	noTP	0.983424	0.013593	0.002983		55.2852	-24.3592
PF3D7_0402600	SP	0.052887	0.896422	0.050691	CS pos: 19-20. VKC-IN. Pr: 0.9684	#N/A	#N/A
PF3D7_0402900	SP	0.004927	0.995066	6e-06	CS pos: 22-23. IGS-KD. Pr: 0.5207	#N/A	#N/A
PF3D7_0403100	noTP	0.829023	0.149008	0.021969		-31.3396	-74.2723
PF3D7_0403200	noTP	0.999995	0	5e-06		-3.13782	8.12448
PF3D7_0403300	SP	0.256659	0.737555	0.005786	CS pos: 21-22. IKT-FI. Pr: 0.8560	#N/A	#N/A
PF3D7_0403400	noTP	0.98576	0.013918	0.000323		#N/A	#N/A
PF3D7_0403500	noTP	0.999978	1.6e-05	6e-06		#N/A	#N/A
PF3D7_0403600	noTP	0.999801	7.5e-05	0.000124		50.0942	40.9041
PF3D7_0403700	noTP	0.999783	1e-05	0.000208		-1.95807	25.333
PF3D7_0403800	noTP	0.983653	0.000236	0.016111		-3.3835	-19.4481
PF3D7_0403900	noTP	0.999097	0.000158	0.000746		#N/A	#N/A
PF3D7_0404000	noTP	0.999987	6e-06	6e-06		#N/A	#N/A
PF3D7_0404100	noTP	0.999248	1.1e-05	0.000742		#N/A	#N/A
PF3D7_0404200	noTP	0.793475	0.013131	0.193394		#N/A	#N/A
PF3D7_0404300	noTP	0.999995	0	5e-06		-15.4774	-1.25675
PF3D7_0404400	noTP	0.999952	2.2e-05	2.6e-05		#N/A	#N/A
PF3D7_0404500	noTP	0.940518	0.058785	0.000697		#N/A	#N/A
PF3D7_0404600	noTP	0.999968	3e-06	2.9e-05		#N/A	#N/A
PF3D7_0404700	SP	0.021218	0.978514	0.000267	CS pos: 20-21. IKC-DI. Pr: 0.9663	-25.8582	-31.9833
PF3D7_0404800	SP	0.065511	0.934207	0.000283	CS pos: 23-24. VNF-LK. Pr: 0.3487	#N/A	#N/A
PF3D7_0404900	SP	0.006001	0.993938	6.1e-05	CS pos: 20-21. VSS-KS. Pr: 0.7750	16.3478	-79.1042
PF3D7_0405000	noTP	0.999939	1.9e-05	4.2e-05		-4.66084	22.8412
PF3D7_0405100	noTP	0.999639	0.000318	4.3e-05		37.7576	32.3949
PF3D7_0405200	noTP	0.671735	0.001421	0.326845		-3.44433	-54.901
PF3D7_0405300	noTP	0.820068	0.178386	0.001546		#N/A	#N/A
PF3D7_0405400	noTP	0.999768	0.000203	2.9e-05		6.52264	33.1542
PF3D7_0405500	noTP	0.999769	4.4e-05	0.000187		-10.3723	8.82419
PF3D7_0405600	noTP	0.999996	0	4e-06		4.06378	-22.1827
PF3D7_0405700	noTP	0.99998	9e-06	1.2e-05		37.2261	21.4592
PF3D7_0405800	noTP	0.887898	0.00015	0.111952		-13.7671	-74.9565
PF3D7_0405900	SP	0.052892	0.947045	6.3e-05	CS pos: 20-21. IKA-KE. Pr: 0.9469	-27.9604	-67.4209
PF3D7_0406000	noTP	0.999954	2.3e-05	2.3e-05		-6.99936	-7.66894
PF3D7_0406100	noTP	0.998487	0.000506	0.001007		16.1438	47.4993
PF3D7_0406200	SP	0.030558	0.969409	3.3e-05	CS pos: 25-26. VLS-DA. Pr: 0.6185	-66.6116	-18.5074
PF3D7_0406400	noTP	0.994721	0.005147	0.000132		-1.65678	91.2004
PF3D7_0406500	noTP	0.999995	0	4e-06		-28.1962	14.2682
PF3D7_0406600	noTP	0.513582	0.000161	0.486257		#N/A	#N/A
PF3D7_0406700	noTP	0.999973	1e-06	2.6e-05		30.6241	21.5192
PF3D7_0406800	noTP	0.926503	2.5e-05	0.073472		#N/A	#N/A
PF3D7_0406900	noTP	0.999851	5.3e-05	9.5e-05		#N/A	#N/A
PF3D7_0407000	noTP	0.937145	0.000121	0.062734		#N/A	#N/A
PF3D7_0407100	noTP	0.65266	0.207427	0.139913		#N/A	#N/A
PF3D7_0407200	noTP	0.992848	0.006934	0.000218		-28.2599	-28.4146
PF3D7_0407300	noTP	0.998613	9.2e-05	0.001295		#N/A	#N/A
PF3D7_0407400	noTP	0.973946	4e-06	0.02605		#N/A	#N/A
PF3D7_0407500	noTP	0.941884	0.012406	0.04571		#N/A	#N/A
PF3D7_0407600	noTP	0.999964	3e-05	5e-06		#N/A	#N/A
PF3D7_0407700	noTP	0.999992	4e-06	3e-06		7.91736	-3.02085
PF3D7_0407800	noTP	0.999603	0.000153	0.000244		-2.83894	-64.0097
PF3D7_0407900	noTP	0.999849	3.4e-05	0.000117		23.3033	73.8819
PF3D7_0408000	noTP	0.998709	0.000134	0.001157		-47.2163	-68.8643
PF3D7_0408100	noTP	0.999876	1.7e-05	0.000107		0.206921	47.2893
PF3D7_0408200	noTP	0.999988	1e-06	1.1e-05		#N/A	#N/A
PF3D7_0408300	noTP	0.999992	0	8e-06		-11.6997	12.3692
PF3D7_0408400	noTP	0.908999	0.001565	0.089436		#N/A	#N/A
PF3D7_0408500	noTP	0.999581	9.8e-05	0.00032		-7.15723	46.1753
PF3D7_0408600	SP	0.01246	0.987426	0.000114	CS pos: 21-22. TIG-YN. Pr: 0.9665	#N/A	#N/A
PF3D7_0408700	noTP	0.939757	0.059422	0.00082		#N/A	#N/A
PF3D7_0408800	SP	0.067797	0.930709	0.001495	CS pos: 21-22. VCC-IS. Pr: 0.7742	#N/A	#N/A
PF3D7_0408900	SP	0.29076	0.708615	0.000624	CS pos: 25-26. CYT-FK. Pr: 0.7480	#N/A	#N/A
PF3D7_0409000	SP	0.379269	0.620315	0.000416	CS pos: 20-21. VKT-RI. Pr: 0.9092	#N/A	#N/A
PF3D7_0409100	noTP	0.999934	2.2e-05	4.4e-05		-5.14902	30.1668
PF3D7_0409200	noTP	0.999919	7e-06	7.5e-05		#N/A	#N/A
PF3D7_0409300	noTP	0.999981	1.7e-05	3e-06		#N/A	#N/A
PF3D7_0409400	mTP	0.302228	4.1e-05	0.697732	CS pos: 23-24. SFF-TQ. Pr: 0.2069	-35.5834	-74.1165
PF3D7_0409500	noTP	0.988379	0.006521	0.0051		19.9884	-38.308
PF3D7_0409600	noTP	0.999871	5e-05	7.9e-05		37.1565	55.831
PF3D7_0409700	SP	0.2071	0.791091	0.001809	CS pos: 21-22. VDT-IN. Pr: 0.7701	#N/A	#N/A
PF3D7_0409800	noTP	0.999994	2e-06	4e-06		-20.6247	11.9727
PF3D7_0409900	noTP	0.999978	1.8e-05	4e-06		#N/A	#N/A
PF3D7_0410000	noTP	0.817446	0.181505	0.001049		0.691773	-56.741
PF3D7_0410300	noTP	0.999997	3e-06	1e-06		37.5186	24.5559
PF3D7_0410400	noTP	0.999874	0.000109	1.6e-05		43.8158	40.8604
PF3D7_0410500	noTP	0.999936	4e-06	6e-05		#N/A	#N/A
PF3D7_0410600	noTP	0.997869	0.000776	0.001355		4.4474	83.3635
PF3D7_0410700	SP	0.10431	0.891359	0.004331	CS pos: 17-18. LLC-AQ. Pr: 0.6154	#N/A	#N/A
PF3D7_0410800	noTP	0.99989	2e-05	9e-05		29.9498	-39.1738
PF3D7_0410900	noTP	0.999755	2e-06	0.000244		37.4033	55.4765
PF3D7_0411000	noTP	0.999777	0.000222	1e-06		#N/A	#N/A
PF3D7_0411100	noTP	0.999898	1.6e-05	8.7e-05		23.5538	56.4239
PF3D7_0411200	SP	0.107171	0.89224	0.000589	CS pos: 19-20. TIC-IK. Pr: 0.6580	#N/A	#N/A
PF3D7_0411300	noTP	0.999951	1.5e-05	3.4e-05		#N/A	#N/A
PF3D7_0411400	noTP	0.999178	3.9e-05	0.000783		#N/A	#N/A
PF3D7_0411700	SP	0.159759	0.833549	0.006691	CS pos: 27-28. IIC-HK. Pr: 0.7235	#N/A	#N/A
PF3D7_0411800	noTP	0.999931	7e-06	6.2e-05		#N/A	#N/A
PF3D7_0411900	noTP	0.999985	3e-06	1.2e-05		21.5631	-8.98268
PF3D7_0412000	noTP	0.997909	0.00209	1e-06		17.1996	-74.8046
PF3D7_0412100	noTP	0.889819	3e-05	0.110152		#N/A	#N/A
PF3D7_0412200	noTP	0.999829	7.6e-05	9.5e-05		37.157	68.6782
PF3D7_0412300	noTP	0.999952	8e-06	4e-05		#N/A	#N/A
PF3D7_0412400	noTP	0.999957	4.3e-05	1e-06		#N/A	#N/A
PF3D7_0412700	noTP	0.99994	5.8e-05	2e-06		54.1606	-23.138
PF3D7_0412900	noTP	0.999924	7.1e-05	5e-06		#N/A	#N/A
PF3D7_0413100	noTP	0.999979	1.9e-05	2e-06		#N/A	#N/A
PF3D7_0413200	SP	0.065959	0.931134	0.002907	CS pos: 22-23. TSS-QV. Pr: 0.6483	#N/A	#N/A
PF3D7_0413300	SP	0.038125	0.960895	0.000981	CS pos: 24-25. SSS-HV. Pr: 0.3116	#N/A	#N/A
PF3D7_0413500	mTP	0.485557	0.000401	0.514042	CS pos: 25-26. RRF-SE. Pr: 0.8546	-32.7705	-79.7604
PF3D7_0413600	noTP	0.999988	8e-06	4e-06		28.1798	69.2511
PF3D7_0413700	noTP	0.999994	2e-06	4e-06		9.70002	74.8164
PF3D7_0413800	noTP	0.844805	0.134417	0.020778		#N/A	#N/A
PF3D7_0413900	noTP	0.999363	0.000504	0.000134		1.61633	85.4963
PF3D7_0414000	noTP	0.99538	9.6e-05	0.004524		23.8035	-14.015
PF3D7_0414100	SP	0.168508	0.830015	0.001477	CS pos: 24-25. TSC-FQ. Pr: 0.5466	#N/A	#N/A
PF3D7_0414200	noTP	0.999667	5.1e-05	0.000282		#N/A	#N/A
PF3D7_0414300	noTP	0.999999	1e-06	1e-06		-13.8252	-13.1742
PF3D7_0414400	noTP	0.999837	3e-06	0.000161		#N/A	#N/A
PF3D7_0414500	noTP	0.999941	3.3e-05	2.6e-05		#N/A	#N/A
PF3D7_0414600	noTP	0.999994	1e-06	5e-06		-37.5127	6.1422
PF3D7_0414700	noTP	0.520477	0.462692	0.016832		#N/A	#N/A
PF3D7_0414800	noTP	0.984791	0.000917	0.014292		#N/A	#N/A
PF3D7_0414900	noTP	0.999969	1.5e-05	1.6e-05		-36.4817	-34.8305
PF3D7_0415000	noTP	0.999954	5e-06	4.2e-05		27.1577	41.0775
PF3D7_0415100	noTP	0.992518	0.000567	0.006915		#N/A	#N/A
PF3D7_0415200	noTP	0.999973	4e-06	2.3e-05		26.7659	-7.24941
PF3D7_0415300	noTP	0.999916	4.5e-05	3.9e-05		-0.409824	26.7178
PF3D7_0415400	noTP	0.999774	0.00019	3.7e-05		25.8811	56.5019
PF3D7_0415500	noTP	0.999901	3.6e-05	6.3e-05		18.5609	64.2029
PF3D7_0415600	noTP	0.983951	0.009561	0.006488		-26.83	-61.8422
PF3D7_0415700	SP	0.446016	0.464144	0.08984	CS pos: 24-25. IKS-KK. Pr: 0.7493	-60.3372	-50.0854
PF3D7_0415800	noTP	0.976484	0.000422	0.023094		-46.2713	-62.6457
PF3D7_0415900	noTP	0.984149	1.2e-05	0.01584		-24.8183	-1.71095
PF3D7_0416000	noTP	0.999997	1e-06	2e-06		-0.415833	-0.291897
PF3D7_0416100	SP	0.400976	0.597363	0.00166	CS pos: 24-25. VNN-YK. Pr: 0.6752	#N/A	#N/A
PF3D7_0416200	noTP	0.999888	8e-06	0.000104		32.5863	19.3938
PF3D7_0416300	noTP	0.999982	1.3e-05	5e-06		#N/A	#N/A
PF3D7_0416400	noTP	0.999762	0.000137	0.000101		-11.234	21.0987
PF3D7_0416500	noTP	0.999969	2.2e-05	9e-06		9.33547	65.7697
PF3D7_0416600	noTP	0.994423	8e-06	0.005569		#N/A	#N/A
PF3D7_0416700	noTP	0.997895	0.000441	0.001664		-1.28312	-60.8514
PF3D7_0416800	noTP	0.928013	0.002299	0.069689		27.9124	6.52901
PF3D7_0416900	noTP	0.999971	3e-06	2.6e-05		13.4633	19.9691
PF3D7_0417000	SP	0.402632	0.596347	0.001021	CS pos: 22-23. FLA-HY. Pr: 0.6276	#N/A	#N/A
PF3D7_0417100	noTP	0.999988	1e-05	3e-06		#N/A	#N/A
PF3D7_0417200	noTP	0.997147	0.002768	8.4e-05		4.79501	103.403
PF3D7_0417300	noTP	0.996033	6e-06	0.00396		-27.4199	-76.6773
PF3D7_0417400	noTP	0.992531	0.000865	0.006604		#N/A	#N/A
PF3D7_0417500	noTP	0.995812	4.2e-05	0.004146		44.8431	29.7651
PF3D7_0417600	noTP	0.999408	1e-05	0.000582		#N/A	#N/A
PF3D7_0417700	noTP	0.991275	0.008626	9.9e-05		#N/A	#N/A
PF3D7_0417800	noTP	0.99998	0	2e-05		-12.7003	32.4259
PF3D7_0417900	noTP	0.99999	7e-06	3e-06		#N/A	#N/A
PF3D7_0418000	noTP	0.999966	2.3e-05	1.1e-05		#N/A	#N/A
PF3D7_0418100	noTP	0.999972	2e-05	8e-06		6.17803	74.5179
PF3D7_0418200	noTP	0.99973	0.000219	5.1e-05		56.8987	22.3888
PF3D7_0418300	noTP	0.995288	3.6e-05	0.004676		-14.2604	-6.74795
PF3D7_0418400	noTP	0.994882	0.000633	0.004485		#N/A	#N/A
PF3D7_0418500	noTP	0.999979	1.4e-05	7e-06		13.569	48.4615
PF3D7_0418600	noTP	0.999997	2e-06	1e-06		-29.0099	10.421
PF3D7_0418700	noTP	0.999998	0	1e-06		50.5138	45.7748
PF3D7_0418800	SP	0.010225	0.989754	2.1e-05	CS pos: 19-20. VHL-KV. Pr: 0.4634	#N/A	#N/A
PF3D7_0418900	noTP	0.999278	0.00051	0.000212		#N/A	#N/A
PF3D7_0419000	noTP	0.999976	0	2.4e-05		#N/A	#N/A
PF3D7_0419100	noTP	0.662981	0.173136	0.163883		#N/A	#N/A
PF3D7_0419200	noTP	0.99993	5.3e-05	1.7e-05		#N/A	#N/A
PF3D7_0419300	noTP	0.999986	3e-06	1.1e-05		#N/A	#N/A
PF3D7_0419400	SP	0.004854	0.995141	5e-06	CS pos: 25-26. SLS-YD. Pr: 0.8712	34.5663	32.0137
PF3D7_0419500	noTP	0.999958	2.8e-05	1.4e-05		18.0656	-70.8867
PF3D7_0419600	noTP	0.999989	0	1e-05		-9.36174	90.3827
PF3D7_0419700	SP	0.105472	0.89403	0.000498	CS pos: 24-25. CEC-NN. Pr: 0.7008	-25.5232	-62.4865
PF3D7_0419800	noTP	0.999958	1e-06	4.1e-05		-11.361	25.1664
PF3D7_0419900	noTP	0.999991	1e-06	8e-06		13.19	-53.9113
PF3D7_0420000	noTP	0.999546	0.000434	2e-05		-28.6276	49.719
PF3D7_0420100	noTP	0.990462	0.003772	0.005767		#N/A	#N/A
PF3D7_0420200	noTP	0.952985	0.046043	0.000971		#N/A	#N/A
PF3D7_0420300	noTP	0.999852	0.00013	1.8e-05		29.4814	14.469
PF3D7_0420400	noTP	0.973853	0.000333	0.025814		-22.2665	-56.8554
PF3D7_0420500	noTP	0.999913	5.4e-05	3.3e-05		#N/A	#N/A
PF3D7_0420600	noTP	0.999998	0	2e-06		22.661	-31.7468
PF3D7_0420700	noTP	0.999787	0.000196	1.6e-05		#N/A	#N/A
PF3D7_0420900	noTP	0.999787	0.000196	1.6e-05		#N/A	#N/A
PF3D7_0421100	noTP	0.985994	0.013854	0.000151		#N/A	#N/A
PF3D7_0421200	SP	0.134647	0.863944	0.001408	CS pos: 21-22. VTS-YH. Pr: 0.6267	#N/A	#N/A
PF3D7_0421300	noTP	0.999964	3e-05	6e-06		#N/A	#N/A
PF3D7_0421700	noTP	0.999915	4e-06	8.1e-05		#N/A	#N/A
PF3D7_0421800	noTP	0.999951	1e-05	3.9e-05		#N/A	#N/A
PF3D7_0421900	SP	0.037912	0.962067	2.1e-05	CS pos: 20-21. YFC-DH. Pr: 0.5847	#N/A	#N/A
PF3D7_0422000	noTP	0.798603	0.184829	0.016568		-12.9183	-19.7105
PF3D7_0422100	SP	0.269694	0.729173	0.001132	CS pos: 22-23. VAG-NF. Pr: 0.5740	-18.6521	-40.9107
PF3D7_0422200	noTP	0.999948	1e-06	5.1e-05		#N/A	#N/A
PF3D7_0422300	noTP	0.996564	0.003103	0.000333		#N/A	#N/A
PF3D7_0422400	noTP	0.999858	3.4e-05	0.000109		-20.5135	-1.33358
PF3D7_0422500	noTP	0.999735	1.8e-05	0.000246		-2.49112	28.3097
PF3D7_0422600	noTP	0.99261	0.00458	0.00281		-17.1932	-63.5862
PF3D7_0422700	noTP	0.99998	1.1e-05	9e-06		19.2987	5.18963
PF3D7_0422800	noTP	0.798271	0.196861	0.004868		20.0209	-71.7596
PF3D7_0422900	noTP	0.998219	0.000263	0.001518		#N/A	#N/A
PF3D7_0423000	noTP	0.999944	2e-06	5.4e-05		#N/A	#N/A
PF3D7_0423100	noTP	0.996126	0.002882	0.000992		#N/A	#N/A
PF3D7_0423200	noTP	0.999934	1e-05	5.7e-05		-28.7385	-30.5897
PF3D7_0423300	noTP	0.901431	0.049535	0.049034		-21.0288	-4.46648
PF3D7_0423400	SP	0.407196	0.591859	0.000946	CS pos: 17-18. IDG-KS. Pr: 0.8837	-5.61849	65.4231
PF3D7_0423500	noTP	0.999999	0	1e-06		2.68722	-59.7552
PF3D7_0423600	noTP	0.999637	6e-06	0.000357		58.1923	19.2942
PF3D7_0423700	SP	0.284778	0.712458	0.002764	CS pos: 28-29. VLG-KN. Pr: 0.3457	-63.2246	-15.2958
PF3D7_0423800	SP	0.035524	0.963982	0.000494	CS pos: 28-29. INC-DS. Pr: 0.7873	-43.0059	-31.5503
PF3D7_0423900	noTP	0.99823	0.001168	0.000603		#N/A	#N/A
PF3D7_0424000	noTP	0.776373	0.215848	0.007778		#N/A	#N/A
PF3D7_0424100	noTP	0.719464	0.232403	0.048133		-44.5232	-30.5607
PF3D7_0424200	SP	0.065872	0.934098	3.1e-05	CS pos: 23-24. YQG-ND. Pr: 0.6756	35.1683	-64.2782
PF3D7_0424400	noTP	0.99927	0.000543	0.000187		#N/A	#N/A
PF3D7_0424500	noTP	0.987643	0.012263	9.3e-05		50.358	-41.2405
PF3D7_0424600	noTP	0.999242	0.000248	0.00051		58.1999	-37.555
PF3D7_0424700	noTP	0.999391	0.000201	0.000408		49.1806	5.65716
PF3D7_0424800	noTP	0.734763	0.2619	0.003337		#N/A	#N/A
PF3D7_0424900	noTP	0.999855	4.2e-05	0.000103		#N/A	#N/A
PF3D7_0425100	noTP	0.714018	0.285626	0.000356		#N/A	#N/A
PF3D7_0425200	SP	0.104343	0.892965	0.002692	CS pos: 19-20. ILA-TK. Pr: 0.9305	#N/A	#N/A
PF3D7_0425400	noTP	0.999901	6.4e-05	3.4e-05		#N/A	#N/A
PF3D7_0425500	SP	0.125363	0.839628	0.035008	CS pos: 19-20. VNC-QN. Pr: 0.9732	#N/A	#N/A
PF3D7_0425700	noTP	0.603338	0.359838	0.036824		#N/A	#N/A
PF3D7_0425800	noTP	0.999899	8.9e-05	1.2e-05		#N/A	#N/A
PF3D7_0425900	noTP	0.820671	0.166593	0.012736		#N/A	#N/A
PF3D7_0426000	noTP	0.999906	7.2e-05	2.2e-05		#N/A	#N/A
PF3D7_0500100	noTP	0.999828	0.000156	1.6e-05		#N/A	#N/A
PF3D7_0500400	SP	0.188633	0.809122	0.002245	CS pos: 20-21. LIN-DH. Pr: 0.2848	#N/A	#N/A
PF3D7_0500500	SP	0.114623	0.872907	0.01247	CS pos: 22-23. TSS-YV. Pr: 0.5407	#N/A	#N/A
PF3D7_0500800	noTP	0.999739	0.000258	3e-06		55.3431	-35.8156
PF3D7_0500900	noTP	0.995273	0.002618	0.002109		-4.68767	-2.72583
PF3D7_0501000	noTP	0.995026	0.000209	0.004764		56.3962	-19.0663
PF3D7_0501100	noTP	0.945433	0.054173	0.000394		50.5353	-25.3295
PF3D7_0501200	SP	0.16546	0.826222	0.008318	CS pos: 23-24. GKT-RS. Pr: 0.6454	55.8379	-20.1263
PF3D7_0501300	noTP	0.999913	7.6e-05	1.1e-05		54.4691	-21.7688
PF3D7_0501400	noTP	0.999998	2e-06	0		#N/A	#N/A
PF3D7_0501500	SP	0.005985	0.993968	4.7e-05	CS pos: 22-23. VIG-NK. Pr: 0.9407	-29.6595	-34.8881
PF3D7_0501600	SP	0.001414	0.998583	3e-06	CS pos: 21-22. VKG-DK. Pr: 0.9796	-29.8278	-36.7079
PF3D7_0501700	noTP	0.999976	4e-06	2.1e-05		#N/A	#N/A
PF3D7_0501800	noTP	0.999965	1.1e-05	2.4e-05		26.1597	-10.4744
PF3D7_0501900	noTP	0.99973	0.000111	0.000159		44.07	50.7146
PF3D7_0502000	noTP	0.999492	4.1e-05	0.000467		6.01556	-12.4772
PF3D7_0502100	noTP	0.957976	0.000142	0.041882		-0.911541	16.8009
PF3D7_0502200	noTP	0.995291	0.000294	0.004414		-19.6548	-67.4233
PF3D7_0502300	noTP	0.999975	3e-06	2.2e-05		#N/A	#N/A
PF3D7_0502400	SP	0.049265	0.950733	2e-06	CS pos: 25-26. VEG-EN. Pr: 0.9807	18.1836	-78.4064
PF3D7_0502500	SP	0.094953	0.904741	0.000306	CS pos: 21-22. VHS-SY. Pr: 0.8231	#N/A	#N/A
PF3D7_0502600	noTP	0.99985	3.2e-05	0.000118		#N/A	#N/A
PF3D7_0502700	noTP	0.977889	4.5e-05	0.022067		#N/A	#N/A
PF3D7_0502800	noTP	0.999945	5e-05	5e-06		#N/A	#N/A
PF3D7_0502900	noTP	0.997694	0.002099	0.000207		-11.5585	-73.3281
PF3D7_0503000	noTP	0.79403	0.057968	0.148002		-5.76037	-94.0236
PF3D7_0503100	noTP	0.528292	0.464116	0.007592		-54.306	-49.223
PF3D7_0503200	noTP	0.999654	4e-06	0.000341		21.7439	-21.0557
PF3D7_0503300	noTP	0.995389	1.7e-05	0.004594		-7.94759	27.2291
PF3D7_0503400	noTP	0.999122	0.000586	0.000291		-13.3927	84.0103
PF3D7_0503500	noTP	0.995128	0.001925	0.002947		35.1973	27.6774
PF3D7_0503600	noTP	0.999099	0.000245	0.000656		-45.4838	-64.3545
PF3D7_0503800	noTP	0.982505	0.000105	0.01739		-26.4208	-1.7994
PF3D7_0503900	noTP	0.977808	0.020619	0.001573		-23.4375	-74.4709
PF3D7_0504000	noTP	0.999875	5.5e-05	7e-05		-53.1935	-43.3563
PF3D7_0504100	noTP	0.997504	0.00246	3.6e-05		#N/A	#N/A
PF3D7_0504200	SP	0.068784	0.931029	0.000187	CS pos: 20-21. IKS-YN. Pr: 0.9591	#N/A	#N/A
PF3D7_0504300	noTP	0.999964	1e-06	3.5e-05		#N/A	#N/A
PF3D7_0504400	noTP	0.966375	0.01922	0.014405		-49.2843	-52.85
PF3D7_0504500	SP	0.016698	0.983213	8.9e-05	CS pos: 21-22. SIC-EK. Pr: 0.8912	#N/A	#N/A
PF3D7_0504600	mTP	0.182716	0.000151	0.817133	CS pos: 50-51. RGF-SS. Pr: 0.5326	-24.974	-78.1567
PF3D7_0504700	noTP	0.999953	1.2e-05	3.5e-05		#N/A	#N/A
PF3D7_0504800	noTP	0.99998	1.2e-05	8e-06		21.2525	-39.664
PF3D7_0504900	noTP	0.999388	0.000528	8.4e-05		26.3146	-69.564
PF3D7_0505000	noTP	0.999865	9e-06	0.000126		32.784	35.8361
PF3D7_0505100	noTP	0.999947	2.7e-05	2.6e-05		21.9749	-61.8441
PF3D7_0505200	noTP	0.99997	2.9e-05	0		28.3651	67.1514
PF3D7_0505300	noTP	0.999982	1.3e-05	5e-06		#N/A	#N/A
PF3D7_0505400	SP	0.159851	0.832067	0.008082	CS pos: 18-19. SNV-IK. Pr: 0.3876	-47.9863	-49.3499
PF3D7_0505500	noTP	0.999947	1.8e-05	3.5e-05		38.2339	57.0847
PF3D7_0505600	noTP	0.99977	0.000145	8.5e-05		8.49891	24.0071
PF3D7_0505700	SP	0.045239	0.953668	0.001093	CS pos: 21-22. VSC-EE. Pr: 0.9831	10.5092	-48.7269
PF3D7_0505800	noTP	0.996197	0.000289	0.003515		9.68795	62.7703
PF3D7_0505900	noTP	0.999936	8e-06	5.6e-05		-15.4299	79.3904
PF3D7_0506000	noTP	0.998116	0.000115	0.001769		-18.2022	-31.603
PF3D7_0506100	noTP	0.994903	8e-06	0.005089		23.0547	-0.865077
PF3D7_0506200	noTP	0.999988	2e-06	1e-05		#N/A	#N/A
PF3D7_0506300	noTP	0.91256	0.000346	0.087094		#N/A	#N/A
PF3D7_0506400	SP	0.349399	0.646955	0.003647	CS pos: 31-32. TYA-SS. Pr: 0.9205	#N/A	#N/A
PF3D7_0506500	noTP	0.999682	2e-06	0.000316		#N/A	#N/A
PF3D7_0506700	noTP	0.999924	2.5e-05	5.1e-05		#N/A	#N/A
PF3D7_0506800	noTP	0.99987	1e-06	0.000129		-4.39268	-14.9423
PF3D7_0506900	noTP	0.999893	5e-06	0.000102		6.67143	-65.2122
PF3D7_0507000	noTP	0.993303	0.0004	0.006297		#N/A	#N/A
PF3D7_0507100	noTP	0.992776	7.6e-05	0.007148		-25.957	-4.56695
PF3D7_0507200	noTP	0.83512	0.149266	0.015614		-2.8541	-4.12753
PF3D7_0507300	noTP	0.916838	0.08168	0.001482		#N/A	#N/A
PF3D7_0507400	SP	0.2265	0.770165	0.003335	CS pos: 27-28. CGS-QV. Pr: 0.4940	30.7739	-64.5833
PF3D7_0507500	SP	0.385818	0.613777	0.000406	CS pos: 25-26. CLG-KE. Pr: 0.7104	-27.1321	-33.3843
PF3D7_0507600	noTP	0.999671	0.000321	8e-06		36.1353	25.6966
PF3D7_0507700	noTP	0.999922	1.1e-05	6.7e-05		35.2531	40.8575
PF3D7_0507800	noTP	0.999927	3.7e-05	3.6e-05		25.347	33.7464
PF3D7_0507900	noTP	0.999943	4.5e-05	1.2e-05		#N/A	#N/A
PF3D7_0508000	SP	0.000684	0.999308	8e-06	CS pos: 21-22. CKG-QV. Pr: 0.9179	14.4275	-79.525
PF3D7_0508100	noTP	0.999955	2.6e-05	2e-05		5.75608	-49.4967
PF3D7_0508200	noTP	0.873605	0.125453	0.000942		39.4176	-26.1366
PF3D7_0508300	noTP	0.999999	0	1e-06		-41.8295	-40.0755
PF3D7_0508400	noTP	0.707282	0.190962	0.101756		#N/A	#N/A
PF3D7_0508500	noTP	0.999988	2e-06	1e-05		15.5507	-14.0473
PF3D7_0508600	noTP	0.999997	1e-06	3e-06		43.8154	-3.97418
PF3D7_0508700	noTP	0.999959	0	4.1e-05		1.93362	21.1259
PF3D7_0508800	SP	0.122274	0.876469	0.001257	CS pos: 25-26. TYG-YI. Pr: 0.9703	-55.9921	-51.448
PF3D7_0508900	noTP	0.999992	6e-06	3e-06		20.9151	-43.0877
PF3D7_0509000	noTP	0.999187	0.00052	0.000294		23.918	28.6207
PF3D7_0509100	noTP	0.999996	1e-06	3e-06		14.7253	-12.1696
PF3D7_0509200	noTP	0.999986	1e-05	4e-06		#N/A	#N/A
PF3D7_0509300	noTP	0.999953	1e-06	4.7e-05		35.6	-3.20495
PF3D7_0509400	noTP	0.999923	1.5e-05	6.1e-05		11.103	39.084
PF3D7_0509500	noTP	0.999994	5e-06	2e-06		-7.72753	15.4659
PF3D7_0509600	SP	0.076466	0.920879	0.002654	CS pos: 21-22. TKC-IK. Pr: 0.7722	#N/A	#N/A
PF3D7_0509700	noTP	0.999984	8e-06	8e-06		#N/A	#N/A
PF3D7_0509800	noTP	0.999996	0	4e-06		31.0293	40.2567
PF3D7_0509900	noTP	0.999983	4e-06	1.2e-05		21.298	14.9137
PF3D7_0510000	noTP	0.999956	7e-06	3.8e-05		#N/A	#N/A
PF3D7_0510100	noTP	0.999975	1e-05	1.5e-05		41.0956	22.4755
PF3D7_0510200	noTP	0.999997	0	2e-06		28.067	45.7101
PF3D7_0510300	noTP	0.999979	1e-06	2e-05		#N/A	#N/A
PF3D7_0510400	noTP	0.999892	9.5e-05	1.3e-05		#N/A	#N/A
PF3D7_0510500	noTP	0.999977	1e-06	2.2e-05		1.02574	7.15685
PF3D7_0510700	noTP	0.9994	0.000347	0.000253		#N/A	#N/A
PF3D7_0510800	noTP	0.999981	7e-06	1.2e-05		#N/A	#N/A
PF3D7_0511000	noTP	0.999936	4.1e-05	2.3e-05		4.49979	89.2114
PF3D7_0511100	SP	0.002471	0.99733	0.000199	CS pos: 21-22. SYG-KS. Pr: 0.7130	#N/A	#N/A
PF3D7_0511200	noTP	0.999559	9.6e-05	0.000345		11.2752	-49.5271
PF3D7_0511300	noTP	0.999467	3.3e-05	0.0005		41.2951	38.5348
PF3D7_0511400	SP	0.054763	0.945126	0.000111	CS pos: 24-25. FYG-SD. Pr: 0.7410	#N/A	#N/A
PF3D7_0511500	noTP	0.999991	3e-06	6e-06		9.28015	0.110866
PF3D7_0511600	SP	0.12361	0.876135	0.000255	CS pos: 19-20. MEC-FR. Pr: 0.9583	-27.558	-27.4523
PF3D7_0511700	noTP	0.999269	0.000711	2e-05		#N/A	#N/A
PF3D7_0511800	noTP	0.999056	9e-05	0.000855		5.4561	102.523
PF3D7_0511900	noTP	0.745954	0.050771	0.203275		#N/A	#N/A
PF3D7_0512000	noTP	0.999939	1.8e-05	4.3e-05		-4.52078	72.2259
PF3D7_0512100	noTP	0.950347	0.000128	0.049524		#N/A	#N/A
PF3D7_0512200	noTP	0.999998	1e-06	1e-06		10.8074	88.113
PF3D7_0512300	noTP	0.999996	1e-06	2e-06		38.5217	28.3442
PF3D7_0512400	noTP	0.999927	2.7e-05	4.5e-05		#N/A	#N/A
PF3D7_0512500	noTP	0.999909	1.7e-05	7.4e-05		#N/A	#N/A
PF3D7_0512600	noTP	0.999348	0.000592	6e-05		-28.0955	-41.4086
PF3D7_0512700	noTP	0.999993	6e-06	1e-06		-3.47845	82.0704
PF3D7_0512800	noTP	0.949157	5.8e-05	0.050785		#N/A	#N/A
PF3D7_0512900	noTP	0.959223	0.000561	0.040215		-16.3143	57.3741
PF3D7_0513000	SP	0.003972	0.995999	2.9e-05	CS pos: 19-20. SRC-DN. Pr: 0.9878	#N/A	#N/A
PF3D7_0513100	noTP	0.999986	5e-06	9e-06		-7.95782	-30.996
PF3D7_0513200	noTP	0.999959	1.2e-05	2.9e-05		36.553	43.3481
PF3D7_0513300	noTP	0.998289	0.000724	0.000987		5.19545	101.544
PF3D7_0513400	noTP	0.981964	5.1e-05	0.017985		#N/A	#N/A
PF3D7_0513500	SP	0.09052	0.800384	0.109096	CS pos: 23-24. ALG-KA. Pr: 0.5130	-9.26615	-93.1858
PF3D7_0513600	noTP	0.999976	7e-06	1.7e-05		17.4825	-22.5862
PF3D7_0513700	SP	0.152181	0.847681	0.000138	CS pos: 23-24. CYG-FY. Pr: 0.9727	#N/A	#N/A
PF3D7_0513800	noTP	0.999967	2.5e-05	8e-06		-28.8524	-38.7293
PF3D7_0513900	noTP	0.999992	3e-06	5e-06		#N/A	#N/A
PF3D7_0514000	noTP	0.999552	8e-06	0.000439		#N/A	#N/A
PF3D7_0514100	noTP	0.999939	1e-05	5.1e-05		7.22517	-40.7207
PF3D7_0514200	noTP	0.73826	0.261038	0.000702		2.58479	14.6745
PF3D7_0514300	noTP	0.895468	0.071149	0.033383		#N/A	#N/A
PF3D7_0514500	noTP	0.999973	4e-06	2.3e-05		#N/A	#N/A
PF3D7_0514600	noTP	0.999943	2.4e-05	3.3e-05		#N/A	#N/A
PF3D7_0514700	noTP	0.991394	0.007383	0.001223		#N/A	#N/A
PF3D7_0514800	noTP	0.999981	6e-06	1.3e-05		#N/A	#N/A
PF3D7_0514900	noTP	0.999995	2e-06	2e-06		-0.04111	20.5696
PF3D7_0515000	noTP	0.999972	1e-06	2.8e-05		25.0331	16.262
PF3D7_0515100	noTP	0.972548	0.000111	0.02734		#N/A	#N/A
PF3D7_0515200	noTP	0.997608	0.001962	0.00043		#N/A	#N/A
PF3D7_0515300	noTP	0.999283	6.5e-05	0.000653		23.5384	32.6039
PF3D7_0515400	noTP	0.999677	1.3e-05	0.000311		11.7035	-25.558
PF3D7_0515500	noTP	0.999971	7e-06	2.2e-05		#N/A	#N/A
PF3D7_0515600	noTP	0.999048	3.7e-05	0.000915		#N/A	#N/A
PF3D7_0515700	noTP	0.999998	0	1e-06		8.75397	-53.3628
PF3D7_0515800	noTP	0.997176	0.000539	0.002285		#N/A	#N/A
PF3D7_0515900	noTP	0.995934	7.8e-05	0.003988		-13.3475	-19.2976
PF3D7_0516000	noTP	0.65751	3.9e-05	0.342451		34.0073	-48.0818
PF3D7_0516100	noTP	0.999974	4e-06	2.1e-05		#N/A	#N/A
PF3D7_0516200	noTP	0.999979	1.3e-05	9e-06		-14.4965	2.25016
PF3D7_0516300	SP	0.096106	0.901993	0.0019	CS pos: 24-25. INA-KK. Pr: 0.8028	#N/A	#N/A
PF3D7_0516400	noTP	0.999993	3e-06	4e-06		13.4112	82.5679
PF3D7_0516500	noTP	0.999969	3e-06	2.8e-05		#N/A	#N/A
PF3D7_0516600	SP	0.13675	0.861416	0.001834	CS pos: 27-28. CHS-SN. Pr: 0.8287	#N/A	#N/A
PF3D7_0516700	noTP	0.999917	6.6e-05	1.7e-05		14.9913	64.0288
PF3D7_0516800	noTP	0.999795	3.2e-05	0.000172		22.2505	-11.3809
PF3D7_0516900	noTP	0.995866	0.000118	0.004016		-26.3717	0.36803
PF3D7_0517000	noTP	0.999551	5.4e-05	0.000395		-18.5037	-2.48246
PF3D7_0517100	noTP	0.526871	0.004107	0.469022		#N/A	#N/A
PF3D7_0517200	noTP	0.999635	0	0.000365		#N/A	#N/A
PF3D7_0517300	noTP	0.997005	0.001306	0.001689		-3.72014	15.1609
PF3D7_0517400	noTP	0.999966	2.8e-05	5e-06		0.465452	5.87316
PF3D7_0517500	noTP	0.999914	1.7e-05	6.9e-05		#N/A	#N/A
PF3D7_0517600	noTP	0.99979	7.9e-05	0.000131		#N/A	#N/A
PF3D7_0517700	noTP	0.999886	9.4e-05	2e-05		58.0132	22.8228
PF3D7_0517800	noTP	0.99991	1.2e-05	7.8e-05		#N/A	#N/A
PF3D7_0517900	noTP	0.999977	1.4e-05	9e-06		-8.85918	-45.898
PF3D7_0518000	noTP	0.999959	2e-06	3.9e-05		-19.6115	58.0481
PF3D7_0518100	noTP	0.724606	0.20778	0.067614		#N/A	#N/A
PF3D7_0518200	mTP	0.250014	0.000476	0.74951	CS pos: 20-21. NNY-AH. Pr: 0.3280	-10.5718	-73.4118
PF3D7_0518300	noTP	0.999957	3.6e-05	7e-06		29.2367	87.2737
PF3D7_0518400	noTP	0.999959	3.7e-05	3e-06		#N/A	#N/A
PF3D7_0518500	noTP	0.999955	0	4.5e-05		-2.57866	15.9994
PF3D7_0518600	noTP	0.999924	9e-06	6.8e-05		-15.5962	17.0057
PF3D7_0518700	noTP	0.900517	0.09925	0.000232		7.07218	42.7608
PF3D7_0518800	SP	0.088482	0.911441	7.7e-05	CS pos: 18-19. TNC-EQ. Pr: 0.9259	#N/A	#N/A
PF3D7_0518900	noTP	0.999984	1.2e-05	4e-06		#N/A	#N/A
PF3D7_0519000	noTP	0.998634	4e-06	0.001362		#N/A	#N/A
PF3D7_0519100	noTP	0.582611	0.022447	0.394942		#N/A	#N/A
PF3D7_0519200	noTP	0.987946	0.007777	0.004277		3.80278	-67.0774
PF3D7_0519300	noTP	0.995428	7.4e-05	0.004499		#N/A	#N/A
PF3D7_0519400	noTP	0.975956	2.9e-05	0.024016		-22.8423	-4.75859
PF3D7_0519500	noTP	0.982862	4e-06	0.017135		9.17377	1.90861
PF3D7_0519600	noTP	0.999973	1.3e-05	1.4e-05		-39.3457	16.3256
PF3D7_0519700	noTP	0.999444	2e-06	0.000555		-25.4136	-9.11931
PF3D7_0519800	noTP	0.999805	0	0.000195		-1.141	14.5169
PF3D7_0519900	noTP	0.506896	0.46711	0.025994		-49.6204	-54.1501
PF3D7_0520000	noTP	0.999482	1e-06	0.000517		-19.95	-3.38302
PF3D7_0520100	noTP	0.999954	1.4e-05	3.2e-05		#N/A	#N/A
PF3D7_0520200	noTP	0.999901	2e-06	9.7e-05		25.3467	64.0097
PF3D7_0520300	noTP	0.983545	0.00826	0.008195		15.667	57.5325
PF3D7_0520400	noTP	0.805802	0.000103	0.194095		-22.745	-71.3755
PF3D7_0520500	noTP	0.999633	0.000346	2.1e-05		2.45355	105.048
PF3D7_0520600	noTP	0.747224	0.148186	0.10459		-5.08206	88.9489
PF3D7_0520700	noTP	0.99991	4.3e-05	4.7e-05		-13.728	18.3429
PF3D7_0520800	noTP	0.500993	0.495644	0.003363		-54.527	-50.3832
PF3D7_0520900	noTP	0.999906	7.9e-05	1.5e-05		3.8984	99.4586
PF3D7_0521000	noTP	0.999999	0	1e-06		-9.84787	24.0769
PF3D7_0521100	noTP	0.999978	9e-06	1.3e-05		#N/A	#N/A
PF3D7_0521200	noTP	0.997268	0.000465	0.002267		#N/A	#N/A
PF3D7_0521300	noTP	0.99996	1e-06	3.9e-05		#N/A	#N/A
PF3D7_0521400	SP	0.152056	0.8366	0.011344	CS pos: 20-21. GYS-IK. Pr: 0.9783	-53.0757	-50.9359
PF3D7_0521500	noTP	0.881807	5.5e-05	0.118137		#N/A	#N/A
PF3D7_0521600	noTP	0.999272	9.7e-05	0.000631		#N/A	#N/A
PF3D7_0521700	noTP	0.999825	0.000139	3.7e-05		-18.4399	14.8668
PF3D7_0521800	noTP	0.944342	8.9e-05	0.055569		#N/A	#N/A
PF3D7_0521900	noTP	0.99999	1e-06	9e-06		#N/A	#N/A
PF3D7_0522000	noTP	0.999691	2e-06	0.000307		#N/A	#N/A
PF3D7_0522100	noTP	0.999504	0.000456	3.9e-05		36.332	19.6524
PF3D7_0522200	noTP	0.999941	8e-06	5.2e-05		38.7779	-14.5848
PF3D7_0522300	noTP	0.999902	7.4e-05	2.4e-05		6.94399	42.9977
PF3D7_0522400	noTP	0.999281	0.000147	0.000572		5.70228	-53.2379
PF3D7_0522500	SP	0.139493	0.831607	0.0289	CS pos: 16-17. VLN-FK. Pr: 0.5919	#N/A	#N/A
PF3D7_0522600	noTP	0.999742	0.000146	0.000112		7.16124	-57.1015
PF3D7_0522700	SP	0.03218	0.965517	0.002302	CS pos: 18-19. VNA-LK. Pr: 0.9450	-47.3947	-46.5159
PF3D7_0522800	noTP	0.998933	4.7e-05	0.00102		24.7015	21.6001
PF3D7_0522900	noTP	0.999998	1e-06	1e-06		#N/A	#N/A
PF3D7_0523000	noTP	0.999999	1e-06	0		21.3453	-49.2792
PF3D7_0523100	noTP	0.898602	0.00023	0.101168		-28.8033	-74.4403
PF3D7_0523200	noTP	0.972068	0.009026	0.018906		#N/A	#N/A
PF3D7_0523300	noTP	0.716941	0.000116	0.282944		-13.0293	-75.9037
PF3D7_0523400	noTP	0.999993	4e-06	3e-06		12.1923	-65.5878
PF3D7_0523500	noTP	0.998285	0.001622	9.3e-05		#N/A	#N/A
PF3D7_0523600	noTP	0.999852	0.000106	4.2e-05		18.2545	-18.4711
PF3D7_0523700	noTP	0.626718	2.9e-05	0.373254		#N/A	#N/A
PF3D7_0523800	noTP	0.999986	2e-06	1.2e-05		#N/A	#N/A
PF3D7_0523900	noTP	0.99955	3.3e-05	0.000417		-6.87292	-9.95999
PF3D7_0524000	noTP	0.999961	3.5e-05	4e-06		3.89127	77.7677
PF3D7_0524100	noTP	0.999917	2e-06	8.1e-05		#N/A	#N/A
PF3D7_0524200	noTP	0.999611	0.000258	0.000131		#N/A	#N/A
PF3D7_0524300	noTP	0.999972	1.9e-05	9e-06		5.95517	81.2621
PF3D7_0524400	noTP	0.999806	7e-05	0.000124		-21.7989	6.93323
PF3D7_0524500	noTP	0.999683	5.1e-05	0.000266		41.3209	52.5482
PF3D7_0524600	noTP	0.999892	7.9e-05	2.9e-05		-49.6776	-46.9987
PF3D7_0524700	noTP	0.995771	0.000139	0.00409		-5.82623	-60.1038
PF3D7_0524800	noTP	0.999685	1.4e-05	0.000301		29.7561	73.7287
PF3D7_0524900	noTP	0.99963	0.000186	0.000184		38.4692	50.8051
PF3D7_0525000	noTP	0.999672	8.3e-05	0.000244		#N/A	#N/A
PF3D7_0525100	noTP	0.999908	4e-05	5.2e-05		-34.3682	-25.1401
PF3D7_0525200	noTP	0.999996	0	3e-06		-18.1287	34.9654
PF3D7_0525300	noTP	0.999726	0.000175	9.9e-05		26.4007	13.3805
PF3D7_0525400	noTP	0.999951	1.3e-05	3.6e-05		-40.2164	9.55127
PF3D7_0525500	noTP	0.879277	0.003738	0.116985		#N/A	#N/A
PF3D7_0525600	noTP	0.792788	0.000278	0.206935		#N/A	#N/A
PF3D7_0525700	SP	0.024623	0.96483	0.010547	CS pos: 19-20. TLS-FK. Pr: 0.9563	#N/A	#N/A
PF3D7_0525800	noTP	0.999939	7e-06	5.5e-05		-48.3308	-65.9949
PF3D7_0525900	noTP	0.999623	0.000227	0.00015		#N/A	#N/A
PF3D7_0526000	noTP	0.999677	3.2e-05	0.000291		#N/A	#N/A
PF3D7_0526100	SP	0.247425	0.751756	0.00082	CS pos: 27-28. VKC-NK. Pr: 0.9586	#N/A	#N/A
PF3D7_0526200	noTP	0.999894	8.5e-05	2.2e-05		33.3744	22.7199
PF3D7_0526300	noTP	0.999988	1.2e-05	0		#N/A	#N/A
PF3D7_0526400	noTP	0.999988	9e-06	3e-06		4.7365	-42.66
PF3D7_0526500	noTP	0.999722	1.4e-05	0.000265		-0.0366127	29.7228
PF3D7_0526600	noTP	0.999964	9e-06	2.7e-05		#N/A	#N/A
PF3D7_0526700	noTP	0.677937	0.318125	0.003938		-50.0473	-51.7528
PF3D7_0526800	noTP	0.998345	9.1e-05	0.001564		6.65662	44.4294
PF3D7_0526900	SP	0.006031	0.993961	9e-06	CS pos: 27-28. VKA-AY. Pr: 0.9690	-12.8728	-35.1696
PF3D7_0527000	noTP	0.999928	2.2e-05	5e-05		40.382	57.8486
PF3D7_0527100	noTP	0.999328	9.7e-05	0.000575		-6.91464	90.0691
PF3D7_0527200	noTP	0.999877	3.1e-05	9.2e-05		-0.610827	68.5532
PF3D7_0527300	noTP	0.711744	0.015303	0.272954		#N/A	#N/A
PF3D7_0527400	noTP	0.999999	1e-06	1e-06		#N/A	#N/A
PF3D7_0527500	noTP	0.999639	2.1e-05	0.00034		40.976	53.3124
PF3D7_0527600	noTP	0.999903	6.1e-05	3.6e-05		20.5505	57.5627
PF3D7_0527900	noTP	0.999979	0	2.1e-05		-10.5904	36.1672
PF3D7_0528000	noTP	0.999947	1.3e-05	4e-05		#N/A	#N/A
PF3D7_0528100	noTP	0.999945	1.3e-05	4.3e-05		12.0508	-0.0167218
PF3D7_0528200	noTP	0.999973	1.8e-05	9e-06		59.1265	22.8535
PF3D7_0528300	noTP	0.99998	8e-06	1.1e-05		-3.05655	-8.75264
PF3D7_0528400	noTP	1	0	0		-0.608752	-60.2754
PF3D7_0528500	noTP	0.997849	0.000153	0.001998		#N/A	#N/A
PF3D7_0528600	noTP	0.991847	7.4e-05	0.008078		#N/A	#N/A
PF3D7_0528700	noTP	0.997618	0.002021	0.00036		10.8412	12.3043
PF3D7_0528800	noTP	0.996775	7e-06	0.003217		-28.0024	26.364
PF3D7_0528900	SP	0.025063	0.974616	0.000321	CS pos: 17-18. TLS-CF. Pr: 0.3458	#N/A	#N/A
PF3D7_0529000	noTP	0.948466	0.047901	0.003633		-22.701	-44.5943
PF3D7_0529100	SP	0.040985	0.958415	0.000601	CS pos: 25-26. VNG-LL. Pr: 0.9714	#N/A	#N/A
PF3D7_0529200	noTP	0.999994	2e-06	4e-06		#N/A	#N/A
PF3D7_0529300	SP	0.134851	0.84209	0.023059	CS pos: 17-18. IYC-LK. Pr: 0.9164	-51.8446	-48.7278
PF3D7_0529400	noTP	0.999971	3e-06	2.6e-05		22.819	-32.0455
PF3D7_0529500	noTP	0.895972	0.000793	0.103235		3.61737	59.6355
PF3D7_0529700	noTP	0.979343	4.9e-05	0.020608		#N/A	#N/A
PF3D7_0529800	noTP	0.999944	0	5.6e-05		23.6175	-39.4276
PF3D7_0529900	noTP	0.999983	2e-06	1.5e-05		-11.2835	-32.9266
PF3D7_0530000	noTP	0.999676	0	0.000324		2.19996	63.3376
PF3D7_0530100	noTP	0.999852	4e-06	0.000144		28.4181	9.92479
PF3D7_0530200	SP	0.110744	0.883317	0.00594	CS pos: 23-24. GKC-LN. Pr: 0.8816	-53.141	-45.1369
PF3D7_0530300	noTP	0.988662	0.010432	0.000906		9.29248	-60.6238
PF3D7_0530400	noTP	0.973609	0.000111	0.02628		#N/A	#N/A
PF3D7_0530500	SP	0.001362	0.998637	0	CS pos: 24-25. ATS-FS. Pr: 0.6910	#N/A	#N/A
PF3D7_0530600	noTP	0.999998	0	1e-06		25.2427	10.7976
PF3D7_0530700	noTP	0.999976	8e-06	1.6e-05		23.4501	47.8251
PF3D7_0530800	SP	0.005354	0.994646	0	CS pos: 22-23. SFC-EN. Pr: 0.9577	#N/A	#N/A
PF3D7_0530900	noTP	0.999869	3.5e-05	9.6e-05		-27.8726	-55.8919
PF3D7_0531000	noTP	0.990569	0.000617	0.008813		#N/A	#N/A
PF3D7_0531100	noTP	0.999988	1e-06	1.1e-05		33.3398	-28.4972
PF3D7_0531200	noTP	0.75284	0.000104	0.247056		#N/A	#N/A
PF3D7_0531300	noTP	0.999845	6e-06	0.000149		#N/A	#N/A
PF3D7_0531400	noTP	0.999955	1e-06	4.4e-05		-5.87655	20.9138
PF3D7_0532100	SP	0.287937	0.711245	0.000818	CS pos: 24-25. CLG-DQ. Pr: 0.9791	-64.4585	-14.2975
PF3D7_0532200	SP	0.185179	0.811852	0.002969	CS pos: 31-32. SGC-QY. Pr: 0.4003	#N/A	#N/A
PF3D7_0532300	noTP	0.997309	0.002186	0.000506		54.6156	-32.9351
PF3D7_0532400	noTP	0.997484	0.000291	0.002225		#N/A	#N/A
PF3D7_0532500	SP	0.26587	0.728919	0.005211	CS pos: 23-24. ISS-KI. Pr: 0.9764	#N/A	#N/A
PF3D7_0532600	noTP	0.838844	0.151352	0.009803		#N/A	#N/A
PF3D7_0532900	SP	0.046673	0.950354	0.002973	CS pos: 23-24. SSS-KV. Pr: 0.7512	#N/A	#N/A
PF3D7_0600200	noTP	0.999981	1.6e-05	3e-06		54.1716	-26.3182
PF3D7_0600300	noTP	0.89712	0.099152	0.003728		#N/A	#N/A
PF3D7_0600400	noTP	0.999945	4.3e-05	1.2e-05		#N/A	#N/A
PF3D7_0600500	SP	0.102923	0.881731	0.015346	CS pos: 21-22. VNT-HK. Pr: 0.8160	#N/A	#N/A
PF3D7_0600600	SP	0.354912	0.631703	0.013384	CS pos: 19-20. ALS-SF. Pr: 0.1741	#N/A	#N/A
PF3D7_0600700	noTP	0.915305	0.081158	0.003537		#N/A	#N/A
PF3D7_0601000	noTP	0.941626	0.056488	0.001885		#N/A	#N/A
PF3D7_0601100	noTP	0.806061	0.19117	0.002769		#N/A	#N/A
PF3D7_0601200	SP	0.409965	0.577618	0.012416	CS pos: 18-19. CAS-NL. Pr: 0.3335	#N/A	#N/A
PF3D7_0601300	noTP	0.520014	0.479899	8.7e-05		#N/A	#N/A
PF3D7_0601500	noTP	0.763323	0.236391	0.000285		#N/A	#N/A
PF3D7_0601600	noTP	0.999835	2.1e-05	0.000144		#N/A	#N/A
PF3D7_0601900	noTP	0.999846	1.9e-05	0.000135		53.4834	-24.3303
PF3D7_0602000	noTP	0.999909	5.4e-05	3.7e-05		#N/A	#N/A
PF3D7_0602100	noTP	0.99999	1e-06	9e-06		36.0979	54.8429
PF3D7_0602200	noTP	0.999961	3.2e-05	7e-06		7.04256	87.5015
PF3D7_0602300	noTP	0.525081	0.468837	0.006082		#N/A	#N/A
PF3D7_0602400	noTP	0.732594	0.245246	0.02216		-57.1297	-51.9059
PF3D7_0602500	noTP	0.999989	7e-06	4e-06		-14.2021	86.438
PF3D7_0602600	noTP	0.999844	0.000128	2.8e-05		11.8966	-3.34354
PF3D7_0602700	noTP	0.999971	3e-06	2.6e-05		#N/A	#N/A
PF3D7_0602800	noTP	0.999968	4e-06	2.8e-05		#N/A	#N/A
PF3D7_0602900	noTP	0.917265	0.000302	0.082432		#N/A	#N/A
PF3D7_0603000	noTP	0.999965	1.2e-05	2.3e-05		22.8684	8.34488
PF3D7_0603100	noTP	0.99966	4.6e-05	0.000294		38.9474	33.6474
PF3D7_0603200	noTP	0.999851	3.1e-05	0.000118		-17.7069	-58.0194
PF3D7_0603300	noTP	0.991232	0.002735	0.006033		-24.4339	-75.3585
PF3D7_0603400	noTP	0.999999	0	1e-06		-1.24403	23.2639
PF3D7_0603500	noTP	0.828083	0.000228	0.171689		14.8345	-50.3568
PF3D7_0603600	noTP	0.999996	2e-06	2e-06		#N/A	#N/A
PF3D7_0603700	noTP	0.890353	0.000998	0.10865		#N/A	#N/A
PF3D7_0603800	noTP	0.999889	3e-06	0.000108		-12.3846	-50.8164
PF3D7_0603900	noTP	0.999958	1e-06	4.1e-05		#N/A	#N/A
PF3D7_0604000	noTP	0.999437	3.5e-05	0.000529		#N/A	#N/A
PF3D7_0604100	noTP	0.999971	2.5e-05	4e-06		21.5754	-21.6536
PF3D7_0604200	mTP	0.246309	0.000431	0.75326	CS pos: 9-10. IRF-AK. Pr: 0.7718	#N/A	#N/A
PF3D7_0604300	noTP	0.999962	2.8e-05	1e-05		-27.4293	25.326
PF3D7_0604400	SP	0.140673	0.859142	0.000185	CS pos: 18-19. LHG-EL. Pr: 0.5761	#N/A	#N/A
PF3D7_0604500	noTP	0.999988	1e-06	1.1e-05		1.5631	-1.831
PF3D7_0604600	noTP	0.99953	1e-06	0.000469		#N/A	#N/A
PF3D7_0604700	SP	0.095399	0.902847	0.001754	CS pos: 22-23. CLS-KK. Pr: 0.6899	#N/A	#N/A
PF3D7_0604800	noTP	0.990165	6.6e-05	0.009769		#N/A	#N/A
PF3D7_0604900	noTP	0.786313	0.199416	0.014271		#N/A	#N/A
PF3D7_0605000	mTP	0.15868	4.9e-05	0.841271	CS pos: 31-32. VRN-HK. Pr: 0.3690	#N/A	#N/A
PF3D7_0605100	noTP	0.999534	3.2e-05	0.000434		1.86106	27.5211
PF3D7_0605200	noTP	0.931011	0.000229	0.06876		#N/A	#N/A
PF3D7_0605300	noTP	0.999725	0.000225	5e-05		#N/A	#N/A
PF3D7_0605400	noTP	0.999981	5e-06	1.4e-05		#N/A	#N/A
PF3D7_0605500	noTP	0.99999	8e-06	2e-06		27.3403	-64.0105
PF3D7_0605600	noTP	0.999771	0.000202	2.8e-05		#N/A	#N/A
PF3D7_0605700	noTP	0.999835	2e-06	0.000164		#N/A	#N/A
PF3D7_0605800	noTP	0.998264	0.001629	0.000106		26.9567	-19.2136
PF3D7_0605900	noTP	0.997371	0.000141	0.002488		-18.3456	-24.545
PF3D7_0606000	noTP	0.999991	6e-06	3e-06		9.45076	-33.6972
PF3D7_0606100	noTP	0.998565	0.001009	0.000426		30.7101	9.15952
PF3D7_0606200	noTP	0.999714	8.6e-05	0.0002		-10.2253	-36.2336
PF3D7_0606300	noTP	0.998973	2.1e-05	0.001006		#N/A	#N/A
PF3D7_0606400	noTP	0.999887	4.2e-05	7.1e-05		#N/A	#N/A
PF3D7_0606500	noTP	0.999819	1.7e-05	0.000164		16.7035	21.8539
PF3D7_0606600	noTP	0.998672	6.5e-05	0.001262		39.0724	23.9178
PF3D7_0606700	noTP	0.999024	0.000268	0.000708		23.6706	51.3782
PF3D7_0606800	SP	0.024761	0.97518	5.9e-05	CS pos: 22-23. IKC-VE. Pr: 0.9203	14.8508	-80.0054
PF3D7_0606900	noTP	0.99998	3e-06	1.7e-05		-3.80354	86.6999
PF3D7_0607000	noTP	0.999999	0	1e-06		8.46385	3.24867
PF3D7_0607100	noTP	0.99998	1.4e-05	6e-06		#N/A	#N/A
PF3D7_0607200	noTP	1	0	0		#N/A	#N/A
PF3D7_0607300	noTP	0.537049	0.451275	0.011676		#N/A	#N/A
PF3D7_0607400	noTP	0.999793	5e-06	0.000202		10.9883	-62.2437
PF3D7_0607500	noTP	0.996716	4.6e-05	0.003238		#N/A	#N/A
PF3D7_0607600	noTP	0.999979	1.5e-05	6e-06		42.71	17.5332
PF3D7_0607700	noTP	0.999903	4.9e-05	4.8e-05		49.0203	-23.7352
PF3D7_0607800	noTP	0.929035	5.2e-05	0.070913		#N/A	#N/A
PF3D7_0607900	noTP	0.970231	0.028213	0.001555		#N/A	#N/A
PF3D7_0608000	noTP	0.999885	4.9e-05	6.6e-05		-19.7225	77.4342
PF3D7_0608100	SP	0.008313	0.991649	3.8e-05	CS pos: 18-19. CFS-YL. Pr: 0.8810	#N/A	#N/A
PF3D7_0608200	noTP	0.87722	9.5e-05	0.122685		#N/A	#N/A
PF3D7_0608300	noTP	0.99205	2e-05	0.00793		#N/A	#N/A
PF3D7_0608310	noTP	0.999937	3e-05	3.3e-05		-37.1564	-57.6615
PF3D7_0608400	mTP	0.23204	0.000165	0.767795	CS pos: 35-36. KRA-AS. Pr: 0.1763	-15.2693	-67.8126
PF3D7_0608500	noTP	0.999427	8.5e-05	0.000488		29.9058	87.7606
PF3D7_0608600	noTP	0.999976	2e-06	2.3e-05		#N/A	#N/A
PF3D7_0608700	noTP	0.98443	0.001668	0.013903		10.2524	76.039
PF3D7_0608800	noTP	0.999822	7.6e-05	0.000102		-7.79757	92.0521
PF3D7_0608900	noTP	0.999978	4e-06	1.8e-05		43.154	42.8856
PF3D7_0609000	noTP	0.999991	4e-06	5e-06		8.77913	-43.3934
PF3D7_0609100	noTP	0.896726	0.102897	0.000377		#N/A	#N/A
PF3D7_0609200	noTP	0.948964	0.002338	0.048698		#N/A	#N/A
PF3D7_0609300	noTP	0.99951	1.4e-05	0.000476		#N/A	#N/A
PF3D7_0609400	noTP	0.999954	2e-05	2.6e-05		#N/A	#N/A
PF3D7_0609500	SP	0.003795	0.996134	7.1e-05	CS pos: 17-18. ATS-IY. Pr: 0.6779	#N/A	#N/A
PF3D7_0609600	noTP	0.998875	0.000763	0.000362		#N/A	#N/A
PF3D7_0609700	noTP	0.994823	0.000192	0.004985		3.38465	-53.3035
PF3D7_0609800	noTP	0.999518	0.000407	7.6e-05		2.5304	-67.0566
PF3D7_0609900	noTP	0.999845	2e-06	0.000152		#N/A	#N/A
PF3D7_0610000	noTP	0.79936	8.1e-05	0.200559		#N/A	#N/A
PF3D7_0610100	noTP	0.99999	2e-06	8e-06		0.759598	46.4844
PF3D7_0610200	noTP	0.999794	4.5e-05	0.000161		18.7624	21.5663
PF3D7_0610400	noTP	0.998812	6e-06	0.001182		30.0827	0.917026
PF3D7_0610500	noTP	0.999531	0.000199	0.00027		-3.59058	65.4191
PF3D7_0610600	noTP	0.999765	7e-06	0.000228		12.6598	14.3669
PF3D7_0610700	noTP	0.999671	0.000254	7.6e-05		-1.7945	60.9481
PF3D7_0610800	noTP	0.999811	0.000158	3.2e-05		3.00358	97.1922
PF3D7_0610900	noTP	0.999945	0	5.5e-05		-0.78997	9.51975
PF3D7_0611000	noTP	0.999946	5e-06	4.8e-05		#N/A	#N/A
PF3D7_0611100	SP	0.050692	0.8529	0.096408	CS pos: 19-20. SLS-HF. Pr: 0.5049	#N/A	#N/A
PF3D7_0611200	noTP	0.992415	7.3e-05	0.007512		#N/A	#N/A
PF3D7_0611300	mTP	0.494116	5.9e-05	0.505825	CS pos: 17-18. IRF-SG. Pr: 0.6915	-35.5932	-69.6413
PF3D7_0611400	noTP	0.999554	0.00014	0.000306		17.2421	26.9074
PF3D7_0611500	noTP	0.999993	2e-06	5e-06		#N/A	#N/A
PF3D7_0611600	noTP	0.999952	1e-06	4.7e-05		20.2488	-41.4614
PF3D7_0611700	noTP	0.932644	4.4e-05	0.067311		#N/A	#N/A
PF3D7_0611800	noTP	0.999827	6.1e-05	0.000112		25.4652	14.2605
PF3D7_0611900	noTP	0.997535	0.00215	0.000315		22.2444	11.5968
PF3D7_0612000	noTP	0.996236	0.002182	0.001583		#N/A	#N/A
PF3D7_0612100	noTP	0.999978	2.1e-05	1e-06		57.7825	21.7471
PF3D7_0612200	noTP	0.999971	2e-05	9e-06		24.9505	-39.0716
PF3D7_0612300	SP	0.078907	0.921043	4.9e-05	CS pos: 18-19. TNA-FM. Pr: 0.9325	#N/A	#N/A
PF3D7_0612400	noTP	0.998608	0.001037	0.000355		#N/A	#N/A
PF3D7_0612500	noTP	0.999854	5.8e-05	8.8e-05		#N/A	#N/A
PF3D7_0612600	noTP	0.99997	1.2e-05	1.8e-05		#N/A	#N/A
PF3D7_0612700	SP	0.003695	0.996295	1e-05	CS pos: 25-26. CEG-HK. Pr: 0.9614	15.6135	-79.4942
PF3D7_0612800	SP	0.004399	0.995588	1.3e-05	CS pos: 20-21. SIC-YK. Pr: 0.9215	13.7122	-79.9756
PF3D7_0612900	noTP	0.999475	3.6e-05	0.00049		41.3354	25.0065
PF3D7_0613000	mTP	0.47486	0.000347	0.524793	CS pos: 32-33. PQF-ST. Pr: 0.2905	#N/A	#N/A
PF3D7_0613100	SP	0.337313	0.662548	0.000139	CS pos: 20-21. VSA-QS. Pr: 0.5805	-12.5674	-77.5975
PF3D7_0613200	SP	0.058138	0.93363	0.008233	CS pos: 22-23. GLS-TL. Pr: 0.7257	#N/A	#N/A
PF3D7_0613300	noTP	0.999999	1e-06	0		5.16765	-58.2094
PF3D7_0613400	SP	0.285122	0.71358	0.001299	CS pos: 20-21. IEN-FI. Pr: 0.7839	-44.0824	-46.168
PF3D7_0613500	noTP	0.999695	0.000225	8e-05		0.969448	-8.66737
PF3D7_0613600	noTP	0.990295	0.005361	0.004343		31.0851	-40.848
PF3D7_0613700	noTP	0.999945	3e-05	2.5e-05		-31.6184	-31.6871
PF3D7_0613800	noTP	0.999987	1e-06	1.1e-05		25.501	-12.848
PF3D7_0613900	noTP	0.999917	7.1e-05	1.2e-05		-44.4654	-66.1219
PF3D7_0614000	noTP	0.999871	9.9e-05	2.9e-05		-33.3675	-53.2937
PF3D7_0614100	noTP	0.999466	0.000392	0.000142		#N/A	#N/A
PF3D7_0614200	noTP	0.999779	2.6e-05	0.000195		-30.5764	-20.7679
PF3D7_0614300	noTP	0.99999	1e-05	0		18.9908	-68.3989
PF3D7_0614400	noTP	0.999846	2e-06	0.000152		-7.98401	10.7266
PF3D7_0614500	noTP	0.926316	5.5e-05	0.07363		-23.5416	-3.92343
PF3D7_0614600	noTP	0.999937	2.1e-05	4.1e-05		#N/A	#N/A
PF3D7_0614700	noTP	0.997537	6.4e-05	0.002399		#N/A	#N/A
PF3D7_0614800	noTP	0.942089	0.011574	0.046337		-9.39518	-11.4982
PF3D7_0614900	noTP	0.999532	6e-06	0.000462		-2.92894	-43.7066
PF3D7_0615000	noTP	0.999882	1e-05	0.000108		-8.59747	9.8122
PF3D7_0615100	SP	0.462211	0.528042	0.009747	CS pos: 20-21. IVC-FI. Pr: 0.3630	#N/A	#N/A
PF3D7_0615200	noTP	0.999976	0	2.4e-05		#N/A	#N/A
PF3D7_0615300	noTP	0.789849	0.209934	0.000217		6.76483	-30.8247
PF3D7_0615400	noTP	0.999976	1e-06	2.4e-05		-25.4596	12.6951
PF3D7_0615500	noTP	0.983656	0.001936	0.014408		#N/A	#N/A
PF3D7_0615600	noTP	0.999921	3e-06	7.6e-05		-21.2472	18.1359
PF3D7_0615700	noTP	0.999875	2e-06	0.000123		2.09416	13.8858
PF3D7_0615800	noTP	0.997549	3.8e-05	0.002412		42.4566	39.5913
PF3D7_0615900	noTP	0.999994	2e-06	4e-06		-32.4664	-4.33915
PF3D7_0616000	noTP	0.999572	0.000118	0.00031		#N/A	#N/A
PF3D7_0616100	noTP	0.999945	9e-06	4.6e-05		#N/A	#N/A
PF3D7_0616200	noTP	0.994788	3.7e-05	0.005175		21.2803	-32.8525
PF3D7_0616300	noTP	0.999994	1e-06	5e-06		54.1435	18.7121
PF3D7_0616400	SP	0.013103	0.986826	7e-05	CS pos: 21-22. VYG-CI. Pr: 0.9769	#N/A	#N/A
PF3D7_0616500	SP	0.11311	0.886871	1.9e-05	CS pos: 23-24. RKC-EK. Pr: 0.6657	#N/A	#N/A
PF3D7_0616600	noTP	0.999877	8e-06	0.000115		14.8072	-16.7742
PF3D7_0616700	noTP	0.99719	0.002738	7.1e-05		#N/A	#N/A
PF3D7_0616800	noTP	0.97998	1.6e-05	0.020004		-23.6818	-79.6742
PF3D7_0616900	noTP	0.998992	6e-06	0.001003		-17.2215	24.2317
PF3D7_0617000	noTP	0.999117	0.000258	0.000625		-47.1508	-52.7473
PF3D7_0617100	noTP	0.996611	0.003109	0.00028		-0.810428	-51.0109
PF3D7_0617200	noTP	0.999991	1e-06	7e-06		47.211	-40.8067
PF3D7_0617300	noTP	0.997957	3e-05	0.002013		-21.9375	-18.5207
PF3D7_0617400	noTP	0.999726	0.000108	0.000166		#N/A	#N/A
PF3D7_0617600	SP	0.052343	0.94252	0.005136	CS pos: 21-22. ILS-HN. Pr: 0.7435	#N/A	#N/A
PF3D7_0617700	SP	0.023206	0.97569	0.001105	CS pos: 21-22. VAS-SS. Pr: 0.3281	#N/A	#N/A
PF3D7_0617800	noTP	0.999907	6e-06	8.7e-05		31.0226	2.81863
PF3D7_0617900	noTP	0.999152	4e-06	0.000845		29.7756	-0.413557
PF3D7_0618000	noTP	0.99999	6e-06	4e-06		14.8428	-47.6285
PF3D7_0618100	noTP	0.998708	5.5e-05	0.001237		#N/A	#N/A
PF3D7_0618200	noTP	0.99999	1e-06	8e-06		-25.1262	-12.5313
PF3D7_0618300	noTP	0.999105	2e-06	0.000893		-21.3836	0.999551
PF3D7_0618400	noTP	0.962326	0.037097	0.000576		#N/A	#N/A
PF3D7_0618500	noTP	0.995327	0.004501	0.000173		12.6087	57.7375
PF3D7_0618600	noTP	0.999985	1e-06	1.4e-05		-5.69801	-88.8659
PF3D7_0618700	noTP	0.999511	0.000444	4.5e-05		42.1755	47.3873
PF3D7_0618800	noTP	0.999644	2.6e-05	0.00033		#N/A	#N/A
PF3D7_0618900	noTP	0.999852	0.000116	3.2e-05		11.1029	-47.0737
PF3D7_0619000	noTP	0.999622	4.8e-05	0.00033		-2.45654	56.409
PF3D7_0619100	noTP	0.622768	0.374092	0.00314		#N/A	#N/A
PF3D7_0619200	noTP	0.999936	4.6e-05	1.8e-05		0.371792	-40.6881
PF3D7_0619300	noTP	0.999608	9e-06	0.000383		#N/A	#N/A
PF3D7_0619400	noTP	0.999978	7e-06	1.6e-05		27.0491	45.0358
PF3D7_0619500	noTP	0.999901	3.7e-05	6.2e-05		10.6315	85.3756
PF3D7_0619600	noTP	0.991128	0.000924	0.007949		#N/A	#N/A
PF3D7_0619700	noTP	0.999917	2e-06	8.1e-05		-7.20966	-22.2955
PF3D7_0619800	noTP	0.999887	5.8e-05	5.5e-05		#N/A	#N/A
PF3D7_0619900	noTP	0.999518	1.7e-05	0.000465		-5.497	11.7482
PF3D7_0620000	SP	0.016041	0.983703	0.000256	CS pos: 24-25. VLS-KD. Pr: 0.9238	44.4422	-5.94742
PF3D7_0620100	mTP	0.184036	0.001045	0.814919	CS pos: 16-17. LLF-GK. Pr: 0.2935	-25.5777	-58.7403
PF3D7_0620200	noTP	0.969459	0.030518	2.3e-05		#N/A	#N/A
PF3D7_0620300	noTP	0.99322	4.5e-05	0.006735		#N/A	#N/A
PF3D7_0620400	SP	0.192095	0.807682	0.000223	CS pos: 26-27. VYT-HV. Pr: 0.9025	-55.0927	-23.2968
PF3D7_0620500	noTP	0.99992	2e-06	7.8e-05		7.69379	35.8472
PF3D7_0620600	noTP	0.99999	3e-06	7e-06		#N/A	#N/A
PF3D7_0620700	noTP	0.999908	4.8e-05	4.4e-05		-10.2981	-41.5913
PF3D7_0621000	noTP	0.970743	0.024344	0.004913		#N/A	#N/A
PF3D7_0621100	noTP	0.999793	0.000192	1.4e-05		15.7116	71.0299
PF3D7_0621200	noTP	0.999884	9.9e-05	1.7e-05		15.7659	70.0508
PF3D7_0621300	noTP	0.999975	0	2.5e-05		-28.5595	21.0149
PF3D7_0621400	noTP	0.99995	5e-06	4.5e-05		#N/A	#N/A
PF3D7_0621500	noTP	0.998813	0.000132	0.001055		-42.1364	-7.74985
PF3D7_0621700	noTP	0.934043	8e-06	0.065949		#N/A	#N/A
PF3D7_0621800	noTP	0.999883	2e-06	0.000115		5.65808	61.91
PF3D7_0621900	noTP	0.999994	2e-06	5e-06		-25.8861	14.969
PF3D7_0622000	SP	0.019914	0.980064	2.2e-05	CS pos: 21-22. VRG-YQ. Pr: 0.9391	#N/A	#N/A
PF3D7_0622100	noTP	0.999922	2e-06	7.6e-05		#N/A	#N/A
PF3D7_0622200	noTP	0.799532	0.178345	0.022123		18.1207	-38.4201
PF3D7_0622300	noTP	0.999979	5e-06	1.5e-05		#N/A	#N/A
PF3D7_0622400	noTP	0.855569	2.6e-05	0.144405		#N/A	#N/A
PF3D7_0622500	noTP	0.999528	0.00012	0.000352		41.4062	11.673
PF3D7_0622600	noTP	0.965793	0.004727	0.02948		-21.103	-79.8793
PF3D7_0622700	SP	0.277978	0.720141	0.001881	CS pos: 19-20. SFT-YV. Pr: 0.7664	#N/A	#N/A
PF3D7_0622800	noTP	0.999822	4.2e-05	0.000136		-7.70314	83.9941
PF3D7_0622900	noTP	0.999953	9e-06	3.7e-05		-12.6306	35.6641
PF3D7_0623000	noTP	0.999834	6.3e-05	0.000104		7.53853	95.8944
PF3D7_0623100	noTP	0.999996	1e-06	2e-06		0.686037	37.4086
PF3D7_0623200	SP	0.004927	0.992426	0.002647	CS pos: 18-19. VCC-IS. Pr: 0.5736	#N/A	#N/A
PF3D7_0623300	SP	0.002016	0.997978	6e-06	CS pos: 26-27. TFC-KD. Pr: 0.7295	#N/A	#N/A
PF3D7_0623400	noTP	0.999831	2.7e-05	0.000143		#N/A	#N/A
PF3D7_0623500	SP	0.090585	0.902655	0.00676	CS pos: 26-27. AYG-LK. Pr: 0.6050	-47.4554	-49.2454
PF3D7_0623600	noTP	0.991095	0.008284	0.000621		-10.3753	27.0195
PF3D7_0623700	noTP	0.997025	0.000425	0.00255		#N/A	#N/A
PF3D7_0623800	noTP	1	0	0		#N/A	#N/A
PF3D7_0623900	noTP	0.999921	7.3e-05	6e-06		-3.08768	51.282
PF3D7_0624000	noTP	0.999985	1.1e-05	4e-06		6.35777	90.9859
PF3D7_0624100	noTP	0.996119	0.000176	0.003705		#N/A	#N/A
PF3D7_0624200	noTP	0.999997	1e-06	2e-06		-10.6091	38.3296
PF3D7_0624300	SP	0.038265	0.961627	0.000108	CS pos: 22-23. CAC-MW. Pr: 0.8836	#N/A	#N/A
PF3D7_0624400	SP	0.027262	0.97272	1.8e-05	CS pos: 21-22. SDE-RK. Pr: 0.3411	-55.7285	-49.935
PF3D7_0624500	noTP	0.691335	0.298621	0.010045		#N/A	#N/A
PF3D7_0624600	noTP	0.98126	0.018514	0.000226		0.685361	19.3819
PF3D7_0624700	noTP	0.92727	0.071831	0.000899		#N/A	#N/A
PF3D7_0624800	SP	0.046267	0.920405	0.033328	CS pos: 22-23. GHA-SD. Pr: 0.9700	#N/A	#N/A
PF3D7_0624900	noTP	0.999971	2e-06	2.7e-05		#N/A	#N/A
PF3D7_0625000	noTP	0.999992	3e-06	5e-06		-30.0944	-48.1715
PF3D7_0625100	noTP	0.999999	0	1e-06		#N/A	#N/A
PF3D7_0625200	noTP	0.99999	3e-06	7e-06		#N/A	#N/A
PF3D7_0625300	noTP	0.966199	8.1e-05	0.03372		-28.5776	-63.5899
PF3D7_0625400	SP	0.002256	0.99774	4e-06	CS pos: 19-20. ISL-EH. Pr: 0.3702	-37.7733	-53.7385
PF3D7_0625500	noTP	0.998835	0.000888	0.000276		#N/A	#N/A
PF3D7_0625600	noTP	0.999875	0.000115	1.1e-05		16.066	27.8685
PF3D7_0625700	noTP	0.994988	2.5e-05	0.004986		-10.4741	-71.4072
PF3D7_0625800	noTP	0.999077	0.000112	0.000812		#N/A	#N/A
PF3D7_0625900	noTP	0.999953	5e-06	4.2e-05		#N/A	#N/A
PF3D7_0626000	noTP	0.999879	0.000112	8e-06		27.7175	34.3833
PF3D7_0626100	noTP	0.99068	0.0055	0.00382		6.19917	-45.7948
PF3D7_0626200	noTP	0.99997	2.4e-05	6e-06		44.3813	46.3885
PF3D7_0626300	SP	0.096525	0.898523	0.004952	CS pos: 21-22. VNS-KR. Pr: 0.9714	#N/A	#N/A
PF3D7_0626400	noTP	0.999968	2.7e-05	5e-06		1.0496	0.341064
PF3D7_0626500	noTP	0.999988	1e-05	1e-06		#N/A	#N/A
PF3D7_0626600	noTP	0.680841	0.310433	0.008726		#N/A	#N/A
PF3D7_0626700	noTP	0.721864	0.001364	0.276772		-1.76606	90.3652
PF3D7_0626800	noTP	0.989667	0.000996	0.009338		7.47356	91.1255
PF3D7_0626900	noTP	0.99973	9e-06	0.000261		#N/A	#N/A
PF3D7_0627000	noTP	0.999322	9.8e-05	0.00058		#N/A	#N/A
PF3D7_0627100	noTP	0.999926	6.9e-05	5e-06		28.1675	51.6151
PF3D7_0627200	noTP	0.999374	0.000395	0.000232		#N/A	#N/A
PF3D7_0627300	noTP	0.999992	1e-06	6e-06		-7.49701	13.1652
PF3D7_0627400	noTP	0.999982	8e-06	1e-05		-27.4885	-79.1977
PF3D7_0627500	noTP	0.998711	0.001096	0.000192		4.57399	91.2819
PF3D7_0627600	noTP	0.999941	3e-06	5.6e-05		#N/A	#N/A
PF3D7_0627700	noTP	0.99997	1.2e-05	1.8e-05		8.59827	81.4773
PF3D7_0627800	noTP	0.999282	0.000192	0.000526		20.5083	63.102
PF3D7_0627900	noTP	0.999529	3e-06	0.000468		#N/A	#N/A
PF3D7_0628000	noTP	0.998286	2.3e-05	0.001691		#N/A	#N/A
PF3D7_0628100	noTP	0.999992	3e-06	6e-06		6.25777	-50.1692
PF3D7_0628200	noTP	0.999921	7e-06	7.1e-05		2.81094	-39.4665
PF3D7_0628300	noTP	0.999094	5.1e-05	0.000855		3.86812	-51.5137
PF3D7_0628400	noTP	0.999999	0	0		#N/A	#N/A
PF3D7_0628500	noTP	0.999877	0.000109	1.4e-05		#N/A	#N/A
PF3D7_0628600	noTP	0.999956	1.4e-05	3e-05		-2.26843	14.659
PF3D7_0628700	noTP	0.986096	3.3e-05	0.013871		#N/A	#N/A
PF3D7_0628800	noTP	0.908927	0.075235	0.015838		#N/A	#N/A
PF3D7_0628900	noTP	0.683188	0.001427	0.315385		#N/A	#N/A
PF3D7_0629000	noTP	0.99999	6e-06	5e-06		-26.4131	70.7603
PF3D7_0629100	noTP	0.999952	5e-06	4.3e-05		11.0962	87.4306
PF3D7_0629200	noTP	0.700141	0.29596	0.0039		-16.1655	-36.7234
PF3D7_0629300	SP	0.205177	0.793392	0.001431	CS pos: 21-22. SGT-SY. Pr: 0.3035	-24.5804	53.7443
PF3D7_0629400	noTP	0.999945	2.9e-05	2.6e-05		46.8611	42.1232
PF3D7_0629500	noTP	0.999998	1e-06	1e-06		9.40594	-39.7984
PF3D7_0629600	noTP	0.99723	0.001964	0.000807		-19.5789	56.5094
PF3D7_0629700	noTP	0.99998	1.4e-05	5e-06		18.0872	-11.2987
PF3D7_0629800	noTP	0.999966	3.3e-05	1e-06		12.6606	4.29648
PF3D7_0629900	noTP	0.999976	1.5e-05	9e-06		11.8268	48.982
PF3D7_0630000	SP	0.094356	0.899595	0.006049	CS pos: 22-23. TYA-YK. Pr: 0.9787	#N/A	#N/A
PF3D7_0630100	noTP	0.999974	7e-06	1.9e-05		#N/A	#N/A
PF3D7_0630200	SP	0.048863	0.95106	7.8e-05	CS pos: 18-19. VEN-IF. Pr: 0.2650	#N/A	#N/A
PF3D7_0630300	noTP	0.999986	3e-06	1.1e-05		22.0091	-12.494
PF3D7_0630400	SP	0.184753	0.813581	0.001666	CS pos: 27-28. ILM-IN. Pr: 0.5251	26.6516	-68.2805
PF3D7_0630500	noTP	0.999985	0	1.5e-05		19.9618	39.2397
PF3D7_0630600	noTP	0.999924	8e-06	6.8e-05		33.5318	41.4946
PF3D7_0630700	noTP	0.999967	1.9e-05	1.5e-05		#N/A	#N/A
PF3D7_0630800	noTP	0.999348	1e-06	0.000651		#N/A	#N/A
PF3D7_0630900	noTP	0.99998	0	1.9e-05		#N/A	#N/A
PF3D7_0631000	noTP	0.999824	2.5e-05	0.000151		-7.35009	-22.6899
PF3D7_0631100	noTP	0.784388	0.215372	0.00024		#N/A	#N/A
PF3D7_0631300	noTP	0.525212	0.474704	8.4e-05		#N/A	#N/A
PF3D7_0631400	SP	0.39708	0.592619	0.010301	CS pos: 18-19. CAS-NL. Pr: 0.3329	#N/A	#N/A
PF3D7_0631500	noTP	0.774933	0.223585	0.001482		#N/A	#N/A
PF3D7_0631600	noTP	0.941626	0.056488	0.001885		#N/A	#N/A
PF3D7_0631800	SP	0.045952	0.948144	0.005905	CS pos: 19-20. ILA-HS. Pr: 0.6423	#N/A	#N/A
PF3D7_0631900	SP	0.249762	0.734361	0.015877	CS pos: 21-22. VLP-HY. Pr: 0.6212	#N/A	#N/A
PF3D7_0632000	SP	0.074299	0.923872	0.001829	CS pos: 20-21. LVG-SP. Pr: 0.5498	#N/A	#N/A
PF3D7_0632100	SP	0.211199	0.771527	0.017274	CS pos: 21-22. VNN-QR. Pr: 0.4842	#N/A	#N/A
PF3D7_0632200	noTP	0.483616	0.432886	0.083498		#N/A	#N/A
PF3D7_0632300	SP	0.110131	0.887241	0.002628	CS pos: 24-25. YHA-HN. Pr: 0.5795	#N/A	#N/A
PF3D7_0632400	SP	0.400209	0.588345	0.011446	CS pos: 21-22. IYN-QR. Pr: 0.2974	#N/A	#N/A
PF3D7_0632500	noTP	0.999889	0.000105	5e-06		#N/A	#N/A
PF3D7_0632700	noTP	0.88695	0.0902	0.02285		#N/A	#N/A
PF3D7_0632800	noTP	0.999964	2.7e-05	8e-06		#N/A	#N/A
PF3D7_0700100	noTP	0.999867	0.000124	9e-06		#N/A	#N/A
PF3D7_0700200	SP	0.127418	0.865778	0.006804	CS pos: 21-22. VHN-QR. Pr: 0.5757	#N/A	#N/A
PF3D7_0700300	SP	0.028203	0.9712	0.000596	CS pos: 19-20. ILS-LS. Pr: 0.5400	#N/A	#N/A
PF3D7_0700400	SP	0.426632	0.567834	0.005534	CS pos: 20-21. LVS-LY. Pr: 0.4460	#N/A	#N/A
PF3D7_0700500	SP	0.036104	0.960732	0.003164	CS pos: 23-24. SSS-QV. Pr: 0.5687	#N/A	#N/A
PF3D7_0700800	SP	0.28468	0.712259	0.003061	CS pos: 18-19. CAS-NL. Pr: 0.4008	#N/A	#N/A
PF3D7_0701100	noTP	0.775258	0.203736	0.021005		#N/A	#N/A
PF3D7_0701500	noTP	0.78771	0.210788	0.001502		#N/A	#N/A
PF3D7_0701600	SP	0.353199	0.636291	0.010511	CS pos: 18-19. CAS-NL. Pr: 0.2855	#N/A	#N/A
PF3D7_0701700	noTP	0.520014	0.479899	8.7e-05		#N/A	#N/A
PF3D7_0701800	SP	0.142814	0.854078	0.003108	CS pos: 21-22. IFS-SH. Pr: 0.6114	#N/A	#N/A
PF3D7_0701900	noTP	0.990923	0.00835	0.000726		#N/A	#N/A
PF3D7_0702000	SP	0.34978	0.646573	0.003647	CS pos: 16-17. ILP-EN. Pr: 0.3588	#N/A	#N/A
PF3D7_0702200	noTP	0.999843	0.000143	1.4e-05		#N/A	#N/A
PF3D7_0702300	noTP	0.55223	0.437286	0.010484		36.9534	-8.32049
PF3D7_0702400	noTP	0.999959	1.3e-05	2.9e-05		36.931	-19.4562
PF3D7_0702500	noTP	0.998979	0.000256	0.000765		56.8115	-25.3114
PF3D7_0702600	SP	0.000322	0.999676	2e-06	CS pos: 20-21. SLT-IG. Pr: 0.4505	#N/A	#N/A
PF3D7_0702900	SP	0.023875	0.976077	4.7e-05	CS pos: 23-24. LKA-QD. Pr: 0.9468	-21.0517	-9.23433
PF3D7_0703000	noTP	0.999853	5e-05	9.7e-05		9.34383	-11.9044
PF3D7_0703100	noTP	0.999984	3e-06	1.3e-05		#N/A	#N/A
PF3D7_0703200	noTP	0.999987	1.1e-05	1e-06		12.5455	5.54981
PF3D7_0703300	noTP	0.518455	7.1e-05	0.481474		#N/A	#N/A
PF3D7_0703400	noTP	0.538524	0.002666	0.45881		#N/A	#N/A
PF3D7_0703500	noTP	0.553941	0.042855	0.403205		13.543	0.99568
PF3D7_0703600	noTP	0.999421	6e-06	0.000573		25.6945	-30.784
PF3D7_0703700	noTP	0.999402	5.7e-05	0.000541		-40.276	5.64297
PF3D7_0703800	noTP	0.999963	1e-06	3.6e-05		#N/A	#N/A
PF3D7_0703900	noTP	0.999982	1.2e-05	7e-06		-23.4179	34.6229
PF3D7_0704000	noTP	0.999994	3e-06	3e-06		-18.2262	18.218
PF3D7_0704100	noTP	0.999945	5.1e-05	4e-06		21.0512	-42.3948
PF3D7_0704200	noTP	0.999993	2e-06	5e-06		19.5198	73.605
PF3D7_0704300	noTP	0.999999	0	0		18.431	-43.7005
PF3D7_0704400	noTP	0.999991	7e-06	2e-06		24.8081	-73.1167
PF3D7_0704500	noTP	0.998304	0.000218	0.001478		#N/A	#N/A
PF3D7_0704600	noTP	0.999985	9e-06	6e-06		-22.2122	18.1972
PF3D7_0704700	noTP	0.999637	0.000248	0.000115		-31.198	16.4369
PF3D7_0704800	noTP	0.999528	0.000133	0.000339		-8.44952	-47.873
PF3D7_0704900	SP	0.164144	0.835712	0.000144	CS pos: 27-28. VEC-RK. Pr: 0.8103	#N/A	#N/A
PF3D7_0705000	noTP	0.999938	7e-06	5.5e-05		-4.30506	28.2421
PF3D7_0705100	noTP	0.999651	0.000337	1.2e-05		-4.01522	-88.0699
PF3D7_0705200	noTP	0.9953	5e-06	0.004696		#N/A	#N/A
PF3D7_0705300	noTP	0.999941	1e-05	4.9e-05		26.9957	-17.345
PF3D7_0705400	noTP	0.999987	2e-06	1.1e-05		40.1854	60.3857
PF3D7_0705500	noTP	0.999946	1.1e-05	4.3e-05		27.9123	30.2196
PF3D7_0705600	noTP	0.993539	0.000359	0.006102		#N/A	#N/A
PF3D7_0705700	noTP	0.997069	0.000231	0.0027		-24.6876	-10.7606
PF3D7_0705800	SP	0.017874	0.982096	3e-05	CS pos: 22-23. VNG-QF. Pr: 0.9564	#N/A	#N/A
PF3D7_0705900	noTP	0.803944	0.000612	0.195444		#N/A	#N/A
PF3D7_0706000	noTP	0.9997	0.000174	0.000126		-4.29795	83.7415
PF3D7_0706100	SP	0.420004	0.577748	0.002247	CS pos: 24-25. CCA-LR. Pr: 0.6380	-52.1338	-53.4418
PF3D7_0706200	noTP	0.911908	0.049905	0.038186		#N/A	#N/A
PF3D7_0706300	noTP	0.999644	0	0.000356		-5.95537	7.90215
PF3D7_0706400	noTP	0.999462	1.3e-05	0.000524		-23.8929	-11.1457
PF3D7_0706500	noTP	0.999998	0	2e-06		12.2234	24.2728
PF3D7_0706600	noTP	0.998428	0.000944	0.000629		#N/A	#N/A
PF3D7_0706700	noTP	0.999986	1.4e-05	1e-06		#N/A	#N/A
PF3D7_0707200	noTP	0.999638	4e-06	0.000358		29.6845	34.3622
PF3D7_0707300	SP	0.444755	0.554716	0.000528	CS pos: 16-17. IVT-YL. Pr: 0.4133	-31.2536	-59.0011
PF3D7_0707400	noTP	0.998568	2e-06	0.00143		-24.0545	-69.5855
PF3D7_0707500	noTP	0.999907	4.4e-05	4.9e-05		#N/A	#N/A
PF3D7_0707600	noTP	0.999899	5e-06	9.5e-05		13.3714	40.0932
PF3D7_0707700	noTP	0.999986	3e-06	1.1e-05		1.35985	0.264267
PF3D7_0707800	noTP	0.666716	0.331697	0.001587		-48.014	-51.2989
PF3D7_0707900	noTP	0.99986	2e-06	0.000138		-29.057	25.0257
PF3D7_0708000	noTP	0.999843	4.4e-05	0.000113		#N/A	#N/A
PF3D7_0708100	noTP	0.975624	0.018695	0.005681		27.205	60.0472
PF3D7_0708200	noTP	0.999989	6e-06	5e-06		#N/A	#N/A
PF3D7_0708300	noTP	0.999881	1e-05	0.000109		7.93658	71.0339
PF3D7_0708400	noTP	0.999621	0.000258	0.000121		-0.538569	77.9449
PF3D7_0708500	noTP	0.999887	8.8e-05	2.5e-05		6.36179	20.4086
PF3D7_0708600	noTP	0.999892	1.4e-05	9.4e-05		#N/A	#N/A
PF3D7_0708700	noTP	0.888804	0.000112	0.111084		-34.1292	-69.2821
PF3D7_0708800	noTP	0.999577	0.000356	6.7e-05		3.11141	88.0014
PF3D7_0708900	noTP	0.978524	0.000153	0.021324		-24.7225	-70.9904
PF3D7_0709000	noTP	0.999996	0	4e-06		22.4293	-49.1529
PF3D7_0709100	SP	0.079142	0.920698	0.00016	CS pos: 20-21. LNT-KY. Pr: 0.4242	1.7839	-43.4433
PF3D7_0709200	noTP	0.69354	0.285903	0.020557		-11.2044	-64.2005
PF3D7_0709300	noTP	0.999947	1.1e-05	4.2e-05		24.6536	56.4708
PF3D7_0709400	noTP	0.999983	1.5e-05	2e-06		19.497	-26.6071
PF3D7_0709500	noTP	0.999852	2.3e-05	0.000125		36.5303	58.5309
PF3D7_0709600	noTP	0.999958	6e-06	3.7e-05		-25.0842	9.81978
PF3D7_0709700	noTP	0.999333	8.9e-05	0.000578		-28.915	-36.9079
PF3D7_0709800	SP	0.186803	0.793069	0.020129	CS pos: 26-27. GSC-CV. Pr: 0.4079	#N/A	#N/A
PF3D7_0709900	noTP	0.999988	1e-06	1.1e-05		#N/A	#N/A
PF3D7_0710000	noTP	0.99995	4.6e-05	4e-06		20.4045	-52.8369
PF3D7_0710100	noTP	0.629784	4.1e-05	0.370175		-29.1961	-70.218
PF3D7_0710200	noTP	0.999879	6e-06	0.000115		16.9204	-42.0792
PF3D7_0710300	noTP	0.844513	0.155308	0.000178		#N/A	#N/A
PF3D7_0710400	noTP	0.99989	7.8e-05	3.2e-05		#N/A	#N/A
PF3D7_0710500	noTP	0.688333	0.303917	0.00775		#N/A	#N/A
PF3D7_0710600	noTP	0.99842	1e-06	0.00158		-26.5733	-6.82478
PF3D7_0710700	noTP	0.999993	0	7e-06		#N/A	#N/A
PF3D7_0710800	noTP	0.999181	0.000767	5.2e-05		-5.96004	-34.3018
PF3D7_0710900	mTP	0.454442	0.010593	0.534965	CS pos: 34-35. KRG-RK. Pr: 0.1126	#N/A	#N/A
PF3D7_0711000	noTP	0.772674	0.182353	0.044973		-53.2577	-53.0897
PF3D7_0711100	noTP	0.999999	1e-06	0		#N/A	#N/A
PF3D7_0711200	noTP	0.991129	0.005779	0.003092		#N/A	#N/A
PF3D7_0711300	noTP	0.985158	7.6e-05	0.014767		11.4363	62.7339
PF3D7_0711400	noTP	0.999683	5e-06	0.000313		-8.52061	20.3615
PF3D7_0711500	noTP	0.779097	0.219812	0.001091		-10.6293	20.5667
PF3D7_0711700	noTP	0.999886	0.000106	8e-06		#N/A	#N/A
PF3D7_0712000	noTP	0.999985	1.5e-05	0		#N/A	#N/A
PF3D7_0712300	noTP	0.999989	1e-05	1e-06		#N/A	#N/A
PF3D7_0712400	noTP	0.999649	0.000322	3e-05		#N/A	#N/A
PF3D7_0712600	noTP	0.999967	3e-05	3e-06		#N/A	#N/A
PF3D7_0712800	noTP	0.999967	2.9e-05	3e-06		#N/A	#N/A
PF3D7_0712900	noTP	0.999697	0.000191	0.000112		#N/A	#N/A
PF3D7_0713000	SP	0.102427	0.893755	0.003818	CS pos: 22-23. TPS-YE. Pr: 0.3771	#N/A	#N/A
PF3D7_0713100	SP	0.408538	0.587223	0.004238	CS pos: 18-19. CAS-NL. Pr: 0.2865	#N/A	#N/A
PF3D7_0713200	noTP	0.986454	0.013379	0.000167		#N/A	#N/A
PF3D7_0713400	noTP	0.965069	0.034677	0.000254		#N/A	#N/A
PF3D7_0713500	noTP	0.999519	0.000462	1.9e-05		#N/A	#N/A
PF3D7_0713600	noTP	0.750953	1.2e-05	0.249035		#N/A	#N/A
PF3D7_0713700	SP	0.015249	0.984745	6e-06	CS pos: 21-22. IHC-DI. Pr: 0.9887	-13.9526	-89.7203
PF3D7_0713800	noTP	0.999952	1e-06	4.7e-05		-9.17997	-89.2918
PF3D7_0713900	noTP	0.999975	3e-06	2.3e-05		#N/A	#N/A
PF3D7_0714000	noTP	0.999853	9e-06	0.000138		27.854	0.0976368
PF3D7_0714100	noTP	0.999989	0	1.1e-05		#N/A	#N/A
PF3D7_0714200	noTP	0.999636	1.7e-05	0.000347		32.4399	11.4177
PF3D7_0714300	noTP	0.999968	1.2e-05	2e-05		#N/A	#N/A
PF3D7_0714400	noTP	0.999987	3e-06	1e-05		#N/A	#N/A
PF3D7_0714500	noTP	0.999995	3e-06	1e-06		25.3665	53.0608
PF3D7_0714600	noTP	1	0	0		-7.29483	-4.50561
PF3D7_0715000	noTP	0.999964	2.2e-05	1.4e-05		2.33062	100.291
PF3D7_0715100	noTP	0.999952	6e-06	4.2e-05		#N/A	#N/A
PF3D7_0715200	SP	0.455798	0.540179	0.004023	CS pos: 25-26. GLC-CY. Pr: 0.5058	24.7768	-41.4942
PF3D7_0715300	noTP	0.9966	0.003179	0.000222		38.4948	30.9938
PF3D7_0715400	SP	0.003798	0.996136	6.6e-05	CS pos: 22-23. TQS-KN. Pr: 0.9531	#N/A	#N/A
PF3D7_0715500	mTP	0.406492	0.000175	0.593333	CS pos: 12-13. TRY-AS. Pr: 0.9100	-13.2893	-76.1998
PF3D7_0715600	noTP	0.741653	0.00012	0.258227		-33.7034	-70.5993
PF3D7_0715700	noTP	0.778104	0.001227	0.220669		#N/A	#N/A
PF3D7_0715800	noTP	0.999954	4e-06	4.2e-05		13.1332	-58.653
PF3D7_0715900	noTP	1	0	0		-0.0425718	-44.1701
PF3D7_0716000	noTP	0.999983	0	1.7e-05		1.80197	19.9125
PF3D7_0716100	noTP	0.999966	1e-06	3.3e-05		36.3285	-8.46076
PF3D7_0716200	noTP	0.999955	4.2e-05	4e-06		45.4723	22.0606
PF3D7_0716300	SP	0.007107	0.992851	4.2e-05	CS pos: 23-24. VEC-IE. Pr: 0.8570	7.52991	-19.7403
PF3D7_0716400	noTP	0.999969	7e-06	2.4e-05		12.0901	59.8208
PF3D7_0716500	noTP	0.983317	0.000265	0.016418		#N/A	#N/A
PF3D7_0716600	SP	0.044459	0.952762	0.002779	CS pos: 22-23. SFC-YI. Pr: 0.9468	#N/A	#N/A
PF3D7_0716700	noTP	0.999989	4e-06	7e-06		#N/A	#N/A
PF3D7_0716800	noTP	0.998519	0.000135	0.001346		56.06	23.1981
PF3D7_0716900	noTP	0.996148	0.003777	7.5e-05		#N/A	#N/A
PF3D7_0717000	noTP	0.999966	1e-06	3.2e-05		#N/A	#N/A
PF3D7_0717100	noTP	0.999051	0.000908	4.1e-05		#N/A	#N/A
PF3D7_0717200	noTP	0.999989	7e-06	4e-06		-39.8961	16.0849
PF3D7_0717300	noTP	0.999861	0.000132	7e-06		#N/A	#N/A
PF3D7_0717400	noTP	0.999992	2e-06	5e-06		-6.58048	82.4916
PF3D7_0717500	noTP	0.999967	6e-06	2.8e-05		26.8756	6.99972
PF3D7_0717600	noTP	0.999937	2.3e-05	4.1e-05		4.78142	-39.0918
PF3D7_0717700	noTP	0.999447	9.3e-05	0.00046		-5.08087	87.5947
PF3D7_0717800	noTP	0.999945	1.5e-05	4.1e-05		#N/A	#N/A
PF3D7_0717900	noTP	0.988235	0.000311	0.011454		-35.2041	-78.4341
PF3D7_0718000	noTP	0.999865	3.6e-05	9.8e-05		#N/A	#N/A
PF3D7_0718100	noTP	0.999949	8e-06	4.3e-05		#N/A	#N/A
PF3D7_0718300	SP	0.023703	0.974997	0.0013	CS pos: 27-28. SNA-TS. Pr: 0.2975	#N/A	#N/A
PF3D7_0718400	noTP	0.971463	0.015971	0.012566		#N/A	#N/A
PF3D7_0718500	noTP	0.999919	1.3e-05	6.8e-05		3.17774	84.5319
PF3D7_0718600	noTP	0.999015	0.000539	0.000446		#N/A	#N/A
PF3D7_0718700	noTP	0.960853	3.8e-05	0.039109		#N/A	#N/A
PF3D7_0718800	noTP	0.999907	3.1e-05	6.2e-05		#N/A	#N/A
PF3D7_0718900	noTP	0.999994	0	6e-06		#N/A	#N/A
PF3D7_0719000	noTP	0.999956	2.3e-05	2.2e-05		15.5104	78.7273
PF3D7_0719100	noTP	0.920597	5e-06	0.079398		#N/A	#N/A
PF3D7_0719200	noTP	0.999963	2.2e-05	1.5e-05		#N/A	#N/A
PF3D7_0719300	noTP	0.999524	0.000364	0.000112		-20.2437	24.9732
PF3D7_0719400	SP	0.270437	0.727684	0.001879	CS pos: 27-28. CLC-NI. Pr: 0.8196	2.26019	-41.9769
PF3D7_0719500	noTP	0.999999	1e-06	1e-06		6.23024	-61.3461
PF3D7_0719600	noTP	0.99994	2e-05	4e-05		-20.4965	2.29903
PF3D7_0719700	noTP	0.99981	7e-06	0.000182		-31.1676	-9.89627
PF3D7_0719800	noTP	0.969992	0.010336	0.019673		-58.9874	-46.0698
PF3D7_0719900	noTP	0.999984	1e-06	1.5e-05		30.2185	34.5905
PF3D7_0720000	noTP	0.999965	2e-05	1.5e-05		#N/A	#N/A
PF3D7_0720100	noTP	0.999987	1e-06	1.3e-05		#N/A	#N/A
PF3D7_0720200	noTP	0.999763	2.1e-05	0.000216		35.4837	50.0712
PF3D7_0720300	noTP	0.999843	1.8e-05	0.00014		#N/A	#N/A
PF3D7_0720400	noTP	0.826597	0.014032	0.159371		-12.2358	-63.1831
PF3D7_0720500	noTP	0.999981	6e-06	1.2e-05		-1.7423	-43.7766
PF3D7_0720600	noTP	0.7133	6.6e-05	0.286634		#N/A	#N/A
PF3D7_0720700	noTP	0.999942	2.2e-05	3.6e-05		9.00031	-41.9409
PF3D7_0720800	noTP	0.999964	3.1e-05	5e-06		1.79271	94.769
PF3D7_0720900	noTP	0.999982	6e-06	1.2e-05		#N/A	#N/A
PF3D7_0721000	noTP	0.985346	0.014064	0.000591		10.5399	-52.713
PF3D7_0721100	SP	0.029404	0.970163	0.000433	CS pos: 24-25. VFS-RG. Pr: 0.5910	-44.3263	-49.5772
PF3D7_0721200	noTP	0.999938	4.5e-05	1.6e-05		8.69372	-11.4853
PF3D7_0721300	noTP	0.999984	0	1.5e-05		23.384	3.56523
PF3D7_0721400	noTP	0.999962	2.7e-05	1.2e-05		-2.4779	89.2212
PF3D7_0721500	noTP	0.999963	1.7e-05	2e-05		#N/A	#N/A
PF3D7_0721600	noTP	0.999964	3e-05	6e-06		-28.606	-1.71242
PF3D7_0721700	SP	0.030673	0.967833	0.001494	CS pos: 16-17. VVA-VR. Pr: 0.6888	#N/A	#N/A
PF3D7_0721800	noTP	0.999802	4e-06	0.000193		30.7253	69.7912
PF3D7_0721900	noTP	0.999558	0.000279	0.000164		#N/A	#N/A
PF3D7_0722000	noTP	0.999976	1e-06	2.3e-05		-12.8491	4.21232
PF3D7_0722100	noTP	0.999915	2.2e-05	6.2e-05		-21.0936	7.48722
PF3D7_0722200	SP	0.102716	0.896934	0.000351	CS pos: 22-23. IKS-SS. Pr: 0.5170	-32.8612	-57.2643
PF3D7_0722300	noTP	0.999883	9.8e-05	1.9e-05		#N/A	#N/A
PF3D7_0722400	noTP	0.999512	0.000266	0.000221		1.30294	82.4609
PF3D7_0722500	noTP	0.999996	0	3e-06		-10.6562	28.4537
PF3D7_0722600	noTP	0.999987	2e-06	1.2e-05		-22.4829	14.6137
PF3D7_0722700	noTP	0.901894	0.024683	0.073423		#N/A	#N/A
PF3D7_0722800	SP	0.02469	0.975058	0.000252	CS pos: 22-23. VKG-HD. Pr: 0.7532	#N/A	#N/A
PF3D7_0722900	noTP	0.94134	3.4e-05	0.058625		#N/A	#N/A
PF3D7_0723000	noTP	0.999621	0.000337	4.3e-05		12.8394	53.6386
PF3D7_0723100	noTP	0.999974	4e-06	2.2e-05		#N/A	#N/A
PF3D7_0723200	SP	0.069377	0.930509	0.000114	CS pos: 20-21. KLC-QF. Pr: 0.5409	#N/A	#N/A
PF3D7_0723300	noTP	0.99998	6e-06	1.3e-05		48.3288	-41.1678
PF3D7_0723400	noTP	0.999953	0	4.7e-05		16.4486	25.3039
PF3D7_0723500	noTP	0.999734	0.00023	3.6e-05		#N/A	#N/A
PF3D7_0723600	noTP	0.999995	2e-06	2e-06		6.40013	95.1738
PF3D7_0723700	noTP	0.962248	0.024081	0.013671		#N/A	#N/A
PF3D7_0723800	noTP	0.999919	2e-06	7.9e-05		23.1182	-33.3339
PF3D7_0723900	noTP	0.998538	2.9e-05	0.001433		-2.6706	29.0904
PF3D7_0724000	noTP	0.991276	0.00037	0.008355		29.9899	32.8454
PF3D7_0724100	noTP	0.999999	0	1e-06		-2.72272	23.838
PF3D7_0724200	noTP	0.999958	2.8e-05	1.5e-05		#N/A	#N/A
PF3D7_0724300	noTP	0.700537	2.9e-05	0.299434		-19.2345	-59.551
PF3D7_0724400	SP	0.181794	0.727617	0.090589	CS pos: 15-16. VLF-VK. Pr: 0.2117	-21.3038	-64.4058
PF3D7_0724500	noTP	0.999958	3e-06	3.9e-05		#N/A	#N/A
PF3D7_0724600	noTP	0.992401	1.5e-05	0.007584		-3.73783	-87.2056
PF3D7_0724700	noTP	0.999988	1e-06	1.1e-05		3.41083	18.1354
PF3D7_0724800	noTP	0.999949	4.9e-05	2e-06		#N/A	#N/A
PF3D7_0724900	noTP	0.99999	2e-06	8e-06		#N/A	#N/A
PF3D7_0725000	noTP	0.999025	0.0003	0.000674		15.0586	11.9877
PF3D7_0725100	noTP	0.999958	3e-06	4e-05		#N/A	#N/A
PF3D7_0725200	noTP	0.999854	1e-05	0.000136		4.36622	69.4649
PF3D7_0725300	noTP	0.997396	0.002226	0.000377		-18.6835	8.10172
PF3D7_0725400	SP	0.200602	0.799101	0.000297	CS pos: 23-24. AKD-NS. Pr: 0.3681	-29.2861	-15.3007
PF3D7_0726000	SP	0.00896	0.990316	0.000724	CS pos: 22-23. FES-KT. Pr: 0.5137	#N/A	#N/A
PF3D7_0726100	noTP	0.999988	8e-06	3e-06		#N/A	#N/A
PF3D7_0726200	noTP	0.903576	0.000828	0.095596		#N/A	#N/A
PF3D7_0726300	noTP	0.999043	0.000756	0.0002		#N/A	#N/A
PF3D7_0726400	noTP	0.989326	0.000537	0.010137		9.45491	-48.1029
PF3D7_0726500	noTP	0.999275	1.2e-05	0.000712		28.8743	35.1634
PF3D7_0726600	noTP	0.997308	0.000116	0.002576		#N/A	#N/A
PF3D7_0726700	SP	0.079373	0.919572	0.001055	CS pos: 17-18. YKC-LI. Pr: 0.4478	#N/A	#N/A
PF3D7_0726800	noTP	0.999763	0.000129	0.000108		#N/A	#N/A
PF3D7_0726900	noTP	0.56617	0.000118	0.433712		-35.0165	-77.6932
PF3D7_0727000	noTP	0.999791	4.6e-05	0.000162		-37.4378	3.1838
PF3D7_0727100	SP	0.362389	0.623457	0.014154	CS pos: 18-19. IKR-YI. Pr: 0.1893	-47.2287	-53.5497
PF3D7_0727200	noTP	0.996535	6.6e-05	0.003399		-31.2183	-77.1045
PF3D7_0727300	noTP	0.974098	0.01524	0.010662		#N/A	#N/A
PF3D7_0727400	noTP	0.999524	0.000167	0.00031		28.6091	86.3767
PF3D7_0727500	SP	0.019965	0.979957	7.9e-05	CS pos: 17-18. VST-HI. Pr: 0.4833	#N/A	#N/A
PF3D7_0727600	noTP	0.998354	5e-05	0.001597		#N/A	#N/A
PF3D7_0727700	noTP	0.999998	1e-06	1e-06		1.7383	-5.38903
PF3D7_0727800	noTP	0.980829	0.018289	0.000882		12.388	-46.9097
PF3D7_0727900	noTP	0.999992	2e-06	6e-06		-32.0834	9.34044
PF3D7_0728000	noTP	0.999981	6e-06	1.3e-05		22.7103	42.7357
PF3D7_0728100	noTP	0.999291	0.000319	0.00039		#N/A	#N/A
PF3D7_0728200	noTP	0.999988	3e-06	8e-06		#N/A	#N/A
PF3D7_0728300	noTP	0.998811	8e-05	0.001109		#N/A	#N/A
PF3D7_0728400	noTP	0.905252	0.000457	0.094291		#N/A	#N/A
PF3D7_0728500	noTP	0.996442	7.7e-05	0.003481		#N/A	#N/A
PF3D7_0728600	noTP	0.999991	3e-06	6e-06		14.3356	9.17551
PF3D7_0728700	noTP	0.999691	0.000227	8.2e-05		#N/A	#N/A
PF3D7_0728800	SP	0.386607	0.613112	0.000281	CS pos: 21-22. IWK-NI. Pr: 0.1808	#N/A	#N/A
PF3D7_0728900	noTP	0.999991	0	9e-06		45.1086	47.3132
PF3D7_0729000	noTP	0.996816	0.001019	0.002165		-31.996	-7.91357
PF3D7_0729100	noTP	0.999977	1e-06	2.2e-05		23.4401	-34.5563
PF3D7_0729200	SP	0.075162	0.919757	0.005081	CS pos: 20-21. TFC-FK. Pr: 0.9343	-59.9605	-47.957
PF3D7_0729300	noTP	0.999848	9e-06	0.000144		#N/A	#N/A
PF3D7_0729400	noTP	0.999793	0	0.000207		16.0254	13.3446
PF3D7_0729500	noTP	0.999831	6e-06	0.000163		11.1518	-56.6905
PF3D7_0729600	noTP	0.997058	2.4e-05	0.002918		#N/A	#N/A
PF3D7_0729700	noTP	0.999917	6e-05	2.4e-05		#N/A	#N/A
PF3D7_0729800	noTP	0.999913	5.4e-05	3.3e-05		#N/A	#N/A
PF3D7_0729900	noTP	0.999902	8.9e-05	9e-06		#N/A	#N/A
PF3D7_0730000	noTP	0.971743	0.022416	0.005841		#N/A	#N/A
PF3D7_0730100	noTP	0.988929	0.000189	0.010881		#N/A	#N/A
PF3D7_0730200	noTP	0.999971	2.5e-05	5e-06		38.9154	41.9313
PF3D7_0730300	noTP	0.999968	2.3e-05	9e-06		22.74	17.1594
PF3D7_0730400	noTP	0.99997	1.8e-05	1.2e-05		-34.1159	-36.6591
PF3D7_0730500	noTP	0.999774	1e-05	0.000216		-0.350141	7.61084
PF3D7_0730800	SP	0.14301	0.841959	0.01503	CS pos: 19-20. FQC-SN. Pr: 0.4797	47.938	9.58281
PF3D7_0730900	noTP	0.999305	0.000669	2.5e-05		59.0123	-32.3314
PF3D7_0731100	noTP	0.985927	0.000413	0.01366		49.6852	35.9483
PF3D7_0731200	noTP	0.999386	0.000585	3e-05		#N/A	#N/A
PF3D7_0731300	noTP	0.993406	0.006251	0.000343		58.7422	-33.269
PF3D7_0731500	SP	0.029315	0.970589	9.6e-05	CS pos: 21-22. AKA-RN. Pr: 0.8878	35.9774	-63.7346
PF3D7_0731600	SP	0.007197	0.992751	5.2e-05	CS pos: 21-22. LHG-AQ. Pr: 0.7493	58.05	-30.9396
PF3D7_0731700	SP	0.095441	0.904437	0.000123	CS pos: 23-24. VDN-GV. Pr: 0.5440	#N/A	#N/A
PF3D7_0731800	noTP	0.690129	0.309382	0.000489		#N/A	#N/A
PF3D7_0732000	SP	0.127912	0.862747	0.009341	CS pos: 21-22. VLP-HY. Pr: 0.6735	#N/A	#N/A
PF3D7_0732200	SP	0.390241	0.60814	0.001619	CS pos: 21-22. VYN-QR. Pr: 0.5620	#N/A	#N/A
PF3D7_0732300	SP	0.169682	0.825083	0.005235	CS pos: 22-23. KLC-RV. Pr: 0.2395	#N/A	#N/A
PF3D7_0732400	SP	0.24542	0.752699	0.001881	CS pos: 22-23. LSS-QI. Pr: 0.3661	#N/A	#N/A
PF3D7_0732500	SP	0.017443	0.98207	0.000487	CS pos: 24-25. CHA-NT. Pr: 0.8335	#N/A	#N/A
PF3D7_0732600	noTP	0.996868	0.002291	0.000841		#N/A	#N/A
PF3D7_0732700	SP	0.223896	0.769533	0.006571	CS pos: 24-25. YYA-HN. Pr: 0.3899	#N/A	#N/A
PF3D7_0732800	noTP	0.704876	0.251967	0.043157		#N/A	#N/A
PF3D7_0732900	noTP	0.916109	0.072146	0.011745		#N/A	#N/A
PF3D7_0733000	noTP	0.99996	2e-05	2.1e-05		#N/A	#N/A
PF3D7_0800100	noTP	0.999816	0.00012	6.3e-05		#N/A	#N/A
PF3D7_0800200	noTP	0.999902	8.8e-05	1e-05		#N/A	#N/A
PF3D7_0800300	noTP	0.998979	0.000639	0.000382		#N/A	#N/A
PF3D7_0800400	noTP	0.824133	0.171246	0.004622		#N/A	#N/A
PF3D7_0800500	SP	0.048996	0.949807	0.001197	CS pos: 21-22. VSS-KK. Pr: 0.8551	#N/A	#N/A
PF3D7_0800600	noTP	0.859088	0.137021	0.003891		#N/A	#N/A
PF3D7_0800700	noTP	0.998362	0.000479	0.001159		#N/A	#N/A
PF3D7_0800800	noTP	0.657259	0.322087	0.020654		#N/A	#N/A
PF3D7_0801000	noTP	0.982803	0.015095	0.002103		50.3149	34.7794
PF3D7_0801300	SP	0.003324	0.996429	0.000247	CS pos: 23-24. TYG-RM. Pr: 0.7592	#N/A	#N/A
PF3D7_0801400	noTP	0.92234	0.074003	0.003657		#N/A	#N/A
PF3D7_0801500	noTP	0.960854	0.01794	0.021205		7.06368	-5.94881
PF3D7_0801600	noTP	0.999863	6e-05	7.7e-05		-21.0013	-82.141
PF3D7_0801700	noTP	0.999991	2e-06	6e-06		17.2283	15.0439
PF3D7_0801800	noTP	0.999997	0	3e-06		6.15375	78.8996
PF3D7_0801900	noTP	0.99998	0	2e-05		#N/A	#N/A
PF3D7_0802000	noTP	0.999499	6.9e-05	0.000432		18.5967	75.0525
PF3D7_0802100	noTP	0.999999	0	0		-0.805133	12.4428
PF3D7_0802200	noTP	0.99835	0.001404	0.000246		3.80672	100.64
PF3D7_0802300	noTP	0.920451	0.025817	0.053733		-14.5315	21.0735
PF3D7_0802400	noTP	0.999801	0.000194	5e-06		#N/A	#N/A
PF3D7_0802500	noTP	0.968419	0.000171	0.031409		36.6938	46.9553
PF3D7_0802600	noTP	0.999905	1e-05	8.5e-05		0.746931	-54.3135
PF3D7_0802700	noTP	0.999981	2e-06	1.7e-05		#N/A	#N/A
PF3D7_0802800	noTP	0.999934	6e-05	6e-06		2.07046	78.8437
PF3D7_0802900	noTP	0.999692	4.5e-05	0.000263		#N/A	#N/A
PF3D7_0803000	noTP	0.998964	0.000583	0.000454		-1.53738	22.0723
PF3D7_0803100	noTP	0.999992	0	7e-06		-34.825	26.7628
PF3D7_0803200	noTP	0.999921	1e-06	7.8e-05		25.5675	-29.4959
PF3D7_0803300	noTP	0.99971	0.000198	9.2e-05		#N/A	#N/A
PF3D7_0803400	noTP	0.999755	2.7e-05	0.000218		29.4621	-16.1546
PF3D7_0803500	noTP	0.999957	1.2e-05	3e-05		-2.65105	-57.6383
PF3D7_0803600	noTP	0.99968	7e-06	0.000313		3.61958	-36.8403
PF3D7_0803700	noTP	0.999892	8.4e-05	2.4e-05		22.7986	-28.2371
PF3D7_0803800	noTP	0.991026	0.000547	0.008427		28.1032	85.9607
PF3D7_0804000	noTP	0.999999	1e-06	0		0.639282	24.3934
PF3D7_0804300	noTP	0.999961	8e-06	3.2e-05		#N/A	#N/A
PF3D7_0804400	SP	0.010783	0.989127	9e-05	CS pos: 18-19. ICA-IH. Pr: 0.5927	-55.1448	-47.053
PF3D7_0804500	noTP	0.999989	2e-06	9e-06		-18.4869	16.9584
PF3D7_0804600	noTP	0.999989	1e-06	1e-05		29.0488	44.246
PF3D7_0804700	noTP	0.999515	3e-06	0.000481		#N/A	#N/A
PF3D7_0804800	noTP	0.999875	9e-06	0.000116		21.1583	52.4655
PF3D7_0804900	noTP	0.999976	2.1e-05	3e-06		32.7121	16.7255
PF3D7_0805000	noTP	0.999887	7e-05	4.3e-05		#N/A	#N/A
PF3D7_0805100	noTP	0.997922	8.2e-05	0.001996		#N/A	#N/A
PF3D7_0805200	noTP	0.988745	0.011118	0.000137		-50.8969	-67.9661
PF3D7_0805300	noTP	0.99542	0.000637	0.003943		#N/A	#N/A
PF3D7_0805400	noTP	0.999982	1.4e-05	4e-06		#N/A	#N/A
PF3D7_0805500	noTP	0.999947	2.1e-05	3.2e-05		#N/A	#N/A
PF3D7_0805600	noTP	0.810452	0.175017	0.014531		-33.7913	-31.7511
PF3D7_0805700	noTP	0.999954	2.8e-05	1.8e-05		15.2131	4.97173
PF3D7_0805800	noTP	0.99952	0.00042	5.9e-05		#N/A	#N/A
PF3D7_0805900	noTP	0.999981	3e-06	1.6e-05		#N/A	#N/A
PF3D7_0806000	noTP	0.999947	7e-06	4.6e-05		-23.157	16.7117
PF3D7_0806100	noTP	0.999856	0.000121	2.3e-05		#N/A	#N/A
PF3D7_0806200	noTP	0.995851	0.003853	0.000296		#N/A	#N/A
PF3D7_0806300	noTP	0.999961	2.4e-05	1.6e-05		-16.516	-45.9761
PF3D7_0806400	noTP	0.999838	0.000134	2.8e-05		#N/A	#N/A
PF3D7_0806500	noTP	0.999922	8e-06	7e-05		-34.9946	7.07081
PF3D7_0806600	noTP	0.997817	3.8e-05	0.002145		#N/A	#N/A
PF3D7_0806700	noTP	0.999944	7e-06	5e-05		#N/A	#N/A
PF3D7_0806800	noTP	0.999682	0.000128	0.00019		13.0282	-65.2524
PF3D7_0806900	noTP	0.820606	0.171156	0.008238		#N/A	#N/A
PF3D7_0807000	noTP	0.961159	0.035961	0.00288		5.33108	12.6356
PF3D7_0807100	noTP	0.999979	1.4e-05	7e-06		#N/A	#N/A
PF3D7_0807200	noTP	0.998856	0.000314	0.00083		-11.0679	-50.8668
PF3D7_0807300	noTP	0.981502	0.01701	0.001488		-28.8283	-40.5399
PF3D7_0807400	noTP	0.997871	2.3e-05	0.002106		-31.4283	-0.875492
PF3D7_0807500	noTP	0.999446	0.000372	0.000182		29.9885	85.1307
PF3D7_0807600	noTP	0.99999	0	1e-05		55.1699	21.3516
PF3D7_0807700	SP	0.235147	0.764326	0.000527	CS pos: 27-28. TRC-DT. Pr: 0.8998	#N/A	#N/A
PF3D7_0807800	noTP	0.999983	1.6e-05	1e-06		1.53177	71.4629
PF3D7_0807900	noTP	0.999943	2.2e-05	3.5e-05		-9.73119	51.7694
PF3D7_0808000	noTP	0.999535	0.000247	0.000219		#N/A	#N/A
PF3D7_0808100	noTP	0.999996	4e-06	1e-06		1.01591	-8.67123
PF3D7_0808200	SP	0.266724	0.729599	0.003677	CS pos: 23-24. FKG-LK. Pr: 0.5213	-44.9199	-30.3072
PF3D7_0808300	noTP	0.999848	9e-06	0.000143		-2.34578	67.708
PF3D7_0808400	noTP	0.99957	0.000279	0.000151		30.3916	43.5697
PF3D7_0808600	noTP	0.999897	8.5e-05	1.8e-05		#N/A	#N/A
PF3D7_0808700	noTP	0.999959	3.6e-05	4e-06		#N/A	#N/A
PF3D7_0808800	SP	0.060158	0.939026	0.000816	CS pos: 23-24. ISS-HI. Pr: 0.7178	#N/A	#N/A
PF3D7_0808900	SP	0.138796	0.857851	0.003353	CS pos: 23-24. VNK-NH. Pr: 0.3170	#N/A	#N/A
PF3D7_0809100	noTP	0.99974	0.000249	1e-05		#N/A	#N/A
PF3D7_0809200	noTP	0.999991	0	9e-06		#N/A	#N/A
PF3D7_0809400	noTP	0.981664	0.006555	0.011782		#N/A	#N/A
PF3D7_0809500	noTP	0.999588	1.5e-05	0.000398		#N/A	#N/A
PF3D7_0809600	noTP	0.99993	5e-05	2e-05		#N/A	#N/A
PF3D7_0809700	noTP	0.999548	0.000182	0.00027		#N/A	#N/A
PF3D7_0809800	noTP	0.999977	1e-06	2.2e-05		#N/A	#N/A
PF3D7_0809900	noTP	0.999213	0.000585	0.000202		#N/A	#N/A
PF3D7_0810000	noTP	0.998836	0.000155	0.00101		5.05118	92.3532
PF3D7_0810100	SP	0.349646	0.649995	0.000359	CS pos: 20-21. MKC-YD. Pr: 0.8092	#N/A	#N/A
PF3D7_0810200	noTP	0.914907	0.000318	0.084775		-31.0406	-68.9082
PF3D7_0810300	noTP	0.998865	1.2e-05	0.001123		16.874	42.1649
PF3D7_0810400	noTP	0.971422	0.000861	0.027717		#N/A	#N/A
PF3D7_0810500	noTP	0.999086	0.000559	0.000355		-2.39059	51.887
PF3D7_0810600	noTP	0.999996	1e-06	2e-06		-9.56918	18.4422
PF3D7_0810700	noTP	0.999791	0.000166	4.3e-05		#N/A	#N/A
PF3D7_0810800	noTP	0.999956	3.2e-05	1.2e-05		10.4915	83.9714
PF3D7_0810900	noTP	0.999994	6e-06	1e-06		-13.4884	-91.6
PF3D7_0811000	noTP	0.999795	0.00019	1.5e-05		18.2031	74.7036
PF3D7_0811100	noTP	0.999876	9.6e-05	2.8e-05		#N/A	#N/A
PF3D7_0811200	noTP	0.966084	0.033533	0.000384		-1.44472	-35.6197
PF3D7_0811300	noTP	0.999972	2.2e-05	6e-06		33.7369	21.6589
PF3D7_0811400	noTP	0.99998	1e-06	2e-05		27.0155	43.9244
PF3D7_0811500	noTP	0.999853	0.000126	2e-05		14.9641	72.1361
PF3D7_0811600	SP	0.001194	0.998804	3e-06	CS pos: 20-21. VYG-DD. Pr: 0.9840	-65.03	-16.496
PF3D7_0811700	noTP	0.999943	2.2e-05	3.5e-05		#N/A	#N/A
PF3D7_0811800	noTP	0.966105	1.6e-05	0.033879		#N/A	#N/A
PF3D7_0811900	SP	0.267674	0.730388	0.001938	CS pos: 19-20. VSA-FI. Pr: 0.9088	-39.757	-51.6457
PF3D7_0812000	noTP	0.873089	6.2e-05	0.126849		-22.2681	80.762
PF3D7_0812100	noTP	0.999439	4.5e-05	0.000515		19.6464	76.6057
PF3D7_0812200	noTP	0.896915	0.005181	0.097904		-31.368	-20.1991
PF3D7_0812220	noTP	0.692741	0.303856	0.003404		#N/A	#N/A
PF3D7_0812300	SP	0.011876	0.988121	3e-06	CS pos: 22-23. VKG-EG. Pr: 0.9424	#N/A	#N/A
PF3D7_0812400	noTP	0.999988	4e-06	8e-06		13.4467	73.3983
PF3D7_0812500	noTP	0.99997	0	3e-05		-6.69529	18.7973
PF3D7_0812600	noTP	0.993858	8.8e-05	0.006053		1.82788	83.2928
PF3D7_0812700	noTP	0.999868	7e-06	0.000125		-7.08691	32.9645
PF3D7_0812800	noTP	0.999955	1.7e-05	2.8e-05		#N/A	#N/A
PF3D7_0812900	noTP	0.999853	0.000146	1e-06		#N/A	#N/A
PF3D7_0813000	noTP	0.99999	9e-06	2e-06		5.07059	0.261625
PF3D7_0813100	noTP	0.99999	5e-06	4e-06		-16.2177	-32.4726
PF3D7_0813200	noTP	0.99998	7e-06	1.2e-05		8.55924	84.1391
PF3D7_0813300	noTP	0.999995	2e-06	4e-06		3.65563	-20.0778
PF3D7_0813400	noTP	0.999536	0.000426	3.8e-05		11.7084	73.0423
PF3D7_0813500	noTP	0.999975	7e-06	1.9e-05		-2.38885	-1.87306
PF3D7_0813600	noTP	0.999646	2.4e-05	0.000331		4.4188	60.7485
PF3D7_0813700	noTP	0.721214	0.27465	0.004136		#N/A	#N/A
PF3D7_0813800	noTP	0.903749	0.094205	0.002046		#N/A	#N/A
PF3D7_0813900	noTP	0.991389	0.000189	0.008422		-20.411	0.406292
PF3D7_0814000	noTP	0.911693	2.1e-05	0.088286		-27.1195	-5.86284
PF3D7_0814100	noTP	0.999686	0.000297	1.7e-05		#N/A	#N/A
PF3D7_0814200	noTP	0.999893	1.8e-05	8.9e-05		-12.0496	6.2195
PF3D7_0814300	noTP	0.999776	1.8e-05	0.000206		#N/A	#N/A
PF3D7_0814400	noTP	0.999982	7e-06	1.1e-05		#N/A	#N/A
PF3D7_0814500	noTP	0.99998	2e-05	1e-06		#N/A	#N/A
PF3D7_0814600	noTP	0.999965	2e-05	1.5e-05		#N/A	#N/A
PF3D7_0814700	noTP	0.99985	8e-06	0.000142		#N/A	#N/A
PF3D7_0814900	noTP	0.988413	0.007957	0.00363		-9.03639	86.6178
PF3D7_0815000	SP	0.001855	0.998029	0.000117	CS pos: 24-25. VDS-GU. Pr: 0.7754	#N/A	#N/A
PF3D7_0815100	noTP	0.999662	1.1e-05	0.000326		#N/A	#N/A
PF3D7_0815200	noTP	0.999774	0.000197	3e-05		3.12238	77.8396
PF3D7_0815300	noTP	0.920758	0.064042	0.0152		-4.36533	-57.9873
PF3D7_0815400	noTP	0.998195	0.000952	0.000854		-33.1467	-20.0319
PF3D7_0815500	noTP	0.999989	9e-06	3e-06		-55.8436	-16.8769
PF3D7_0815600	noTP	0.999756	9.3e-05	0.000151		56.5145	23.8444
PF3D7_0815700	SP	0.341992	0.657264	0.000744	CS pos: 25-26. CKG-IR. Pr: 0.9650	-56.4688	-55.6418
PF3D7_0815800	noTP	0.999995	3e-06	2e-06		12.5322	-43.8051
PF3D7_0815900	noTP	0.7598	0.202028	0.038171		-51.69	-36.8977
PF3D7_0816000	noTP	0.999986	2e-06	1.2e-05		-31.5431	-0.782701
PF3D7_0816100	noTP	0.947105	0.052179	0.000716		-0.894898	104.647
PF3D7_0816200	noTP	0.999894	4.9e-05	5.7e-05		-26.3986	-28.1976
PF3D7_0816300	noTP	0.997594	8.3e-05	0.002322		#N/A	#N/A
PF3D7_0816400	noTP	0.922059	0.003591	0.07435		-14.5979	-71.6843
PF3D7_0816500	noTP	0.998108	0.00138	0.000512		#N/A	#N/A
PF3D7_0816600	SP	0.09356	0.906267	0.000173	CS pos: 23-24. TYS-KK. Pr: 0.9419	-53.8526	-53.8867
PF3D7_0816700	noTP	0.999957	3.7e-05	7e-06		42.0253	48.0437
PF3D7_0816800	noTP	0.999768	0.000147	8.5e-05		#N/A	#N/A
PF3D7_0816900	noTP	0.999962	2e-06	3.6e-05		#N/A	#N/A
PF3D7_0817000	noTP	0.994451	0.005408	0.000141		#N/A	#N/A
PF3D7_0817100	noTP	0.726922	0.252984	0.020095		#N/A	#N/A
PF3D7_0817200	noTP	0.999585	0.000315	0.0001		-22.4803	-76.2153
PF3D7_0817300	noTP	0.99996	2.6e-05	1.4e-05		#N/A	#N/A
PF3D7_0817400	noTP	0.999541	6e-06	0.000452		#N/A	#N/A
PF3D7_0817500	SP	0.289158	0.67743	0.033412	CS pos: 21-22. IPG-FF. Pr: 0.5612	-13.4465	79.5354
PF3D7_0817600	noTP	0.999946	4e-06	5e-05		-32.0373	-63.7768
PF3D7_0817700	SP	0.377302	0.617242	0.005455	CS pos: 21-22. ISN-KL. Pr: 0.5094	13.2441	2.44708
PF3D7_0817800	SP	0.009281	0.990702	1.7e-05	CS pos: 25-26. VEA-TY. Pr: 0.7579	#N/A	#N/A
PF3D7_0817900	noTP	0.9998	1e-06	0.000199		-15.6162	40.0872
PF3D7_0818000	noTP	0.999993	0	7e-06		-5.72581	5.0985
PF3D7_0818100	noTP	0.998555	0.000602	0.000843		30.0386	24.4717
PF3D7_0818200	noTP	0.999921	6.1e-05	1.8e-05		3.06107	65.4297
PF3D7_0818300	noTP	0.99784	0.000373	0.001787		#N/A	#N/A
PF3D7_0818400	noTP	0.999097	4e-05	0.000863		-42.1788	-2.43898
PF3D7_0818500	noTP	0.999989	8e-06	3e-06		3.06946	93.0045
PF3D7_0818600	SP	0.221414	0.778339	0.000247	CS pos: 20-21. VCA-LN. Pr: 0.6327	#N/A	#N/A
PF3D7_0818700	noTP	0.999991	0	8e-06		7.14445	59.4524
PF3D7_0818800	noTP	0.979807	1.5e-05	0.020178		11.688	15.3714
PF3D7_0818900	noTP	0.999833	0.00012	4.7e-05		11.3737	74.1857
PF3D7_0819000	noTP	0.998491	0.000683	0.000827		-18.4706	24.1887
PF3D7_0819100	noTP	0.999872	1.8e-05	0.00011		31.0825	-5.80484
PF3D7_0819200	SP	0.024964	0.973556	0.00148	CS pos: 24-25. CFS-KK. Pr: 0.5385	#N/A	#N/A
PF3D7_0819300	noTP	0.97223	0.001273	0.026498		#N/A	#N/A
PF3D7_0819400	SP	0.15652	0.843037	0.000443	CS pos: 27-28. SIC-HD. Pr: 0.3493	#N/A	#N/A
PF3D7_0819500	noTP	0.999986	5e-06	9e-06		8.07511	-35.0072
PF3D7_0819600	noTP	0.999883	8.8e-05	2.8e-05		12.4318	-73.2111
PF3D7_0819700	noTP	0.996577	0.003059	0.000364		#N/A	#N/A
PF3D7_0819800	noTP	0.999976	1.6e-05	8e-06		#N/A	#N/A
PF3D7_0819900	noTP	0.999546	0.000353	0.000101		10.0673	63.4286
PF3D7_0820000	noTP	0.999564	2.4e-05	0.000412		-2.77412	21.1875
PF3D7_0820100	SP	0.019932	0.978757	0.001311	CS pos: 22-23. AKC-KY. Pr: 0.9635	#N/A	#N/A
PF3D7_0820200	noTP	0.999664	4.2e-05	0.000294		0.0696012	-36.694
PF3D7_0820300	noTP	0.989241	0.006153	0.004605		#N/A	#N/A
PF3D7_0820400	noTP	0.903115	0.000778	0.096107		#N/A	#N/A
PF3D7_0820500	noTP	0.999994	3e-06	4e-06		10.0074	-51.0659
PF3D7_0820600	noTP	0.518228	0.481688	8.5e-05		#N/A	#N/A
PF3D7_0820700	noTP	0.861825	0.000239	0.137936		-30.7745	-76.2163
PF3D7_0820800	SP	0.280517	0.719244	0.00024	CS pos: 23-24. ILS-KK. Pr: 0.9638	#N/A	#N/A
PF3D7_0820900	noTP	0.999951	2e-05	2.8e-05		-20.9222	14.2873
PF3D7_0821000	noTP	0.999989	8e-06	4e-06		20.2934	-34.7005
PF3D7_0821100	noTP	0.999983	5e-06	1.2e-05		#N/A	#N/A
PF3D7_0821200	noTP	0.999722	3e-06	0.000275		29.0332	11.3531
PF3D7_0821300	noTP	0.99927	1e-05	0.000721		7.31798	9.46499
PF3D7_0821400	noTP	0.99992	2.7e-05	5.3e-05		-64.216	-23.7404
PF3D7_0821500	noTP	0.99995	1e-06	4.9e-05		17.7449	12.179
PF3D7_0821600	noTP	0.999563	4.6e-05	0.000391		-19.2432	26.113
PF3D7_0821700	noTP	0.999679	2.2e-05	0.000299		-26.4735	2.12132
PF3D7_0821800	noTP	0.523549	0.002779	0.473672		31.9349	-28.8331
PF3D7_0821900	noTP	0.732342	0.000126	0.267533		#N/A	#N/A
PF3D7_0822000	noTP	0.861398	4.8e-05	0.138554		#N/A	#N/A
PF3D7_0822100	noTP	0.999965	3e-06	3.3e-05		11.896	26.4502
PF3D7_0822200	noTP	0.998563	0.000103	0.001334		#N/A	#N/A
PF3D7_0822300	noTP	0.995896	0.000805	0.003299		-2.5114	31.9783
PF3D7_0822400	noTP	0.999941	2.1e-05	3.8e-05		#N/A	#N/A
PF3D7_0822500	noTP	0.99974	4.3e-05	0.000217		#N/A	#N/A
PF3D7_0822600	noTP	0.996891	0.001994	0.001115		44.247	28.9026
PF3D7_0822700	noTP	0.873259	0.126418	0.000323		#N/A	#N/A
PF3D7_0822800	noTP	0.999713	0.000224	6.3e-05		7.77044	31.774
PF3D7_0822900	noTP	0.999996	1e-06	3e-06		-45.761	-63.0892
PF3D7_0823000	noTP	0.999963	2.9e-05	7e-06		45.7293	-2.63114
PF3D7_0823100	noTP	0.999997	1e-06	2e-06		8.05484	75.8029
PF3D7_0823200	noTP	0.999198	0.000544	0.000257		21.2595	66.2059
PF3D7_0823300	noTP	0.999998	1e-06	0		7.48961	16.6247
PF3D7_0823400	noTP	0.983616	0.016147	0.000238		#N/A	#N/A
PF3D7_0823500	noTP	0.99972	9e-06	0.000271		#N/A	#N/A
PF3D7_0823600	SP	0.147759	0.848504	0.003737	CS pos: 25-26. KVG-KL. Pr: 0.2015	#N/A	#N/A
PF3D7_0823700	noTP	0.987641	0.006733	0.005625		-9.26229	-66.7547
PF3D7_0823800	noTP	0.99991	8.3e-05	7e-06		-0.05065	-41.0327
PF3D7_0823900	noTP	0.999974	6e-06	2e-05		-25.8044	-75.1023
PF3D7_0824000	noTP	0.999923	2e-05	5.7e-05		#N/A	#N/A
PF3D7_0824100	noTP	0.994058	5e-06	0.005937		#N/A	#N/A
PF3D7_0824200	noTP	0.999981	1.4e-05	6e-06		21.9089	-13.8089
PF3D7_0824300	noTP	0.960159	0.0002	0.039641		#N/A	#N/A
PF3D7_0824400	noTP	1	0	0		18.7635	-72.3184
PF3D7_0824500	noTP	0.982026	0.001687	0.016288		#N/A	#N/A
PF3D7_0824600	noTP	0.999573	0.000392	3.4e-05		-14.6473	76.0561
PF3D7_0824700	noTP	0.999995	4e-06	1e-06		#N/A	#N/A
PF3D7_0824800	noTP	0.999932	2e-06	6.6e-05		-10.796	16.5734
PF3D7_0824900	noTP	0.999899	5.3e-05	4.8e-05		41.8353	-4.40613
PF3D7_0825000	noTP	0.999992	5e-06	3e-06		24.3651	-33.6303
PF3D7_0825100	noTP	0.996073	0.000607	0.003319		#N/A	#N/A
PF3D7_0825200	SP	0.091191	0.908002	0.000808	CS pos: 26-27. VNC-FY. Pr: 0.9620	-51.8243	-47.2392
PF3D7_0825300	noTP	0.990337	0.009646	1.6e-05		-17.8648	-36.7279
PF3D7_0825400	noTP	0.996013	0.00132	0.002667		-34.9999	-80.2241
PF3D7_0825500	noTP	0.999998	0	2e-06		19.8569	-19.1805
PF3D7_0825600	noTP	0.988907	0.009868	0.001225		#N/A	#N/A
PF3D7_0825700	SP	0.014151	0.985779	7e-05	CS pos: 20-21. CQG-HK. Pr: 0.7900	#N/A	#N/A
PF3D7_0825800	SP	0.299566	0.699485	0.000949	CS pos: 28-29. IKC-QS. Pr: 0.8151	#N/A	#N/A
PF3D7_0825900	noTP	0.999832	1.2e-05	0.000156		#N/A	#N/A
PF3D7_0826000	noTP	0.983223	0.001465	0.015312		#N/A	#N/A
PF3D7_0826100	noTP	0.999986	1.4e-05	0		35.9977	42.6585
PF3D7_0826200	noTP	0.999987	2e-06	1.1e-05		#N/A	#N/A
PF3D7_0826300	noTP	0.999963	1.6e-05	2.2e-05		22.7817	2.52661
PF3D7_0826400	noTP	0.999052	9.5e-05	0.000853		-16.7353	-49.2812
PF3D7_0826500	noTP	0.999979	1.8e-05	3e-06		28.1212	37.9581
PF3D7_0826600	noTP	0.999905	1.4e-05	8.1e-05		#N/A	#N/A
PF3D7_0826700	noTP	0.998779	0.000626	0.000595		7.46547	57.1832
PF3D7_0826900	noTP	0.999938	1.4e-05	4.9e-05		24.4454	-37.4058
PF3D7_0827000	noTP	0.999928	0	7.1e-05		-28.1788	15.3659
PF3D7_0827100	noTP	0.999778	4e-06	0.000218		#N/A	#N/A
PF3D7_0827200	noTP	0.999918	8.1e-05	1e-06		#N/A	#N/A
PF3D7_0827300	noTP	0.999577	0.000326	9.7e-05		-21.4589	28.0039
PF3D7_0827400	SP	0.085508	0.911479	0.003013	CS pos: 24-25. CYG-GK. Pr: 0.7680	#N/A	#N/A
PF3D7_0827500	noTP	0.772275	0.201182	0.026544		-54.8557	-58.5905
[truncated: 3,305 more rows]

## Sheet: Fig. 1G
Gene accession	tSNE.dim.1 (S1-S2)	tSNE.dim.2 (S1-S2)	markers (S1-S2)		Fig. 1G: Mapping marker proteins on to t-SNE proections (S1-S2)
PF3D7_0102200	-1.60952	-6.32511	unknown
PF3D7_0102500	36.8001	-63.075	micronemes
PF3D7_0102800	10.4722	-59.5573	unknown
PF3D7_0102900	-8.79283	82.394	unknown
PF3D7_0103100	-1.81132	-10.0803	unknown
PF3D7_0103200	20.7343	-67.0115	unknown
PF3D7_0103300	15.8879	21.905	unknown
PF3D7_0103900	-14.3735	-37.837	unknown
PF3D7_0104100	5.8731	-66.9062	unknown
PF3D7_0104200	-31.0946	-37.5488	unknown
PF3D7_0104300	4.15703	2.04165	unknown
PF3D7_0104400	-45.0433	-51.6464	unknown
PF3D7_0104500	-1.19856	88.577	unknown
PF3D7_0104800	19.9469	-67.9357	plasma membrane
PF3D7_0105200	-32.9256	-74.3199	unknown
PF3D7_0105300	-6.65319	97.0323	cytosol
PF3D7_0105600	-5.55652	28.7851	unknown
PF3D7_0105700	41.316	-4.52787	unknown
PF3D7_0105800	23.0719	-24.0759	unknown
PF3D7_0106000	21.126	-5.80371	unknown
PF3D7_0106100	17.242	46.5384	unknown
PF3D7_0106200	-20.1812	-35.271	unknown
PF3D7_0106300	8.06095	-51.6709	unknown
PF3D7_0106400	13.0761	65.4946	unknown
PF3D7_0106500	24.0706	-58.5443	unknown
PF3D7_0106700	-22.3875	19.7065	unknown
PF3D7_0106800	-27.8737	-39.4711	unknown
PF3D7_0106900	-53.5573	-47.1642	unknown
PF3D7_0107000	27.069	-29.1589	mitotic apparatus
PF3D7_0107400	-24.4155	-72.7	unknown
PF3D7_0107500	17.6596	-72.7266	unknown
PF3D7_0107700	38.9614	-25.7827	unknown
PF3D7_0107800	23.4004	-18.7457	nucleus
PF3D7_0108000	4.8558	54.0033	unknown
PF3D7_0108300	7.02905	0.620349	unknown
PF3D7_0108500	-3.87566	65.0427	unknown
PF3D7_0108700	-16.6276	-40.4881	unknown
PF3D7_0108800	-42.6265	-52.7297	unknown
PF3D7_0109000	-43.7355	-66.923	inner membrane complex
PF3D7_0109200	20.0628	49.8835	unknown
PF3D7_0109400	-10.9568	91.0613	unknown
PF3D7_0109500	-0.99338	-22.5753	unknown
PF3D7_0109800	-23.8405	69.8926	unknown
PF3D7_0109950	-12.5356	-67.5791	mitochondrion
PF3D7_0110400	21.1615	54.2174	unknown
PF3D7_0110500	19.5032	20.6426	unknown
PF3D7_0110600	1.52504	-50.8639	unknown
PF3D7_0110700	-1.26041	82.1547	unknown
PF3D7_0110800	12.3776	10.0966	unknown
PF3D7_0111000	18.5915	-21.728	unknown
PF3D7_0111300	22.9969	-14.8761	unknown
PF3D7_0111400	22.7385	-26.5575	unknown
PF3D7_0111500	-2.9435	91.0168	unknown
PF3D7_0111800	-15.0983	10.4534	unknown
PF3D7_0111900	-12.9202	-71.5597	unknown
PF3D7_0112000	7.21407	72.2897	unknown
PF3D7_0112200	17.2517	-71.174	plasma membrane
PF3D7_0112900	56.252	-23.4762	unknown
PF3D7_0113000	59.1399	-22.1247	Maurer's cleft
PF3D7_0113200	55.675	-23.3339	unknown
PF3D7_0113700	45.1065	-32.7828	unknown
PF3D7_0113900	56.1531	-21.4859	Maurer's cleft
PF3D7_0114000	-38.3817	38.5824	unknown
PF3D7_0201500	55.8228	-31.2077	unknown
PF3D7_0201600	57.2997	-29.5566	erythrocyte membrane
PF3D7_0201800	49.9481	-33.1521	unknown
PF3D7_0201900	55.6772	-34.3865	erythrocyte membrane
PF3D7_0202000	54.9973	-35.6084	erythrocyte membrane
PF3D7_0202100	-17.223	58.7303	unknown
PF3D7_0202200	54.0769	-17.5034	Maurer's cleft
PF3D7_0202400	58.6866	-35.093	unknown
PF3D7_0202500	-63.9194	-22.4448	PVM
PF3D7_0202600	19.8895	21.0323	unknown
PF3D7_0203000	-2.80078	-50.3991	unknown
PF3D7_0203300	0.781149	-5.54808	unknown
PF3D7_0203400	-18.2981	85.1583	unknown
PF3D7_0203600	34.8093	-9.92431	unknown
PF3D7_0203700	-29.9226	24.0867	unknown
PF3D7_0204100	2.23769	-38.8754	unknown
PF3D7_0204200	-40.2196	-61.9775	unknown
PF3D7_0204500	-7.48982	93.4811	cytosol
PF3D7_0204700	22.7206	-70.5535	plasma membrane
PF3D7_0204900	-28.8844	-57.2358	unknown
PF3D7_0205400	40.5359	13.2814	unknown
PF3D7_0205500	27.8272	58.5228	unknown
PF3D7_0205600	-13.7938	15.5816	unknown
PF3D7_0205900	28.696	72.8625	20s proteasome
PF3D7_0206000	-55.0674	-60.2933	unknown
PF3D7_0206200	34.2958	-65.4505	unknown
PF3D7_0206700	14.8673	59.9447	unknown
PF3D7_0206800	-58.8731	-28.4658	plasma membrane
PF3D7_0206900	34.3366	-68.1255	unknown
PF3D7_0207000	-58.7278	-28.6671	plasma membrane
PF3D7_0207100	-1.63466	-55.5674	unknown
PF3D7_0207200	-17.005	-58.1232	unknown
PF3D7_0207400	-25.0101	63.1458	unknown
PF3D7_0207500	-65.1661	-12.4503	PVM
PF3D7_0207600	-27.4683	79.6207	unknown
PF3D7_0207700	-20.854	65.6106	unknown
PF3D7_0207800	-24.9357	63.2731	unknown
PF3D7_0207900	-21.1509	74.0601	unknown
PF3D7_0208100	12.5212	-62.9713	unknown
PF3D7_0208200	-27.4072	27.3007	unknown
PF3D7_0208400	-29.8401	0.912967	unknown
PF3D7_0208500	-59.9001	-65.944	unknown
PF3D7_0208600	-58.9785	-43.5303	unknown
PF3D7_0208700	46.4849	27.2473	unknown
PF3D7_0208800	-9.37628	-35.332	unknown
PF3D7_0209000	19.6386	-2.69284	unknown
PF3D7_0209100	26.024	45.8923	unknown
PF3D7_0209300	-57.6495	-48.8481	unknown
PF3D7_0209400	0.380759	103.704	cytosol
PF3D7_0209600	12.8159	-61.5118	unknown
PF3D7_0209800	4.46777	66.8365	unknown
PF3D7_0210100	-24.276	-0.778887	unknown
PF3D7_0210200	-22.6679	30.3535	unknown
PF3D7_0210300	10.7785	-65.2054	unknown
PF3D7_0210600	-3.29483	-60.4318	unknown
PF3D7_0210700	-32.2581	-35.6421	unknown
PF3D7_0210900	-24.0942	-5.82784	unknown
PF3D7_0211200	-25.8388	-28.3923	unknown
PF3D7_0211800	9.1064	80.4697	unknown
PF3D7_0212100	11.9977	20.7772	unknown
PF3D7_0212200	-24.6807	-61.5248	unknown
PF3D7_0212300	-19.6402	8.32417	unknown
PF3D7_0212400	7.8868	-43.7179	unknown
PF3D7_0212500	8.11159	-47.3692	unknown
PF3D7_0212600	-46.0136	-29.6531	micronemes
PF3D7_0212900	-23.5854	13.4317	unknown
PF3D7_0213000	-14.894	-36.1029	unknown
PF3D7_0213100	-0.857907	-3.83787	unknown
PF3D7_0213500	26.946	26.4387	unknown
PF3D7_0213700	-11.5277	-64.1989	unknown
PF3D7_0213900	40.9241	63.4787	unknown
PF3D7_0214000	6.11698	70.4757	nucleo-cytoplasm
PF3D7_0214100	32.9146	16.1322	unknown
PF3D7_0214400	-35.5457	26.569	unknown
PF3D7_0214700	-38.4073	-73.9264	unknown
PF3D7_0214800	14.9704	-61.7383	unknown
PF3D7_0214900	-33.4872	-57.3109	rhoptries
PF3D7_0215000	-65.1729	-17.175	PVM
PF3D7_0215100	-29.0742	-24.7419	unknown
PF3D7_0215300	49.6534	-41.183	unknown
PF3D7_0215400	7.11862	1.88959	unknown
PF3D7_0215500	-7.5845	41.3102	unknown
PF3D7_0215600	33.8998	6.63763	unknown
PF3D7_0215700	31.3218	61.3666	unknown
PF3D7_0215800	24.375	-12.6114	nucleus
PF3D7_0216200	-4.54714	2.96624	unknown
PF3D7_0216400	37.9523	29.7455	transport vesicles
PF3D7_0216600	19.8305	-74.6735	unknown
PF3D7_0216800	46.2805	-4.26867	unknown
PF3D7_0217100	-29.7418	-75.5304	mitochondrion
PF3D7_0217500	-62.0213	-22.7541	plasma membrane
PF3D7_0217600	-36.7394	-44.7184	unknown
PF3D7_0217700	24.8143	46.1337	unknown
PF3D7_0217800	-14.9841	1.0805	ribosomes
PF3D7_0217900	-5.7954	83.8887	cytosol
PF3D7_0218000	3.4992	7.94513	unknown
PF3D7_0218200	-8.90009	5.66618	unknown
PF3D7_0218400	-30.6921	28.7887	unknown
PF3D7_0218500	-10.1324	30.2797	unknown
PF3D7_0218600	4.99566	-12.7977	unknown
PF3D7_0218700	10.7199	17.6836	unknown
PF3D7_0219400	-18.187	-11.6927	unknown
PF3D7_0219600	2.02508	6.63401	unknown
PF3D7_0219800	-6.36997	-18.1913	unknown
PF3D7_0219900	-42.6099	-40.5583	unknown
PF3D7_0220000	-64.9243	-19.0487	PVM
PF3D7_0220100	54.0285	-27.8284	unknown
PF3D7_0220200	52.7397	-33.5616	unknown
PF3D7_0220600	50.7542	-31.4128	unknown
PF3D7_0220700	50.739	-20.6525	Maurer's cleft
PF3D7_0220800	-22.681	11.0857	rhoptries
PF3D7_0300100	61.7525	-28.6781	erythrocyte membrane
PF3D7_0300900	53.2467	-33.034	erythrocyte membrane
PF3D7_0301400	53.0283	-19.5886	unknown
PF3D7_0301600	49.6986	35.4082	unknown
PF3D7_0301700	57.3674	-22.3103	Maurer's cleft
PF3D7_0301800	43.6321	8.85709	unknown
PF3D7_0302000	-0.828353	28.1565	unknown
PF3D7_0302100	37.9598	36.3287	unknown
PF3D7_0302200	-1.6793	-93.4659	rhoptries
PF3D7_0302500	-40.4321	-22.9352	rhoptries
PF3D7_0302700	-3.38835	-71.133	unknown
PF3D7_0302800	9.05298	27.6246	unknown
PF3D7_0302900	-1.01202	85.9192	nucleo-cytoplasm
PF3D7_0303000	9.55903	-35.6846	unknown
PF3D7_0303100	35.9187	29.3013	unknown
PF3D7_0303200	-11.4927	1.01177	unknown
PF3D7_0303300	31.572	58.0958	unknown
PF3D7_0303400	18.3773	-56.411	unknown
PF3D7_0303500	27.548	-18.2151	unknown
PF3D7_0303700	-21.6648	-74.0608	mitochondrion
PF3D7_0303800	29.835	5.1648	unknown
PF3D7_0304100	-39.8698	-73.9659	unknown
PF3D7_0304200	-25.2511	-26.8783	unknown
PF3D7_0304400	-36.5588	-1.28299	unknown
PF3D7_0304500	-13.6825	-72.5135	unknown
PF3D7_0304900	8.00525	19.0766	unknown
PF3D7_0305200	-1.89192	77.2317	nucleo-cytoplasm
PF3D7_0305300	9.41385	-41.5216	unknown
PF3D7_0305500	1.97858	-10.8603	unknown
PF3D7_0305600	14.4657	5.20567	unknown
PF3D7_0305700	-4.19958	91.7625	cytosol
PF3D7_0306000	-12.8212	-78.4546	unknown
PF3D7_0306100	26.8806	16.401	unknown
PF3D7_0306200	-2.20923	86.7566	unknown
PF3D7_0306300	-17.9962	85.5957	unknown
PF3D7_0306400	-25.6942	-76.5197	mitochondrion
PF3D7_0306500	-30.1302	-59.7783	unknown
PF3D7_0306700	-17.9819	-55.6763	unknown
PF3D7_0306800	12.2297	68.1844	nucleo-cytoplasm
PF3D7_0306900	-22.1115	2.87229	unknown
PF3D7_0307100	-13.8591	29.4867	unknown
PF3D7_0307200	-26.4262	-5.22789	unknown
PF3D7_0307400	-49.5266	-46.602	unknown
PF3D7_0307500	-9.02092	-20.186	unknown
PF3D7_0307700	16.1991	-35.0404	mitotic apparatus
PF3D7_0308000	26.6043	48.6673	unknown
PF3D7_0308100	-3.77635	-52.1237	unknown
PF3D7_0308200	12.8981	68.4965	nucleo-cytoplasm
PF3D7_0308300	-29.7893	-48.7158	unknown
PF3D7_0308500	-0.519606	105.663	unknown
PF3D7_0308600	-1.46015	31.4332	unknown
PF3D7_0308700	-31.9253	-63.0486	unknown
PF3D7_0308900	0.586114	27.9078	nucleus
PF3D7_0309000	-4.18491	-5.3829	unknown
PF3D7_0309200	42.4287	21.7417	unknown
PF3D7_0309300	16.6609	6.70728	unknown
PF3D7_0309500	11.2907	85.9978	unknown
PF3D7_0309600	-23.1473	-10.3574	unknown
PF3D7_0310000	-44.2556	-46.6082	apicoplast
PF3D7_0310200	5.51647	16.0238	unknown
PF3D7_0310300	-21.6045	13.5995	unknown
PF3D7_0310400	18.8503	30.3368	unknown
PF3D7_0310500	-18.4771	19.4251	nucleus
PF3D7_0310600	58.7542	24.895	unknown
PF3D7_0310700	41.1579	49.1228	transport vesicles
PF3D7_0310800	-20.4199	-32.1756	unknown
PF3D7_0310900	29.136	-22.8154	unknown
PF3D7_0311100	-13.6791	1.90287	unknown
PF3D7_0311300	-23.091	13.4731	unknown
PF3D7_0311600	-0.431606	-36.302	unknown
PF3D7_0311800	-30.2707	-74.7707	mitochondrion
PF3D7_0312100	9.99358	-71.0964	unknown
PF3D7_0312300	23.3705	71.8546	20s proteasome
PF3D7_0312400	-0.614992	80.3086	nucleo-cytoplasm
PF3D7_0312500	12.4506	-72.1673	plasma membrane
PF3D7_0312800	-36.5464	-1.27749	unknown
PF3D7_0313000	3.4652	43.4829	unknown
PF3D7_0313400	31.0745	-5.83062	unknown
PF3D7_0313800	-50.1015	-54.7204	unknown
PF3D7_0314000	-9.44734	-29.4996	ER
PF3D7_0314100	31.8081	6.25302	unknown
PF3D7_0314300	47.5028	-3.33192	unknown
PF3D7_0314400	-15.7599	49.6054	unknown
PF3D7_0314700	41.2072	56.2141	unknown
PF3D7_0315100	8.7502	10.9355	unknown
PF3D7_0315400	6.98493	-20.0988	unknown
PF3D7_0315600	24.365	-17.5353	nucleus
PF3D7_0315800	31.9001	63.9416	unknown
PF3D7_0316200	29.8517	-69.7679	unknown
PF3D7_0316300	-21.9456	81.4973	unknown
PF3D7_0316400	-50.7005	-45.4912	unknown
PF3D7_0316500	23.311	-30.7648	mitotic apparatus
PF3D7_0316600	23.8314	-70.052	unknown
PF3D7_0316700	13.6416	-32.9369	unknown
PF3D7_0316800	-15.8631	-0.929824	unknown
PF3D7_0316900	-23.3362	-45.1383	unknown
PF3D7_0317000	29.8585	88.5798	19s proteasome
PF3D7_0317200	25.3984	-18.5885	nucleus
PF3D7_0317300	16.7784	-42.1523	unknown
PF3D7_0317500	12.6119	-26.393	unknown
PF3D7_0317600	-23.4376	2.766	unknown
PF3D7_0317700	13.731	5.38056	nucleus
PF3D7_0317800	-2.3125	75.9298	unknown
PF3D7_0318100	-35.8682	-72.9972	mitochondrion
PF3D7_0318200	31.3936	60.7732	unknown
PF3D7_0318300	-57.4439	-15.5151	unknown
PF3D7_0318500	6.82854	-2.18089	unknown
PF3D7_0318600	-18.906	35.7394	unknown
PF3D7_0318700	-48.5766	-64.7177	unknown
PF3D7_0318900	-5.17317	-26.1141	unknown
PF3D7_0319000	13.7423	-63.2861	unknown
PF3D7_0319100	-10.7062	64.4508	unknown
PF3D7_0319200	3.19421	70.7666	unknown
PF3D7_0319400	20.6535	-25.657	unknown
PF3D7_0319500	10.6911	-15.5779	unknown
PF3D7_0319600	-7.57283	58.9227	unknown
PF3D7_0319700	4.07564	-50.5773	unknown
PF3D7_0319900	-2.53854	80.2752	unknown
PF3D7_0320000	5.43007	94.281	unknown
PF3D7_0320100	-13.522	-32.918	ER
PF3D7_0320300	13.2816	68.0378	nucleo-cytoplasm
PF3D7_0320500	-6.08783	96.1077	unknown
PF3D7_0320600	-29.5164	32.2248	unknown
PF3D7_0320700	-11.41	-35.6621	ER
PF3D7_0320800	6.54263	1.72215	nucleus
PF3D7_0320900	30.8861	2.70495	nucleus - histones
PF3D7_0321100	-14.1273	-16.7896	unknown
PF3D7_0321400	-44.1621	-64.4867	unknown
PF3D7_0321500	15.1221	1.55046	unknown
PF3D7_0321600	-16.7957	8.98239	unknown
PF3D7_0321700	18.7373	-26.3803	unknown
PF3D7_0321800	6.36069	-9.31553	unknown
PF3D7_0321900	-4.61363	-16.8661	unknown
PF3D7_0322000	-3.91077	88.9886	cytosol
PF3D7_0322100	11.9945	33.2316	unknown
PF3D7_0322300	3.65641	-28.4682	unknown
PF3D7_0322400	12.3634	77.3686	unknown
PF3D7_0322500	-33.9348	-84.4379	unknown
PF3D7_0322900	-23.8216	-2.71573	unknown
PF3D7_0323000	-9.84293	-16.2015	unknown
PF3D7_0323100	-4.89637	-88.526	unknown
PF3D7_0323400	-43.0294	-31.4259	micronemes
PF3D7_0323500	-3.86915	18.0064	unknown
PF3D7_0323600	-17.1224	-3.59021	unknown
PF3D7_0323700	1.18952	18.4721	unknown
PF3D7_0323800	-13.736	12.9534	unknown
PF3D7_0324800	57.3331	-29.0999	erythrocyte membrane
PF3D7_0401600	60.4097	-34.9649	erythrocyte membrane
PF3D7_0401800	57.291	-34.2573	erythrocyte membrane
PF3D7_0402000	56.0445	-36.4796	erythrocyte membrane
PF3D7_0402100	-4.08795	-24.35	unknown
PF3D7_0402300	36.7453	-63.1017	micronemes
PF3D7_0402400	55.2852	-24.3592	unknown
PF3D7_0403100	-31.3396	-74.2723	unknown
PF3D7_0403200	-3.13782	8.12448	unknown
PF3D7_0403600	50.0942	40.9041	unknown
PF3D7_0403700	-1.95807	25.333	unknown
PF3D7_0403800	-3.3835	-19.4481	unknown
PF3D7_0404300	-15.4774	-1.25675	unknown
PF3D7_0404700	-25.8582	-31.9833	unknown
PF3D7_0404900	16.3478	-79.1042	plasma membrane
PF3D7_0405000	-4.66084	22.8412	unknown
PF3D7_0405100	37.7576	32.3949	transport vesicles
PF3D7_0405200	-3.44433	-54.901	unknown
PF3D7_0405400	6.52264	33.1542	unknown
PF3D7_0405500	-10.3723	8.82419	unknown
PF3D7_0405600	4.06378	-22.1827	unknown
PF3D7_0405700	37.2261	21.4592	unknown
PF3D7_0405800	-13.7671	-74.9565	unknown
PF3D7_0405900	-27.9604	-67.4209	unknown
PF3D7_0406000	-6.99936	-7.66894	unknown
PF3D7_0406100	16.1438	47.4993	unknown
PF3D7_0406200	-66.6116	-18.5074	PVM
PF3D7_0406400	-1.65678	91.2004	cytosol
PF3D7_0406500	-28.1962	14.2682	unknown
PF3D7_0406700	30.6241	21.5192	unknown
PF3D7_0407200	-28.2599	-28.4146	unknown
PF3D7_0407700	7.91736	-3.02085	unknown
PF3D7_0407800	-2.83894	-64.0097	unknown
PF3D7_0407900	23.3033	73.8819	unknown
PF3D7_0408000	-47.2163	-68.8643	unknown
PF3D7_0408100	0.206921	47.2893	unknown
PF3D7_0408300	-11.6997	12.3692	unknown
PF3D7_0408500	-7.15723	46.1753	unknown
PF3D7_0409100	-5.14902	30.1668	unknown
PF3D7_0409400	-35.5834	-74.1165	unknown
PF3D7_0409500	19.9884	-38.308	unknown
PF3D7_0409600	37.1565	55.831	unknown
PF3D7_0409800	-20.6247	11.9727	unknown
PF3D7_0410000	0.691773	-56.741	unknown
PF3D7_0410300	37.5186	24.5559	unknown
PF3D7_0410400	43.8158	40.8604	unknown
PF3D7_0410600	4.4474	83.3635	unknown
PF3D7_0410800	29.9498	-39.1738	mitotic apparatus
PF3D7_0410900	37.4033	55.4765	unknown
PF3D7_0411100	23.5538	56.4239	unknown
PF3D7_0411900	21.5631	-8.98268	nucleus
PF3D7_0412000	17.1996	-74.8046	unknown
PF3D7_0412200	37.157	68.6782	unknown
PF3D7_0412700	54.1606	-23.138	unknown
PF3D7_0413500	-32.7705	-79.7604	unknown
PF3D7_0413600	28.1798	69.2511	20s proteasome
PF3D7_0413700	9.70002	74.8164	nucleo-cytoplasm
PF3D7_0413900	1.61633	85.4963	nucleo-cytoplasm
PF3D7_0414000	23.8035	-14.015	nucleus
PF3D7_0414300	-13.8252	-13.1742	unknown
PF3D7_0414600	-37.5127	6.1422	unknown
PF3D7_0414900	-36.4817	-34.8305	unknown
PF3D7_0415000	27.1577	41.0775	unknown
PF3D7_0415200	26.7659	-7.24941	unknown
PF3D7_0415300	-0.409824	26.7178	unknown
PF3D7_0415400	25.8811	56.5019	unknown
PF3D7_0415500	18.5609	64.2029	unknown
PF3D7_0415600	-26.83	-61.8422	mitochondrion
PF3D7_0415700	-60.3372	-50.0854	unknown
PF3D7_0415800	-46.2713	-62.6457	inner membrane complex
PF3D7_0415900	-24.8183	-1.71095	unknown
PF3D7_0416000	-0.415833	-0.291897	unknown
PF3D7_0416200	32.5863	19.3938	unknown
PF3D7_0416400	-11.234	21.0987	nucleus
PF3D7_0416500	9.33547	65.7697	unknown
PF3D7_0416700	-1.28312	-60.8514	unknown
PF3D7_0416800	27.9124	6.52901	unknown
PF3D7_0416900	13.4633	19.9691	unknown
PF3D7_0417200	4.79501	103.403	cytosol
PF3D7_0417300	-27.4199	-76.6773	mitochondrion
PF3D7_0417500	44.8431	29.7651	unknown
PF3D7_0417800	-12.7003	32.4259	unknown
PF3D7_0418100	6.17803	74.5179	unknown
PF3D7_0418200	56.8987	22.3888	eIF3
PF3D7_0418300	-14.2604	-6.74795	unknown
PF3D7_0418500	13.569	48.4615	unknown
PF3D7_0418600	-29.0099	10.421	unknown
PF3D7_0418700	50.5138	45.7748	unknown
PF3D7_0419400	34.5663	32.0137	unknown
PF3D7_0419500	18.0656	-70.8867	unknown
PF3D7_0419600	-9.36174	90.3827	cytosol
PF3D7_0419700	-25.5232	-62.4865	rhoptries
PF3D7_0419800	-11.361	25.1664	unknown
PF3D7_0419900	13.19	-53.9113	unknown
PF3D7_0420000	-28.6276	49.719	unknown
PF3D7_0420300	29.4814	14.469	unknown
PF3D7_0420400	-22.2665	-56.8554	unknown
PF3D7_0420600	22.661	-31.7468	mitotic apparatus
PF3D7_0422000	-12.9183	-19.7105	unknown
PF3D7_0422100	-18.6521	-40.9107	unknown
PF3D7_0422400	-20.5135	-1.33358	ribosomes
PF3D7_0422500	-2.49112	28.3097	unknown
PF3D7_0422600	-17.1932	-63.5862	unknown
PF3D7_0422700	19.2987	5.18963	unknown
PF3D7_0422800	20.0209	-71.7596	unknown
PF3D7_0423200	-28.7385	-30.5897	unknown
PF3D7_0423300	-21.0288	-4.46648	unknown
PF3D7_0423400	-5.61849	65.4231	unknown
PF3D7_0423500	2.68722	-59.7552	unknown
PF3D7_0423600	58.1923	19.2942	unknown
PF3D7_0423700	-63.2246	-15.2958	PVM
PF3D7_0423800	-43.0059	-31.5503	micronemes
PF3D7_0424100	-44.5232	-30.5607	micronemes
PF3D7_0424200	35.1683	-64.2782	micronemes
PF3D7_0424500	50.358	-41.2405	unknown
PF3D7_0424600	58.1999	-37.555	erythrocyte membrane
PF3D7_0424700	49.1806	5.65716	unknown
PF3D7_0500800	55.3431	-35.8156	erythrocyte membrane
PF3D7_0500900	-4.68767	-2.72583	unknown
PF3D7_0501000	56.3962	-19.0663	unknown
PF3D7_0501100	50.5353	-25.3295	Maurer's cleft
PF3D7_0501200	55.8379	-20.1263	Maurer's cleft
PF3D7_0501300	54.4691	-21.7688	Maurer's cleft
PF3D7_0501500	-29.6595	-34.8881	rhoptries
PF3D7_0501600	-29.8278	-36.7079	rhoptries
PF3D7_0501800	26.1597	-10.4744	unknown
PF3D7_0501900	44.07	50.7146	unknown
PF3D7_0502000	6.01556	-12.4772	unknown
PF3D7_0502100	-0.911541	16.8009	unknown
PF3D7_0502200	-19.6548	-67.4233	unknown
PF3D7_0502400	18.1836	-78.4064	plasma membrane
PF3D7_0502900	-11.5585	-73.3281	unknown
PF3D7_0503000	-5.76037	-94.0236	unknown
PF3D7_0503100	-54.306	-49.223	apicoplast
PF3D7_0503200	21.7439	-21.0557	unknown
PF3D7_0503300	-7.94759	27.2291	unknown
PF3D7_0503400	-13.3927	84.0103	cytosol
PF3D7_0503500	35.1973	27.6774	unknown
PF3D7_0503600	-45.4838	-64.3545	inner membrane complex
PF3D7_0503800	-26.4208	-1.7994	ribosomes
PF3D7_0503900	-23.4375	-74.4709	unknown
PF3D7_0504000	-53.1935	-43.3563	unknown
PF3D7_0504400	-49.2843	-52.85	apicoplast
PF3D7_0504600	-24.974	-78.1567	mitochondrion
PF3D7_0504800	21.2525	-39.664	unknown
PF3D7_0504900	26.3146	-69.564	unknown
PF3D7_0505000	32.784	35.8361	unknown
PF3D7_0505100	21.9749	-61.8441	unknown
PF3D7_0505200	28.3651	67.1514	unknown
PF3D7_0505400	-47.9863	-49.3499	unknown
PF3D7_0505500	38.2339	57.0847	unknown
PF3D7_0505600	8.49891	24.0071	unknown
PF3D7_0505700	10.5092	-48.7269	unknown
PF3D7_0505800	9.68795	62.7703	unknown
PF3D7_0505900	-15.4299	79.3904	unknown
PF3D7_0506000	-18.2022	-31.603	unknown
PF3D7_0506100	23.0547	-0.865077	unknown
PF3D7_0506800	-4.39268	-14.9423	unknown
PF3D7_0506900	6.67143	-65.2122	plasma membrane
PF3D7_0507100	-25.957	-4.56695	ribosomes
PF3D7_0507200	-2.8541	-4.12753	unknown
PF3D7_0507400	30.7739	-64.5833	micronemes
PF3D7_0507500	-27.1321	-33.3843	unknown
PF3D7_0507600	36.1353	25.6966	unknown
PF3D7_0507700	35.2531	40.8575	unknown
PF3D7_0507800	25.347	33.7464	unknown
PF3D7_0508000	14.4275	-79.525	plasma membrane
PF3D7_0508100	5.75608	-49.4967	unknown
PF3D7_0508200	39.4176	-26.1366	unknown
PF3D7_0508300	-41.8295	-40.0755	unknown
PF3D7_0508500	15.5507	-14.0473	unknown
PF3D7_0508600	43.8154	-3.97418	unknown
PF3D7_0508700	1.93362	21.1259	nucleus
PF3D7_0508800	-55.9921	-51.448	apicoplast
PF3D7_0508900	20.9151	-43.0877	unknown
PF3D7_0509000	23.918	28.6207	unknown
PF3D7_0509100	14.7253	-12.1696	unknown
PF3D7_0509300	35.6	-3.20495	unknown
PF3D7_0509400	11.103	39.084	unknown
PF3D7_0509500	-7.72753	15.4659	unknown
PF3D7_0509800	31.0293	40.2567	unknown
PF3D7_0509900	21.298	14.9137	unknown
PF3D7_0510100	41.0956	22.4755	unknown
PF3D7_0510200	28.067	45.7101	unknown
PF3D7_0510500	1.02574	7.15685	unknown
PF3D7_0511000	4.49979	89.2114	cytosol
PF3D7_0511200	11.2752	-49.5271	ER
PF3D7_0511300	41.2951	38.5348	transport vesicles
PF3D7_0511500	9.28015	0.110866	unknown
PF3D7_0511600	-27.558	-27.4523	rhoptries
PF3D7_0511800	5.4561	102.523	cytosol
PF3D7_0512000	-4.52078	72.2259	unknown
PF3D7_0512200	10.8074	88.113	cytosol
PF3D7_0512300	38.5217	28.3442	unknown
PF3D7_0512600	-28.0955	-41.4086	unknown
PF3D7_0512700	-3.47845	82.0704	nucleo-cytoplasm
PF3D7_0512900	-16.3143	57.3741	unknown
PF3D7_0513100	-7.95782	-30.996	unknown
PF3D7_0513200	36.553	43.3481	unknown
PF3D7_0513300	5.19545	101.544	cytosol
PF3D7_0513500	-9.26615	-93.1858	unknown
PF3D7_0513600	17.4825	-22.5862	unknown
PF3D7_0513800	-28.8524	-38.7293	unknown
PF3D7_0514100	7.22517	-40.7207	unknown
PF3D7_0514200	2.58479	14.6745	unknown
PF3D7_0514900	-0.04111	20.5696	unknown
PF3D7_0515000	25.0331	16.262	unknown
PF3D7_0515300	23.5384	32.6039	unknown
PF3D7_0515400	11.7035	-25.558	unknown
PF3D7_0515700	8.75397	-53.3628	unknown
PF3D7_0515900	-13.3475	-19.2976	unknown
PF3D7_0516000	34.0073	-48.0818	unknown
PF3D7_0516200	-14.4965	2.25016	ribosomes
PF3D7_0516400	13.4112	82.5679	unknown
PF3D7_0516700	14.9913	64.0288	unknown
PF3D7_0516800	22.2505	-11.3809	unknown
PF3D7_0516900	-26.3717	0.36803	ribosomes
PF3D7_0517000	-18.5037	-2.48246	unknown
PF3D7_0517300	-3.72014	15.1609	unknown
PF3D7_0517400	0.465452	5.87316	nucleus
PF3D7_0517700	58.0132	22.8228	eIF3
PF3D7_0517900	-8.85918	-45.898	unknown
PF3D7_0518000	-19.6115	58.0481	unknown
PF3D7_0518200	-10.5718	-73.4118	unknown
PF3D7_0518300	29.2367	87.2737	19s proteasome
PF3D7_0518500	-2.57866	15.9994	unknown
PF3D7_0518600	-15.5962	17.0057	unknown
PF3D7_0518700	7.07218	42.7608	unknown
PF3D7_0519200	3.80278	-67.0774	unknown
PF3D7_0519400	-22.8423	-4.75859	ribosomes
PF3D7_0519500	9.17377	1.90861	unknown
PF3D7_0519600	-39.3457	16.3256	unknown
PF3D7_0519700	-25.4136	-9.11931	unknown
PF3D7_0519800	-1.141	14.5169	unknown
PF3D7_0519900	-49.6204	-54.1501	unknown
PF3D7_0520000	-19.95	-3.38302	unknown
PF3D7_0520200	25.3467	64.0097	unknown
PF3D7_0520300	15.667	57.5325	unknown
PF3D7_0520400	-22.745	-71.3755	unknown
PF3D7_0520500	2.45355	105.048	unknown
PF3D7_0520600	-5.08206	88.9489	cytosol
PF3D7_0520700	-13.728	18.3429	unknown
PF3D7_0520800	-54.527	-50.3832	unknown
PF3D7_0520900	3.8984	99.4586	unknown
PF3D7_0521000	-9.84787	24.0769	unknown
PF3D7_0521400	-53.0757	-50.9359	unknown
PF3D7_0521700	-18.4399	14.8668	unknown
PF3D7_0522100	36.332	19.6524	unknown
PF3D7_0522200	38.7779	-14.5848	unknown
PF3D7_0522300	6.94399	42.9977	unknown
PF3D7_0522400	5.70228	-53.2379	unknown
PF3D7_0522600	7.16124	-57.1015	unknown
PF3D7_0522700	-47.3947	-46.5159	unknown
PF3D7_0522800	24.7015	21.6001	unknown
PF3D7_0523000	21.3453	-49.2792	unknown
PF3D7_0523100	-28.8033	-74.4403	mitochondrion
PF3D7_0523300	-13.0293	-75.9037	mitochondrion
PF3D7_0523400	12.1923	-65.5878	unknown
PF3D7_0523600	18.2545	-18.4711	unknown
PF3D7_0523900	-6.87292	-9.95999	unknown
PF3D7_0524000	3.89127	77.7677	nucleo-cytoplasm
PF3D7_0524300	5.95517	81.2621	unknown
PF3D7_0524400	-21.7989	6.93323	nucleus
PF3D7_0524500	41.3209	52.5482	unknown
PF3D7_0524600	-49.6776	-46.9987	apicoplast
PF3D7_0524700	-5.82623	-60.1038	unknown
PF3D7_0524800	29.7561	73.7287	unknown
PF3D7_0524900	38.4692	50.8051	unknown
PF3D7_0525100	-34.3682	-25.1401	unknown
PF3D7_0525200	-18.1287	34.9654	unknown
PF3D7_0525300	26.4007	13.3805	unknown
PF3D7_0525400	-40.2164	9.55127	unknown
PF3D7_0525800	-48.3308	-65.9949	inner membrane complex
PF3D7_0526200	33.3744	22.7199	unknown
PF3D7_0526400	4.7365	-42.66	unknown
PF3D7_0526500	-0.0366127	29.7228	unknown
PF3D7_0526700	-50.0473	-51.7528	unknown
PF3D7_0526800	6.65662	44.4294	unknown
PF3D7_0526900	-12.8728	-35.1696	unknown
PF3D7_0527000	40.382	57.8486	unknown
PF3D7_0527100	-6.91464	90.0691	cytosol
PF3D7_0527200	-0.610827	68.5532	unknown
PF3D7_0527500	40.976	53.3124	unknown
PF3D7_0527600	20.5505	57.5627	unknown
PF3D7_0527900	-10.5904	36.1672	unknown
PF3D7_0528100	12.0508	-0.0167218	unknown
PF3D7_0528200	59.1265	22.8535	eIF3
PF3D7_0528300	-3.05655	-8.75264	unknown
PF3D7_0528400	-0.608752	-60.2754	unknown
PF3D7_0528700	10.8412	12.3043	unknown
PF3D7_0528800	-28.0024	26.364	unknown
PF3D7_0529000	-22.701	-44.5943	unknown
PF3D7_0529300	-51.8446	-48.7278	apicoplast
PF3D7_0529400	22.819	-32.0455	mitotic apparatus
PF3D7_0529500	3.61737	59.6355	unknown
PF3D7_0529800	23.6175	-39.4276	unknown
PF3D7_0529900	-11.2835	-32.9266	unknown
PF3D7_0530000	2.19996	63.3376	unknown
PF3D7_0530100	28.4181	9.92479	unknown
PF3D7_0530200	-53.141	-45.1369	unknown
PF3D7_0530300	9.29248	-60.6238	unknown
PF3D7_0530600	25.2427	10.7976	unknown
PF3D7_0530700	23.4501	47.8251	unknown
PF3D7_0530900	-27.8726	-55.8919	unknown
PF3D7_0531100	33.3398	-28.4972	unknown
PF3D7_0531400	-5.87655	20.9138	unknown
PF3D7_0532100	-64.4585	-14.2975	PVM
PF3D7_0532300	54.6156	-32.9351	erythrocyte membrane
PF3D7_0600200	54.1716	-26.3182	unknown
PF3D7_0601900	53.4834	-24.3303	unknown
PF3D7_0602100	36.0979	54.8429	unknown
PF3D7_0602200	7.04256	87.5015	unknown
PF3D7_0602400	-57.1297	-51.9059	unknown
PF3D7_0602500	-14.2021	86.438	unknown
PF3D7_0602600	11.8966	-3.34354	unknown
PF3D7_0603000	22.8684	8.34488	unknown
PF3D7_0603100	38.9474	33.6474	unknown
PF3D7_0603200	-17.7069	-58.0194	unknown
PF3D7_0603300	-24.4339	-75.3585	mitochondrion
PF3D7_0603400	-1.24403	23.2639	unknown
PF3D7_0603500	14.8345	-50.3568	unknown
PF3D7_0603800	-12.3846	-50.8164	unknown
PF3D7_0604100	21.5754	-21.6536	nucleus
PF3D7_0604300	-27.4293	25.326	unknown
PF3D7_0604500	1.5631	-1.831	unknown
PF3D7_0605100	1.86106	27.5211	unknown
PF3D7_0605500	27.3403	-64.0105	unknown
PF3D7_0605800	26.9567	-19.2136	unknown
PF3D7_0605900	-18.3456	-24.545	unknown
PF3D7_0606000	9.45076	-33.6972	unknown
PF3D7_0606100	30.7101	9.15952	unknown
PF3D7_0606200	-10.2253	-36.2336	unknown
PF3D7_0606500	16.7035	21.8539	unknown
PF3D7_0606600	39.0724	23.9178	unknown
PF3D7_0606700	23.6706	51.3782	unknown
PF3D7_0606800	14.8508	-80.0054	unknown
PF3D7_0606900	-3.80354	86.6999	cytosol
PF3D7_0607000	8.46385	3.24867	nucleus
PF3D7_0607400	10.9883	-62.2437	unknown
PF3D7_0607600	42.71	17.5332	unknown
PF3D7_0607700	49.0203	-23.7352	unknown
PF3D7_0608000	-19.7225	77.4342	unknown
PF3D7_0608310	-37.1564	-57.6615	unknown
PF3D7_0608400	-15.2693	-67.8126	mitochondrion
PF3D7_0608500	29.9058	87.7606	19s proteasome
PF3D7_0608700	10.2524	76.039	nucleo-cytoplasm
PF3D7_0608800	-7.79757	92.0521	unknown
PF3D7_0608900	43.154	42.8856	unknown
PF3D7_0609000	8.77913	-43.3934	unknown
PF3D7_0609700	3.38465	-53.3035	unknown
PF3D7_0609800	2.5304	-67.0566	unknown
PF3D7_0610100	0.759598	46.4844	unknown
PF3D7_0610200	18.7624	21.5663	unknown
PF3D7_0610400	30.0827	0.917026	nucleus - histones
PF3D7_0610500	-3.59058	65.4191	unknown
PF3D7_0610600	12.6598	14.3669	unknown
PF3D7_0610700	-1.7945	60.9481	unknown
PF3D7_0610800	3.00358	97.1922	cytosol
PF3D7_0610900	-0.78997	9.51975	nucleus
PF3D7_0611300	-35.5932	-69.6413	mitochondrion
PF3D7_0611400	17.2421	26.9074	unknown
PF3D7_0611600	20.2488	-41.4614	unknown
PF3D7_0611800	25.4652	14.2605	unknown
PF3D7_0611900	22.2444	11.5968	unknown
PF3D7_0612100	57.7825	21.7471	eIF3
PF3D7_0612200	24.9505	-39.0716	unknown
PF3D7_0612700	15.6135	-79.4942	plasma membrane
PF3D7_0612800	13.7122	-79.9756	unknown
PF3D7_0612900	41.3354	25.0065	unknown
PF3D7_0613100	-12.5674	-77.5975	unknown
PF3D7_0613300	5.16765	-58.2094	rhoptries
PF3D7_0613400	-44.0824	-46.168	apicoplast
PF3D7_0613500	0.969448	-8.66737	unknown
PF3D7_0613600	31.0851	-40.848	unknown
PF3D7_0613700	-31.6184	-31.6871	unknown
PF3D7_0613800	25.501	-12.848	unknown
PF3D7_0613900	-44.4654	-66.1219	unknown
PF3D7_0614000	-33.3675	-53.2937	unknown
PF3D7_0614200	-30.5764	-20.7679	unknown
PF3D7_0614300	18.9908	-68.3989	plasma membrane
PF3D7_0614400	-7.98401	10.7266	nucleus
PF3D7_0614500	-23.5416	-3.92343	ribosomes
PF3D7_0614800	-9.39518	-11.4982	unknown
PF3D7_0614900	-2.92894	-43.7066	unknown
PF3D7_0615000	-8.59747	9.8122	unknown
PF3D7_0615300	6.76483	-30.8247	unknown
PF3D7_0615400	-25.4596	12.6951	nucleus
PF3D7_0615600	-21.2472	18.1359	unknown
PF3D7_0615700	2.09416	13.8858	unknown
PF3D7_0615800	42.4566	39.5913	transport vesicles
PF3D7_0615900	-32.4664	-4.33915	unknown
PF3D7_0616200	21.2803	-32.8525	mitotic apparatus
PF3D7_0616300	54.1435	18.7121	unknown
PF3D7_0616600	14.8072	-16.7742	unknown
PF3D7_0616800	-23.6818	-79.6742	mitochondrion
PF3D7_0616900	-17.2215	24.2317	unknown
PF3D7_0617000	-47.1508	-52.7473	unknown
PF3D7_0617100	-0.810428	-51.0109	unknown
PF3D7_0617200	47.211	-40.8067	unknown
PF3D7_0617300	-21.9375	-18.5207	unknown
PF3D7_0617800	31.0226	2.81863	nucleus - histones
PF3D7_0617900	29.7756	-0.413557	nucleus - histones
PF3D7_0618000	14.8428	-47.6285	unknown
PF3D7_0618200	-25.1262	-12.5313	unknown
PF3D7_0618300	-21.3836	0.999551	unknown
PF3D7_0618500	12.6087	57.7375	unknown
PF3D7_0618600	-5.69801	-88.8659	unknown
PF3D7_0618700	42.1755	47.3873	transport vesicles
PF3D7_0618900	11.1029	-47.0737	unknown
PF3D7_0619000	-2.45654	56.409	unknown
PF3D7_0619200	0.371792	-40.6881	unknown
PF3D7_0619400	27.0491	45.0358	unknown
PF3D7_0619500	10.6315	85.3756	cytosol
PF3D7_0619700	-7.20966	-22.2955	unknown
PF3D7_0619900	-5.497	11.7482	nucleus
PF3D7_0620000	44.4422	-5.94742	unknown
PF3D7_0620100	-25.5777	-58.7403	unknown
PF3D7_0620400	-55.0927	-23.2968	plasma membrane
PF3D7_0620500	7.69379	35.8472	unknown
PF3D7_0620700	-10.2981	-41.5913	unknown
PF3D7_0621100	15.7116	71.0299	unknown
PF3D7_0621200	15.7659	70.0508	unknown
PF3D7_0621300	-28.5595	21.0149	unknown
PF3D7_0621500	-42.1364	-7.74985	unknown
PF3D7_0621800	5.65808	61.91	unknown
PF3D7_0621900	-25.8861	14.969	unknown
PF3D7_0622200	18.1207	-38.4201	unknown
PF3D7_0622500	41.4062	11.673	unknown
PF3D7_0622600	-21.103	-79.8793	unknown
PF3D7_0622800	-7.70314	83.9941	cytosol
PF3D7_0622900	-12.6306	35.6641	unknown
PF3D7_0623000	7.53853	95.8944	unknown
PF3D7_0623100	0.686037	37.4086	unknown
PF3D7_0623500	-47.4554	-49.2454	apicoplast
PF3D7_0623600	-10.3753	27.0195	unknown
PF3D7_0623900	-3.08768	51.282	unknown
PF3D7_0624000	6.35777	90.9859	cytosol
PF3D7_0624200	-10.6091	38.3296	unknown
PF3D7_0624400	-55.7285	-49.935	unknown
PF3D7_0624600	0.685361	19.3819	nucleus
PF3D7_0625000	-30.0944	-48.1715	unknown
PF3D7_0625300	-28.5776	-63.5899	unknown
PF3D7_0625400	-37.7733	-53.7385	unknown
PF3D7_0625600	16.066	27.8685	unknown
PF3D7_0625700	-10.4741	-71.4072	unknown
PF3D7_0626000	27.7175	34.3833	unknown
PF3D7_0626100	6.19917	-45.7948	unknown
PF3D7_0626200	44.3813	46.3885	unknown
PF3D7_0626400	1.0496	0.341064	unknown
PF3D7_0626700	-1.76606	90.3652	cytosol
PF3D7_0626800	7.47356	91.1255	cytosol
PF3D7_0627100	28.1675	51.6151	unknown
PF3D7_0627300	-7.49701	13.1652	unknown
PF3D7_0627400	-27.4885	-79.1977	mitochondrion
PF3D7_0627500	4.57399	91.2819	unknown
PF3D7_0627700	8.59827	81.4773	nucleo-cytoplasm
PF3D7_0627800	20.5083	63.102	unknown
PF3D7_0628100	6.25777	-50.1692	unknown
PF3D7_0628200	2.81094	-39.4665	unknown
PF3D7_0628300	3.86812	-51.5137	unknown
PF3D7_0628600	-2.26843	14.659	unknown
PF3D7_0629000	-26.4131	70.7603	unknown
PF3D7_0629100	11.0962	87.4306	cytosol
PF3D7_0629200	-16.1655	-36.7234	unknown
PF3D7_0629300	-24.5804	53.7443	unknown
PF3D7_0629400	46.8611	42.1232	unknown
PF3D7_0629500	9.40594	-39.7984	unknown
PF3D7_0629600	-19.5789	56.5094	unknown
PF3D7_0629700	18.0872	-11.2987	unknown
PF3D7_0629800	12.6606	4.29648	unknown
PF3D7_0629900	11.8268	48.982	unknown
PF3D7_0630300	22.0091	-12.494	unknown
PF3D7_0630400	26.6516	-68.2805	unknown
PF3D7_0630500	19.9618	39.2397	unknown
PF3D7_0630600	33.5318	41.4946	unknown
PF3D7_0631000	-7.35009	-22.6899	unknown
PF3D7_0702300	36.9534	-8.32049	unknown
PF3D7_0702400	36.931	-19.4562	unknown
PF3D7_0702500	56.8115	-25.3114	Maurer's cleft
PF3D7_0702900	-21.0517	-9.23433	unknown
PF3D7_0703000	9.34383	-11.9044	unknown
PF3D7_0703200	12.5455	5.54981	unknown
PF3D7_0703500	13.543	0.99568	unknown
PF3D7_0703600	25.6945	-30.784	unknown
PF3D7_0703700	-40.276	5.64297	unknown
PF3D7_0703900	-23.4179	34.6229	unknown
PF3D7_0704000	-18.2262	18.218	unknown
PF3D7_0704100	21.0512	-42.3948	unknown
PF3D7_0704200	19.5198	73.605	unknown
PF3D7_0704300	18.431	-43.7005	unknown
PF3D7_0704400	24.8081	-73.1167	unknown
PF3D7_0704600	-22.2122	18.1972	unknown
PF3D7_0704700	-31.198	16.4369	unknown
PF3D7_0704800	-8.44952	-47.873	unknown
PF3D7_0705000	-4.30506	28.2421	unknown
PF3D7_0705100	-4.01522	-88.0699	unknown
PF3D7_0705300	26.9957	-17.345	nucleus
PF3D7_0705400	40.1854	60.3857	unknown
PF3D7_0705500	27.9123	30.2196	unknown
PF3D7_0705700	-24.6876	-10.7606	unknown
PF3D7_0706000	-4.29795	83.7415	nucleo-cytoplasm
PF3D7_0706100	-52.1338	-53.4418	unknown
PF3D7_0706300	-5.95537	7.90215	unknown
PF3D7_0706400	-23.8929	-11.1457	ribosomes
PF3D7_0706500	12.2234	24.2728	unknown
PF3D7_0707200	29.6845	34.3622	unknown
PF3D7_0707300	-31.2536	-59.0011	rhoptries
PF3D7_0707400	-24.0545	-69.5855	mitochondrion
PF3D7_0707600	13.3714	40.0932	unknown
PF3D7_0707700	1.35985	0.264267	unknown
PF3D7_0707800	-48.014	-51.2989	unknown
PF3D7_0707900	-29.057	25.0257	unknown
PF3D7_0708100	27.205	60.0472	unknown
PF3D7_0708300	7.93658	71.0339	unknown
PF3D7_0708400	-0.538569	77.9449	unknown
PF3D7_0708500	6.36179	20.4086	unknown
PF3D7_0708700	-34.1292	-69.2821	unknown
PF3D7_0708800	3.11141	88.0014	cytosol
PF3D7_0708900	-24.7225	-70.9904	unknown
PF3D7_0709000	22.4293	-49.1529	unknown
PF3D7_0709100	1.7839	-43.4433	unknown
PF3D7_0709200	-11.2044	-64.2005	unknown
PF3D7_0709300	24.6536	56.4708	unknown
PF3D7_0709400	19.497	-26.6071	unknown
PF3D7_0709500	36.5303	58.5309	unknown
PF3D7_0709600	-25.0842	9.81978	unknown
PF3D7_0709700	-28.915	-36.9079	unknown
PF3D7_0710000	20.4045	-52.8369	unknown
PF3D7_0710100	-29.1961	-70.218	unknown
PF3D7_0710200	16.9204	-42.0792	unknown
PF3D7_0710600	-26.5733	-6.82478	ribosomes
PF3D7_0710800	-5.96004	-34.3018	unknown
PF3D7_0711000	-53.2577	-53.0897	apicoplast
PF3D7_0711300	11.4363	62.7339	unknown
PF3D7_0711400	-8.52061	20.3615	unknown
PF3D7_0711500	-10.6293	20.5667	unknown
PF3D7_0713700	-13.9526	-89.7203	unknown
PF3D7_0713800	-9.17997	-89.2918	unknown
PF3D7_0714000	27.854	0.0976368	nucleus - histones
PF3D7_0714200	32.4399	11.4177	unknown
PF3D7_0714500	25.3665	53.0608	unknown
PF3D7_0714600	-7.29483	-4.50561	unknown
PF3D7_0715000	2.33062	100.291	cytosol
PF3D7_0715200	24.7768	-41.4942	unknown
PF3D7_0715300	38.4948	30.9938	unknown
PF3D7_0715500	-13.2893	-76.1998	mitochondrion
PF3D7_0715600	-33.7034	-70.5993	unknown
PF3D7_0715800	13.1332	-58.653	unknown
PF3D7_0715900	-0.0425718	-44.1701	unknown
PF3D7_0716000	1.80197	19.9125	unknown
PF3D7_0716100	36.3285	-8.46076	unknown
PF3D7_0716200	45.4723	22.0606	unknown
PF3D7_0716300	7.52991	-19.7403	unknown
PF3D7_0716400	12.0901	59.8208	unknown
PF3D7_0716800	56.06	23.1981	eIF3
PF3D7_0717200	-39.8961	16.0849	unknown
PF3D7_0717400	-6.58048	82.4916	unknown
PF3D7_0717500	26.8756	6.99972	unknown
PF3D7_0717600	4.78142	-39.0918	unknown
PF3D7_0717700	-5.08087	87.5947	cytosol
PF3D7_0717900	-35.2041	-78.4341	unknown
PF3D7_0718500	3.17774	84.5319	unknown
PF3D7_0719000	15.5104	78.7273	unknown
PF3D7_0719300	-20.2437	24.9732	unknown
PF3D7_0719400	2.26019	-41.9769	unknown
PF3D7_0719500	6.23024	-61.3461	unknown
PF3D7_0719600	-20.4965	2.29903	unknown
PF3D7_0719700	-31.1676	-9.89627	unknown
PF3D7_0719800	-58.9874	-46.0698	unknown
PF3D7_0719900	30.2185	34.5905	unknown
PF3D7_0720200	35.4837	50.0712	unknown
PF3D7_0720400	-12.2358	-63.1831	unknown
PF3D7_0720500	-1.7423	-43.7766	unknown
PF3D7_0720700	9.00031	-41.9409	unknown
PF3D7_0720800	1.79271	94.769	unknown
PF3D7_0721000	10.5399	-52.713	unknown
PF3D7_0721100	-44.3263	-49.5772	unknown
PF3D7_0721200	8.69372	-11.4853	unknown
PF3D7_0721300	23.384	3.56523	unknown
PF3D7_0721400	-2.4779	89.2212	unknown
PF3D7_0721600	-28.606	-1.71242	unknown
PF3D7_0721800	30.7253	69.7912	unknown
PF3D7_0722000	-12.8491	4.21232	unknown
PF3D7_0722100	-21.0936	7.48722	nucleus
PF3D7_0722200	-32.8612	-57.2643	rhoptries
PF3D7_0722400	1.30294	82.4609	unknown
PF3D7_0722500	-10.6562	28.4537	unknown
PF3D7_0722600	-22.4829	14.6137	unknown
PF3D7_0723000	12.8394	53.6386	unknown
PF3D7_0723300	48.3288	-41.1678	unknown
PF3D7_0723400	16.4486	25.3039	unknown
PF3D7_0723600	6.40013	95.1738	unknown
PF3D7_0723800	23.1182	-33.3339	mitotic apparatus
PF3D7_0723900	-2.6706	29.0904	unknown
PF3D7_0724000	29.9899	32.8454	unknown
PF3D7_0724100	-2.72272	23.838	unknown
PF3D7_0724300	-19.2345	-59.551	unknown
PF3D7_0724400	-21.3038	-64.4058	unknown
PF3D7_0724600	-3.73783	-87.2056	unknown
PF3D7_0724700	3.41083	18.1354	unknown
PF3D7_0725000	15.0586	11.9877	unknown
PF3D7_0725200	4.36622	69.4649	unknown
PF3D7_0725300	-18.6835	8.10172	nucleus
PF3D7_0725400	-29.2861	-15.3007	unknown
PF3D7_0726400	9.45491	-48.1029	unknown
PF3D7_0726500	28.8743	35.1634	unknown
PF3D7_0726900	-35.0165	-77.6932	mitochondrion
PF3D7_0727000	-37.4378	3.1838	unknown
PF3D7_0727100	-47.2287	-53.5497	unknown
PF3D7_0727200	-31.2183	-77.1045	mitochondrion
PF3D7_0727400	28.6091	86.3767	19s proteasome
PF3D7_0727700	1.7383	-5.38903	unknown
PF3D7_0727800	12.388	-46.9097	unknown
PF3D7_0727900	-32.0834	9.34044	unknown
PF3D7_0728000	22.7103	42.7357	unknown
PF3D7_0728600	14.3356	9.17551	unknown
PF3D7_0728900	45.1086	47.3132	unknown
PF3D7_0729000	-31.996	-7.91357	unknown
PF3D7_0729100	23.4401	-34.5563	mitotic apparatus
PF3D7_0729200	-59.9605	-47.957	unknown
PF3D7_0729400	16.0254	13.3446	unknown
PF3D7_0729500	11.1518	-56.6905	unknown
PF3D7_0730200	38.9154	41.9313	transport vesicles
PF3D7_0730300	22.74	17.1594	unknown
PF3D7_0730400	-34.1159	-36.6591	unknown
PF3D7_0730500	-0.350141	7.61084	unknown
PF3D7_0730800	47.938	9.58281	unknown
PF3D7_0730900	59.0123	-32.3314	erythrocyte membrane
PF3D7_0731100	49.6852	35.9483	unknown
PF3D7_0731300	58.7422	-33.269	erythrocyte membrane
PF3D7_0731500	35.9774	-63.7346	micronemes
PF3D7_0731600	58.05	-30.9396	unknown
PF3D7_0801000	50.3149	34.7794	unknown
PF3D7_0801500	7.06368	-5.94881	unknown
PF3D7_0801600	-21.0013	-82.141	unknown
PF3D7_0801700	17.2283	15.0439	unknown
PF3D7_0801800	6.15375	78.8996	unknown
PF3D7_0802000	18.5967	75.0525	unknown
PF3D7_0802100	-0.805133	12.4428	unknown
PF3D7_0802200	3.80672	100.64	cytosol
PF3D7_0802300	-14.5315	21.0735	unknown
PF3D7_0802500	36.6938	46.9553	unknown
PF3D7_0802600	0.746931	-54.3135	unknown
PF3D7_0802800	2.07046	78.8437	nucleo-cytoplasm
PF3D7_0803000	-1.53738	22.0723	unknown
PF3D7_0803100	-34.825	26.7628	unknown
PF3D7_0803200	25.5675	-29.4959	mitotic apparatus
PF3D7_0803400	29.4621	-16.1546	unknown
PF3D7_0803500	-2.65105	-57.6383	unknown
PF3D7_0803600	3.61958	-36.8403	unknown
PF3D7_0803700	22.7986	-28.2371	unknown
PF3D7_0803800	28.1032	85.9607	19s proteasome
PF3D7_0804000	0.639282	24.3934	unknown
PF3D7_0804400	-55.1448	-47.053	unknown
PF3D7_0804500	-18.4869	16.9584	unknown
PF3D7_0804600	29.0488	44.246	unknown
PF3D7_0804800	21.1583	52.4655	unknown
PF3D7_0804900	32.7121	16.7255	unknown
PF3D7_0805200	-50.8969	-67.9661	unknown
PF3D7_0805600	-33.7913	-31.7511	unknown
PF3D7_0805700	15.2131	4.97173	unknown
PF3D7_0806000	-23.157	16.7117	unknown
PF3D7_0806300	-16.516	-45.9761	unknown
PF3D7_0806500	-34.9946	7.07081	unknown
PF3D7_0806800	13.0282	-65.2524	unknown
PF3D7_0807000	5.33108	12.6356	unknown
PF3D7_0807200	-11.0679	-50.8668	unknown
PF3D7_0807300	-28.8283	-40.5399	unknown
PF3D7_0807400	-31.4283	-0.875492	unknown
PF3D7_0807500	29.9885	85.1307	19s proteasome
PF3D7_0807600	55.1699	21.3516	unknown
PF3D7_0807800	1.53177	71.4629	unknown
PF3D7_0807900	-9.73119	51.7694	unknown
PF3D7_0808100	1.01591	-8.67123	unknown
PF3D7_0808200	-44.9199	-30.3072	micronemes
PF3D7_0808300	-2.34578	67.708	unknown
PF3D7_0808400	30.3916	43.5697	transport vesicles
PF3D7_0808450	-21.8137	-80.1592	unknown
PF3D7_0810000	5.05118	92.3532	unknown
PF3D7_0810200	-31.0406	-68.9082	unknown
PF3D7_0810300	16.874	42.1649	unknown
PF3D7_0810500	-2.39059	51.887	unknown
PF3D7_0810600	-9.56918	18.4422	unknown
PF3D7_0810800	10.4915	83.9714	unknown
PF3D7_0810900	-13.4884	-91.6	unknown
PF3D7_0811000	18.2031	74.7036	unknown
PF3D7_0811200	-1.44472	-35.6197	ER
PF3D7_0811300	33.7369	21.6589	unknown
PF3D7_0811400	27.0155	43.9244	unknown
PF3D7_0811500	14.9641	72.1361	unknown
PF3D7_0811600	-65.03	-16.496	PVM
PF3D7_0811900	-39.757	-51.6457	unknown
PF3D7_0812000	-22.2681	80.762	unknown
PF3D7_0812100	19.6464	76.6057	unknown
PF3D7_0812200	-31.368	-20.1991	unknown
PF3D7_0812400	13.4467	73.3983	unknown
PF3D7_0812500	-6.69529	18.7973	unknown
PF3D7_0812600	1.82788	83.2928	nucleo-cytoplasm
PF3D7_0812700	-7.08691	32.9645	unknown
PF3D7_0813000	5.07059	0.261625	unknown
PF3D7_0813100	-16.2177	-32.4726	unknown
PF3D7_0813200	8.55924	84.1391	unknown
PF3D7_0813300	3.65563	-20.0778	unknown
PF3D7_0813400	11.7084	73.0423	unknown
PF3D7_0813500	-2.38885	-1.87306	unknown
PF3D7_0813600	4.4188	60.7485	unknown
PF3D7_0813900	-20.411	0.406292	unknown
PF3D7_0814000	-27.1195	-5.86284	unknown
PF3D7_0814200	-12.0496	6.2195	unknown
PF3D7_0814900	-9.03639	86.6178	unknown
PF3D7_0815200	3.12238	77.8396	nucleo-cytoplasm
PF3D7_0815300	-4.36533	-57.9873	unknown
PF3D7_0815400	-33.1467	-20.0319	unknown
PF3D7_0815500	-55.8436	-16.8769	unknown
PF3D7_0815600	56.5145	23.8444	eIF3
PF3D7_0815700	-56.4688	-55.6418	unknown
PF3D7_0815800	12.5322	-43.8051	unknown
PF3D7_0815900	-51.69	-36.8977	unknown
PF3D7_0816000	-31.5431	-0.782701	unknown
PF3D7_0816100	-0.894898	104.647	unknown
PF3D7_0816200	-26.3986	-28.1976	unknown
PF3D7_0816400	-14.5979	-71.6843	unknown
PF3D7_0816600	-53.8526	-53.8867	apicoplast
PF3D7_0816700	42.0253	48.0437	transport vesicles
PF3D7_0817200	-22.4803	-76.2153	unknown
PF3D7_0817500	-13.4465	79.5354	unknown
PF3D7_0817600	-32.0373	-63.7768	unknown
PF3D7_0817700	13.2441	2.44708	rhoptries
PF3D7_0817900	-15.6162	40.0872	unknown
PF3D7_0818000	-5.72581	5.0985	unknown
PF3D7_0818100	30.0386	24.4717	unknown
PF3D7_0818200	3.06107	65.4297	unknown
PF3D7_0818400	-42.1788	-2.43898	unknown
PF3D7_0818500	3.06946	93.0045	unknown
PF3D7_0818700	7.14445	59.4524	unknown
PF3D7_0818800	11.688	15.3714	unknown
PF3D7_0818900	11.3737	74.1857	unknown
PF3D7_0819000	-18.4706	24.1887	unknown
PF3D7_0819100	31.0825	-5.80484	unknown
PF3D7_0819500	8.07511	-35.0072	unknown
PF3D7_0819600	12.4318	-73.2111	unknown
PF3D7_0819900	10.0673	63.4286	unknown
PF3D7_0820000	-2.77412	21.1875	unknown
PF3D7_0820200	0.0696012	-36.694	unknown
PF3D7_0820500	10.0074	-51.0659	unknown
PF3D7_0820700	-30.7745	-76.2163	mitochondrion
PF3D7_0820900	-20.9222	14.2873	unknown
PF3D7_0821000	20.2934	-34.7005	unknown
PF3D7_0821200	29.0332	11.3531	unknown
PF3D7_0821300	7.31798	9.46499	unknown
PF3D7_0821400	-64.216	-23.7404	unknown
PF3D7_0821500	17.7449	12.179	unknown
PF3D7_0821600	-19.2432	26.113	unknown
PF3D7_0821700	-26.4735	2.12132	unknown
PF3D7_0821800	31.9349	-28.8331	unknown
PF3D7_0822100	11.896	26.4502	unknown
PF3D7_0822300	-2.5114	31.9783	unknown
PF3D7_0822600	44.247	28.9026	unknown
PF3D7_0822800	7.77044	31.774	unknown
PF3D7_0822900	-45.761	-63.0892	inner membrane complex
PF3D7_0823000	45.7293	-2.63114	unknown
PF3D7_0823100	8.05484	75.8029	unknown
PF3D7_0823200	21.2595	66.2059	unknown
PF3D7_0823300	7.48961	16.6247	nucleus
PF3D7_0823700	-9.26229	-66.7547	unknown
PF3D7_0823800	-0.05065	-41.0327	unknown
PF3D7_0823900	-25.8044	-75.1023	mitochondrion
PF3D7_0824200	21.9089	-13.8089	unknown
PF3D7_0824400	18.7635	-72.3184	unknown
PF3D7_0824600	-14.6473	76.0561	unknown
PF3D7_0824800	-10.796	16.5734	unknown
PF3D7_0824900	41.8353	-4.40613	unknown
PF3D7_0825000	24.3651	-33.6303	unknown
PF3D7_0825200	-51.8243	-47.2392	unknown
PF3D7_0825300	-17.8648	-36.7279	unknown
PF3D7_0825400	-34.9999	-80.2241	mitochondrion
PF3D7_0825500	19.8569	-19.1805	unknown
PF3D7_0826100	35.9977	42.6585	unknown
PF3D7_0826300	22.7817	2.52661	unknown
PF3D7_0826400	-16.7353	-49.2812	unknown
PF3D7_0826500	28.1212	37.9581	unknown
PF3D7_0826700	7.46547	57.1832	unknown
PF3D7_0826900	24.4454	-37.4058	unknown
PF3D7_0827000	-28.1788	15.3659	unknown
PF3D7_0827300	-21.4589	28.0039	unknown
PF3D7_0827500	-54.8557	-58.5905	unknown
PF3D7_0827800	19.4059	-14.6627	unknown
PF3D7_0827900	-5.99765	-29.8627	ER
PF3D7_0828300	1.33848	8.01734	unknown
PF3D7_0828500	32.4776	46.1072	unknown
PF3D7_0828800	-45.643	-29.9049	micronemes
PF3D7_0828900	-4.4257	99.6033	unknown
PF3D7_0829000	42.7896	48.7628	unknown
PF3D7_0829100	-24.3167	-12.1535	unknown
PF3D7_0829200	-33.579	-71.5177	mitochondrion
PF3D7_0829300	1.18138	56.6555	unknown
PF3D7_0830400	-64.2716	-19.3607	unknown
PF3D7_0830500	53.5174	-21.6433	Maurer's cleft
PF3D7_0830600	48.3129	7.05869	unknown
PF3D7_0830700	54.1161	-36.8005	unknown
PF3D7_0831000	61.3232	-31.1944	unknown
PF3D7_0831200	-6.19915	-12.0875	unknown
PF3D7_0831300	-31.9414	44.3735	unknown
PF3D7_0831400	50.1799	-32.7271	unknown
PF3D7_0831500	23.2933	27.0287	unknown
PF3D7_0831600	1.81427	-53.7139	unknown
PF3D7_0831700	-27.4963	71.3174	unknown
PF3D7_0832200	48.9942	8.80681	unknown
PF3D7_0901700	61.4415	-28.9032	unknown
PF3D7_0901800	54.7282	-28.1346	unknown
PF3D7_0902100	-22.4405	-37.4061	unknown
PF3D7_0902200	19.2138	-24.2848	unknown
PF3D7_0902800	-65.1308	-11.8912	unknown
PF3D7_0903100	-11.8634	-39.4937	unknown
PF3D7_0903200	-26.4791	-39.1476	unknown
PF3D7_0903300	13.1311	-10.2453	unknown
PF3D7_0903400	-19.4331	22.264	unknown
PF3D7_0903500	34.6166	8.66248	unknown
PF3D7_0903600	-24.0753	20.5912	unknown
PF3D7_0903700	28.0561	47.4327	unknown
PF3D7_0903900	-24.9319	-5.77121	ribosomes
PF3D7_0904000	-18.6056	82.9768	unknown
PF3D7_0904100	32.2328	41.6272	unknown
PF3D7_0904400	-6.81829	-43.1375	ER
PF3D7_0904500	-5.38024	71.8229	unknown
PF3D7_0904600	29.979	37.6092	unknown
PF3D7_0904700	-50.6633	-50.3111	apicoplast
PF3D7_0904800	7.00154	66.0846	unknown
PF3D7_0904900	14.7613	-57.2664	unknown
PF3D7_0905000	-26.1214	-68.4019	unknown
PF3D7_0905100	9.0429	-44.0786	unknown
PF3D7_0905400	-39.2858	-22.8319	rhoptries
PF3D7_0905800	4.6291	21.2245	unknown
PF3D7_0905900	24.195	50.9897	unknown
PF3D7_0906100	-31.7394	-27.1691	unknown
PF3D7_0906200	-60.8304	-46.0946	unknown
PF3D7_0906500	6.74685	82.9784	unknown
PF3D7_0906600	30.3834	17.8451	unknown
PF3D7_0906700	-14.7891	67.946	unknown
PF3D7_0907000	-21.1193	-12.7185	unknown
PF3D7_0907200	7.44557	-38.8039	unknown
PF3D7_0907300	42.3784	36.9721	unknown
PF3D7_0907400	-33.4511	-73.5574	mitochondrion
PF3D7_0907500	-3.93472	-37.885	unknown
PF3D7_0907600	-5.60989	-8.24626	nucleus
PF3D7_0907700	30.5987	86.7998	19s proteasome
PF3D7_0907900	-52.0716	-49.8561	unknown
PF3D7_0908000	-20.6093	-45.3084	unknown
PF3D7_0908300	-32.2009	4.14382	unknown
PF3D7_0908400	12.8618	-78.9711	unknown
PF3D7_0908500	10.1467	-56.8154	unknown
PF3D7_0908600	42.6568	34.2344	unknown
PF3D7_0908800	19.2216	-59.1592	unknown
PF3D7_0909300	-1.43334	66.0624	unknown
PF3D7_0909400	4.42068	32.1244	unknown
PF3D7_0909600	-40.4303	-28.8037	unknown
PF3D7_0909700	-27.6501	-31.7015	unknown
PF3D7_0909800	-1.94242	32.5842	unknown
PF3D7_0909900	-16.1193	19.105	unknown
PF3D7_0910100	1.59001	77.4982	nucleo-cytoplasm
PF3D7_0910200	22.1419	-23.1502	unknown
PF3D7_0910300	-21.0678	-37.83	unknown
PF3D7_0910400	13.1959	-69.889	unknown
PF3D7_0910600	-32.411	-26.5156	unknown
PF3D7_0910800	-37.6658	-60.3225	unknown
PF3D7_0910900	3.24841	-7.02949	unknown
PF3D7_0911100	-35.439	-33.948	unknown
PF3D7_0911200	-9.16886	-20.2863	unknown
PF3D7_0911800	-19.8149	-71.3899	unknown
PF3D7_0911900	-14.632	77.6556	unknown
PF3D7_0912000	-39.8429	-6.27961	unknown
PF3D7_0912100	29.8129	21.3227	unknown
PF3D7_0912400	-8.31887	-37.0516	unknown
PF3D7_0912500	31.553	6.46614	unknown
PF3D7_0912800	35.0945	38.1749	unknown
PF3D7_0912900	27.3799	71.4411	20s proteasome
PF3D7_0913000	22.9198	8.46096	unknown
PF3D7_0913200	-8.65576	59.9579	unknown
PF3D7_0913300	14.9194	53.6676	unknown
PF3D7_0913400	-28.1881	-72.6779	unknown
PF3D7_0913600	43.5724	43.682	unknown
PF3D7_0913800	-59.4976	-27.6427	unknown
PF3D7_0914000	-40.4511	17.9944	unknown
PF3D7_0914100	-3.5569	-60.8905	unknown
PF3D7_0914200	12.3711	-63.8764	unknown
PF3D7_0914300	9.55802	51.5384	unknown
PF3D7_0914400	34.6216	9.75592	unknown
PF3D7_0914600	-36.1793	9.97021	unknown
PF3D7_0914700	20.2157	-70.1876	plasma membrane
PF3D7_0914800	-19.0911	64.7014	unknown
PF3D7_0914900	13.0975	48.7392	unknown
PF3D7_0915000	-26.8564	-74.4992	mitochondrion
PF3D7_0915100	-0.951716	65.7161	unknown
PF3D7_0915200	17.2758	61.0407	unknown
PF3D7_0915400	12.5015	86.8469	unknown
PF3D7_0915700	-37.1341	-72.6765	mitochondrion
PF3D7_0916000	17.1874	-53.2333	unknown
PF3D7_0916100	-24.3927	-60.1936	unknown
PF3D7_0916200	-52.2332	-59.0022	unknown
PF3D7_0916400	4.37839	-11.7439	unknown
PF3D7_0916500	-60.1397	-51.8567	apicoplast
PF3D7_0916700	19.5485	67.2758	unknown
PF3D7_0917000	34.8924	35.0991	unknown
PF3D7_0917500	-23.878	29.1	unknown
PF3D7_0917600	2.59833	22.839	unknown
PF3D7_0917700	-8.10998	69.2613	unknown
PF3D7_0917800	12.6396	-11.6539	unknown
PF3D7_0917900	-6.0743	-31.379	ER
PF3D7_0918000	-35.9461	-55.6084	unknown
PF3D7_0918200	-59.3002	-56.1722	apicoplast
PF3D7_0918300	58.5421	23.3899	eIF3
PF3D7_0918600	8.00693	-61.308	unknown
PF3D7_0918700	-42.9128	-65.525	unknown
PF3D7_0918900	9.71437	82.1773	unknown
PF3D7_0919000	-27.3798	4.25866	unknown
PF3D7_0919100	12.0724	-33.1092	unknown
PF3D7_0919400	-5.77777	-29.3211	ER
PF3D7_0919600	-15.173	-33.6775	unknown
PF3D7_0919700	0.410502	65.1951	unknown
PF3D7_0919800	13.9786	75.9817	unknown
PF3D7_0919900	22.4955	-39.9095	unknown
PF3D7_0920000	13.2988	-50.61	unknown
PF3D7_0920100	-17.3885	-63.7214	unknown
PF3D7_0920500	-48.0668	-61.4397	unknown
PF3D7_0920600	-3.22579	-89.0281	unknown
PF3D7_0920700	-28.3736	-31.0098	unknown
PF3D7_0920800	12.0429	83.4635	unknown
PF3D7_0920900	-8.85225	19.3565	unknown
PF3D7_0921000	-4.18475	98.0205	unknown
PF3D7_0921200	-31.0771	16.6866	unknown
PF3D7_0921400	-59.4543	-45.2561	unknown
PF3D7_0921600	-16.1352	15.0129	unknown
PF3D7_0921800	-9.20767	0.5775	unknown
PF3D7_0921900	-10.8779	-3.198	unknown
PF3D7_0922100	-17.5182	22.7496	unknown
PF3D7_0922200	-4.75198	93.383	cytosol
PF3D7_0922400	-7.91326	78.322	unknown
PF3D7_0922500	-3.6422	93.2922	cytosol
PF3D7_0922600	3.84844	104.557	cytosol
PF3D7_0922700	-2.5312	-0.464185	unknown
PF3D7_0922800	14.7859	37.2411	unknown
PF3D7_0922900	-57.3222	-56.6591	unknown
PF3D7_0923000	30.536	61.1643	unknown
PF3D7_0923200	-3.48733	-46.3694	unknown
PF3D7_0923400	-4.08028	20.7719	unknown
PF3D7_0923800	-6.45872	87.3182	cytosol
PF3D7_0923900	23.0949	53.7883	unknown
PF3D7_0924000	-16.6656	-44.9972	unknown
PF3D7_0924100	-6.53857	17.9581	unknown
PF3D7_0924300	-23.0406	-77.6061	unknown
PF3D7_0924400	26.5756	20.667	unknown
PF3D7_0924500	-22.2298	-18.3183	unknown
PF3D7_0924600	4.79556	-25.0783	unknown
PF3D7_0924700	-7.27447	22.5883	nucleus
PF3D7_0925300	-54.9768	-45.5676	unknown
PF3D7_0925500	-15.8385	-71.5861	unknown
PF3D7_0925600	7.03836	-37.1768	unknown
PF3D7_0925700	6.08078	28.8719	unknown
PF3D7_0925800	6.91479	-13.6169	unknown
PF3D7_0925900	49.1191	45.7602	unknown
PF3D7_0926100	40.5612	7.28282	unknown
PF3D7_0926200	-4.71392	-66.4634	unknown
PF3D7_0926400	-5.34479	-47.5677	unknown
PF3D7_0926700	11.9683	84.9712	unknown
PF3D7_0926900	-13.9759	-11.5831	unknown
PF3D7_0927000	-5.74699	80.3626	unknown
PF3D7_0927100	-25.5924	-59.9193	unknown
PF3D7_0927300	-25.5387	-81.1313	unknown
PF3D7_0927600	12.8287	-6.46689	unknown
PF3D7_0927800	-7.71669	-94.3075	unknown
PF3D7_0927900	-3.67243	-35.6625	ER
PF3D7_0928000	-12.472	-74.9918	mitochondrion
PF3D7_0928200	-4.07248	-8.30292	unknown
PF3D7_0928300	-34.6912	5.732	unknown
PF3D7_0928600	44.8212	-23.8689	unknown
PF3D7_0928900	37.1102	-6.61083	unknown
PF3D7_0929000	-9.19414	9.20188	unknown
PF3D7_0929200	-0.489498	31.4945	unknown
PF3D7_0929400	-39.3413	-22.8114	rhoptries
PF3D7_0929700	37.6974	51.4472	unknown
PF3D7_0929900	-52.3774	-52.1171	unknown
PF3D7_0930300	-55.8961	-22.108	plasma membrane
PF3D7_0930400	-17.6675	16.4597	unknown
PF3D7_0930500	2.23733	-47.6474	unknown
PF3D7_0930600	-10.1248	15.7411	unknown
PF3D7_0930800	7.73259	-58.3551	unknown
PF3D7_0931000	-5.89621	-8.6663	nucleus
PF3D7_0931100	-22.024	25.4551	unknown
PF3D7_0931400	-3.97933	52.4876	unknown
PF3D7_0931800	29.1935	88.5225	19s proteasome
PF3D7_0932000	-43.1847	-64.1626	unknown
PF3D7_0932100	7.11481	-64.2289	unknown
PF3D7_0932200	-10.1017	91.6006	unknown
PF3D7_0932300	30.5441	83.0174	unknown
PF3D7_0932800	-4.70535	84.9883	unknown
PF3D7_0933000	3.9835	25.8461	unknown
PF3D7_0933200	-6.51003	89.0843	cytosol
PF3D7_0933300	-6.22788	-60.0428	unknown
PF3D7_0933500	25.3001	-21.1799	unknown
PF3D7_0933600	-28.5825	-76.7595	mitochondrion
PF3D7_0933900	13.589	32.5058	unknown
PF3D7_0934500	17.7844	48.43	unknown
PF3D7_0934700	-2.96923	-35.1052	unknown
PF3D7_0934800	-10.244	51.9676	unknown
PF3D7_0935000	7.41122	37.0674	unknown
PF3D7_0935200	-2.40099	-21.8812	unknown
PF3D7_0935500	-25.0664	54.5044	unknown
PF3D7_0935600	41.2628	7.44729	unknown
PF3D7_0935800	1.39977	-13.8678	unknown
PF3D7_0935900	55.1197	-22.3345	Maurer's cleft
PF3D7_0936000	58.0976	-19.3955	Maurer's cleft
PF3D7_0936300	-28.1559	75.6761	unknown
PF3D7_0936600	44.5973	7.67407	unknown
PF3D7_0936800	59.2798	-35.1126	erythrocyte membrane
PF3D7_0937500	54.1041	-29.0829	erythrocyte membrane
PF3D7_0937600	55.488	-16.4157	unknown
PF3D7_0937700	53.0655	-36.7295	erythrocyte membrane
PF3D7_1001000	49.3653	8.19305	unknown
PF3D7_1001200	-26.0424	79.336	unknown
PF3D7_1001400	50.6658	-22.8894	Maurer's cleft
PF3D7_1001500	-60.462	-26.6209	unknown
PF3D7_1001600	-28.0003	73.3137	unknown
PF3D7_1001700	-0.310147	-19.2474	unknown
PF3D7_1001800	-11.7023	-23.1969	unknown
PF3D7_1001900	45.0092	-25.3495	unknown
PF3D7_1002000	52.1836	-20.8595	Maurer's cleft
PF3D7_1002100	47.314	6.60033	unknown
PF3D7_1002200	49.8556	8.33788	unknown
PF3D7_1002400	1.84495	15.6121	unknown
PF3D7_1002500	-15.4091	-66.7098	unknown
PF3D7_1002700	6.29319	78.2134	unknown
PF3D7_1002900	12.2405	-31.7034	unknown
PF3D7_1003000	-8.80405	-89.6024	unknown
PF3D7_1003300	15.5793	45.0998	unknown
PF3D7_1003400	6.44912	-55.4443	unknown
PF3D7_1003500	-27.4354	-0.999546	unknown
PF3D7_1003600	-47.2425	-67.6106	inner membrane complex
PF3D7_1003700	32.6537	33.7613	unknown
PF3D7_1003800	7.33225	33.1013	unknown
PF3D7_1004000	-23.588	1.08065	unknown
PF3D7_1004200	-19.5639	18.3464	unknown
PF3D7_1004300	15.8043	24.066	unknown
PF3D7_1004400	-23.3119	27.9805	unknown
PF3D7_1004500	22.1301	-30.4951	mitotic apparatus
PF3D7_1004700	-0.543097	-25.8724	unknown
PF3D7_1004900	22.3477	62.6619	unknown
PF3D7_1005500	20.122	-12.0706	unknown
PF3D7_1005600	-28.2566	11.9768	unknown
PF3D7_1005900	-49.8175	-57.1948	unknown
PF3D7_1006200	-12.1274	7.21647	unknown
PF3D7_1006500	-32.5181	-69.146	unknown
PF3D7_1006600	19.3318	80.6025	unknown
PF3D7_1006700	41.1299	24.04	unknown
PF3D7_1006800	-7.09236	27.4145	unknown
PF3D7_1006900	8.87054	60.5371	unknown
PF3D7_1007000	-8.97429	-15.9089	unknown
PF3D7_1007200	-35.8872	3.56151	unknown
PF3D7_1007400	-6.13039	1.86492	unknown
PF3D7_1007700	18.5846	27.6829	unknown
PF3D7_1007900	57.5078	23.6838	eIF3
PF3D7_1008000	-9.74241	1.96316	unknown
PF3D7_1008100	9.15241	15.772	nucleus
PF3D7_1008400	27.7489	68.4098	20s proteasome
PF3D7_1008500	10.5019	-30.5279	unknown
PF3D7_1008700	14.0214	66.3591	unknown
PF3D7_1008800	-4.55235	27.1723	unknown
PF3D7_1008900	-10.2909	-71.2052	unknown
PF3D7_1009000	6.55293	88.8113	cytosol
PF3D7_1009200	10.563	28.4008	unknown
PF3D7_1009400	-8.6048	8.24808	unknown
PF3D7_1010000	45.3282	-5.65058	unknown
PF3D7_1010100	-15.4425	49.4522	unknown
PF3D7_1010200	33.3211	53.4997	unknown
PF3D7_1010300	-30.8857	-10.5681	unknown
PF3D7_1010600	23.3521	43.0678	unknown
PF3D7_1010700	-14.1361	-35.8879	unknown
PF3D7_1010900	25.0911	27.7831	unknown
PF3D7_1011000	-36.0452	-33.1245	unknown
PF3D7_1011400	15.2496	60.9097	unknown
PF3D7_1011500	21.5913	-66.7057	unknown
PF3D7_1011700	0.102908	68.6357	unknown
PF3D7_1011800	-7.99283	17.425	unknown
PF3D7_1012000	-6.31125	-92.3478	unknown
PF3D7_1012200	-0.736551	70.7493	unknown
PF3D7_1012300	-26.4707	-73.404	mitochondrion
PF3D7_1012400	3.11131	99.1283	cytosol
PF3D7_1012500	1.64375	105.163	unknown
PF3D7_1012600	4.15233	102.857	cytosol
PF3D7_1012700	30.7032	56.1787	unknown
PF3D7_1012900	10.3396	-38.1463	unknown
PF3D7_1013100	-15.8435	26.8858	unknown
PF3D7_1013200	-9.72454	22.6234	unknown
PF3D7_1013300	-13.5591	-27.8794	unknown
PF3D7_1013500	5.3427	-53.8176	unknown
PF3D7_1013600	27.5366	-16.4524	unknown
PF3D7_1013700	-57.7235	-52.8073	unknown
PF3D7_1013800	-32.2809	-55.4278	unknown
PF3D7_1013900	34.0497	30.1574	unknown
PF3D7_1014100	-14.5257	11.738	unknown
PF3D7_1014300	-11.5436	17.994	unknown
PF3D7_1014400	44.9205	36.895	unknown
PF3D7_1014600	11.5327	20.6363	nucleus
PF3D7_1014700	-36.3836	-72.1008	unknown
PF3D7_1014900	17.8254	-44.8431	unknown
PF3D7_1015000	-13.81	69.4833	unknown
PF3D7_1015100	25.4382	20.8359	unknown
PF3D7_1015200	-12.6962	86.0763	unknown
PF3D7_1015300	25.3228	26.7379	unknown
PF3D7_1015400	-7.50327	5.38581	unknown
PF3D7_1015600	-20.6294	-74.5604	unknown
PF3D7_1015800	-20.7009	83.817	unknown
PF3D7_1015900	1.58595	96.8951	cytosol
PF3D7_1016000	-41.901	-63.7379	unknown
PF3D7_1016200	34.9834	31.0611	unknown
PF3D7_1016300	-27.4931	76.9859	unknown
PF3D7_1016400	51.2572	-23.0568	Maurer's cleft
PF3D7_1016700	48.3464	35.0677	unknown
PF3D7_1016800	-39.7197	-29.297	unknown
PF3D7_1016900	-64.8593	-13.8682	unknown
PF3D7_1017000	22.6811	50.69	unknown
PF3D7_1017100	-1.01861	61.4601	unknown
PF3D7_1017300	1.30279	67.9641	unknown
PF3D7_1017400	-17.3769	69.9614	unknown
PF3D7_1017500	-49.394	7.34873	unknown
PF3D7_1017600	32.3884	3.02738	unknown
PF3D7_1017900	26.1273	70.0402	20s proteasome
PF3D7_1018200	43.6789	17.4384	unknown
PF3D7_1018300	-14.9448	-38.6578	unknown
PF3D7_1018500	-0.087139	38.1609	unknown
PF3D7_1018600	-23.9703	16.801	unknown
PF3D7_1019000	4.94843	-1.85922	unknown
PF3D7_1019100	39.8526	-27.8732	unknown
PF3D7_1019400	-13.7455	6.77786	unknown
PF3D7_1019500	17.5124	-60.434	unknown
PF3D7_1019600	9.75144	-12.4812	unknown
PF3D7_1019700	-21.9612	22.2458	unknown
PF3D7_1019900	-50.9416	-63.8434	apicoplast
PF3D7_1020000	11.5491	17.4654	unknown
PF3D7_1020700	-17.9868	30.1882	unknown
PF3D7_1020900	5.51092	83.6691	unknown
PF3D7_1021100	-14.4481	80.398	unknown
PF3D7_1021200	-23.5945	26.3666	unknown
PF3D7_1021300	-54.8499	-43.7334	apicoplast
PF3D7_1021400	16.6832	-71.4267	unknown
PF3D7_1021500	-28.4695	19.9621	unknown
PF3D7_1021600	2.50079	90.8889	cytosol
PF3D7_1021700	5.46328	-51.5423	unknown
PF3D7_1021800	17.3633	-32.3407	unknown
PF3D7_1021900	-24.2885	28.0592	unknown
PF3D7_1022100	4.72005	12.6043	unknown
PF3D7_1022300	21.7861	-72.1753	unknown
PF3D7_1022400	-11.8137	23.7135	nucleus
PF3D7_1022500	-25.6506	-79.2407	unknown
PF3D7_1022600	7.09008	45.5388	unknown
PF3D7_1022700	-34.1687	-35.855	unknown
PF3D7_1022800	-54.2128	-51.4769	apicoplast
PF3D7_1022900	-25.0138	-52.5699	unknown
PF3D7_1023000	27.7582	-64.247	unknown
PF3D7_1023100	33.3185	2.79704	unknown
PF3D7_1023200	-14.2659	83.9988	unknown
PF3D7_1023900	0.55627	10.86	nucleus
PF3D7_1024000	-25.2637	-48.3265	unknown
PF3D7_1024200	-10.426	-77.0122	unknown
PF3D7_1024300	-17.6455	-69.7624	unknown
PF3D7_1024500	-29.2264	-65.4627	unknown
PF3D7_1024800	31.6439	32.7035	unknown
PF3D7_1025000	-2.99082	-49.6918	unknown
PF3D7_1025100	-31.2295	-79.6058	unknown
PF3D7_1025200	5.42597	-28.774	unknown
PF3D7_1025300	-56.0228	-53.7239	unknown
PF3D7_1025500	26.6091	-14.9982	unknown
PF3D7_1025600	-8.58713	-71.574	unknown
PF3D7_1025900	-1.30602	-53.3466	unknown
PF3D7_1026000	8.30447	-18.7758	unknown
PF3D7_1026600	-4.20052	-60.1723	unknown
PF3D7_1026800	-12.9282	26.837	unknown
PF3D7_1027100	17.0007	-19.0559	unknown
PF3D7_1027300	21.194	46.3128	unknown
PF3D7_1027400	28.5107	55.6292	unknown
PF3D7_1027700	25.9785	-29.6669	mitotic apparatus
PF3D7_1027800	-22.6255	-0.855906	ribosomes
PF3D7_1028000	-28.3547	51.8438	unknown
PF3D7_1028200	-22.4792	-41.2113	unknown
PF3D7_1028300	5.04487	-17.9857	unknown
PF3D7_1028400	-22.562	27.2833	unknown
PF3D7_1028600	-8.09257	88.5614	unknown
PF3D7_1028700	34.3207	-66.5932	micronemes
PF3D7_1028900	-32.7189	-81.095	unknown
PF3D7_1029100	46.8053	38.5713	unknown
PF3D7_1029400	-33.6639	-32.496	unknown
PF3D7_1029600	1.38627	103.012	cytosol
PF3D7_1029900	6.1029	-6.62421	unknown
PF3D7_1030000	-4.50353	7.47483	unknown
PF3D7_1030100	0.605441	21.0596	nucleus
PF3D7_1030200	29.8366	-68.7579	unknown
PF3D7_1030500	25.1355	70.2997	20s proteasome
PF3D7_1030600	19.854	74.67	unknown
PF3D7_1030800	16.0343	-32.5225	unknown
PF3D7_1031100	-25.0351	6.18529	unknown
PF3D7_1031200	19.5268	54.8925	unknown
PF3D7_1031300	14.8221	-28.8326	unknown
PF3D7_1031500	8.75752	7.55642	unknown
PF3D7_1031600	39.0409	41.1345	unknown
PF3D7_1031800	0.856931	-29.6285	unknown
PF3D7_1032000	-57.041	-44.8744	unknown
PF3D7_1032100	21.2835	13.1132	unknown
PF3D7_1032500	14.3147	-44.5069	ER
PF3D7_1032700	5.51705	20.7165	unknown
PF3D7_1032800	2.33653	65.0135	unknown
PF3D7_1033100	20.7717	80.3537	unknown
PF3D7_1033200	-66.1476	-17.5841	PVM
PF3D7_1033300	1.66754	13.3304	unknown
PF3D7_1033400	0.46302	102.018	cytosol
PF3D7_1033500	25.3429	24.1923	unknown
PF3D7_1033600	0.364497	22.8796	nucleus
PF3D7_1033700	21.7722	18.109	unknown
PF3D7_1034000	-23.4086	-30.6915	unknown
PF3D7_1034400	-30.7213	-78.3617	mitochondrion
PF3D7_1034500	26.1583	32.9318	unknown
PF3D7_1034900	30.984	50.1071	unknown
PF3D7_1035000	29.6322	40.3845	unknown
PF3D7_1035100	-57.1741	-12.255	unknown
PF3D7_1035200	-30.9528	81.0759	unknown
PF3D7_1035300	-61.2398	-16.3563	PVM
PF3D7_1035400	-47.4798	-15.2441	unknown
PF3D7_1035500	-47.4256	-15.7128	unknown
PF3D7_1035700	-46.9727	-15.8151	unknown
PF3D7_1035900	-30.6258	80.9017	unknown
PF3D7_1036000	-47.551	-14.6058	unknown
PF3D7_1036800	-2.01677	-42.2045	unknown
PF3D7_1036900	-10.1672	5.62852	unknown
PF3D7_1037100	-59.7334	-48.9528	unknown
PF3D7_1037300	-24.7376	-76.4202	mitochondrion
PF3D7_1037500	34.8631	12.6266	unknown
PF3D7_1037600	-13.6641	-16.511	unknown
PF3D7_1038000	16.3725	-30.563	unknown
PF3D7_1038100	-11.3213	67.063	unknown
PF3D7_1038800	45.9341	-41.4782	unknown
PF3D7_1038900	10.6323	-34.6719	unknown
PF3D7_1039000	49.837	4.48106	unknown
PF3D7_1040300	16.388	-54.2886	unknown
PF3D7_1100300	58.255	-27.3538	erythrocyte membrane
PF3D7_1102500	60.1098	-33.3122	erythrocyte membrane
PF3D7_1102600	53.7725	-30.4021	unknown
PF3D7_1102800	-65.7939	-22.4368	PVM
PF3D7_1103100	-22.1861	-9.68682	unknown
PF3D7_1103400	-51.1893	-38.6296	unknown
PF3D7_1103600	-7.13435	23.415	unknown
PF3D7_1103700	-27.0635	7.84591	unknown
PF3D7_1103800	36.804	24.278	unknown
PF3D7_1104000	-23.78	70.0519	unknown
PF3D7_1104100	-17.0635	-38.2047	unknown
PF3D7_1104200	3.9502	5.31408	unknown
PF3D7_1104300	24.6349	-73.0419	unknown
PF3D7_1104400	-16.1658	-28.1517	unknown
PF3D7_1104700	8.13265	64.0531	unknown
PF3D7_1104900	12.2781	-19.1882	unknown
PF3D7_1105000	28.8125	-1.55303	nucleus - histones
PF3D7_1105100	27.93	0.226591	nucleus - histones
PF3D7_1105300	-22.0417	-46.2677	unknown
PF3D7_1105400	-12.6291	8.04582	unknown
PF3D7_1105500	28.5713	-31.5936	mitotic apparatus
PF3D7_1105600	-58.1796	-16.2371	PVM
PF3D7_1105700	6.80109	10.6086	nucleus
PF3D7_1105800	-39.2377	-53.2172	unknown
PF3D7_1106000	35.8808	36.6707	unknown
PF3D7_1106200	-54.6478	-52.5712	unknown
PF3D7_1106700	-25.7413	13.6019	unknown
PF3D7_1107000	2.35826	54.3528	unknown
PF3D7_1107100	-31.8296	-19.5083	unknown
PF3D7_1107200	31.6272	33.7727	unknown
PF3D7_1107300	4.59558	-2.98964	unknown
PF3D7_1107400	15.0646	73.9781	unknown
PF3D7_1107500	39.4656	40.5654	unknown
PF3D7_1107700	41.9524	24.0015	unknown
PF3D7_1107800	18.491	24.1996	unknown
PF3D7_1108000	-10.191	-10.3502	unknown
PF3D7_1108200	55.5836	26.2555	unknown
PF3D7_1108400	-27.2595	8.4949	unknown
PF3D7_1108500	-27.2557	-78.0903	mitochondrion
PF3D7_1108600	-44.7887	3.44509	unknown
PF3D7_1108700	-3.06461	-34.1158	unknown
PF3D7_1108900	12.0279	80.565	unknown
PF3D7_1109400	-22.8778	44.4283	unknown
PF3D7_1109900	-22.9321	-8.2642	ribosomes
PF3D7_1110100	9.72654	-45.449	unknown
PF3D7_1110200	1.52133	28.6937	unknown
PF3D7_1110400	12.5857	23.1231	unknown
PF3D7_1110500	27.2187	37.9616	transport vesicles
PF3D7_1110700	1.91248	88.8329	unknown
PF3D7_1111100	3.45585	6.55622	unknown
PF3D7_1111200	21.2206	26.0833	unknown
PF3D7_1111300	-18.224	-39.7851	unknown
PF3D7_1111500	-17.8223	70.9856	unknown
PF3D7_1111700	14.2335	-1.30845	unknown
PF3D7_1111800	13.1809	-38.3207	unknown
PF3D7_1111900	13.8573	46.9038	unknown
PF3D7_1112100	29.9655	-16.9591	unknown
PF3D7_1112400	15.5305	66.5072	unknown
PF3D7_1112500	-29.1376	29.2348	unknown
PF3D7_1113000	-3.30878	-14.7753	unknown
PF3D7_1113100	-28.6716	-45.8641	unknown
PF3D7_1113300	-7.45456	-92.7658	unknown
PF3D7_1113400	5.62839	89.994	unknown
PF3D7_1113700	1.50836	101.343	cytosol
PF3D7_1113800	0.836436	-43.789	unknown
PF3D7_1114100	-16.4807	-49.5115	unknown
PF3D7_1114200	10.4304	-68.6322	unknown
PF3D7_1114700	8.46928	61.012	unknown
PF3D7_1114900	8.43996	-57.94	unknown
PF3D7_1115200	16.9946	41.7315	unknown
PF3D7_1115400	-12.9176	79.4823	unknown
PF3D7_1115600	-44.0808	4.06022	unknown
PF3D7_1115700	-40.0013	-47.1537	unknown
PF3D7_1115800	52.845	-38.0662	unknown
PF3D7_1116000	-16.1024	-32.0817	rhoptries
PF3D7_1116100	4.97723	-48.425	unknown
PF3D7_1116200	15.2846	49.2342	unknown
PF3D7_1116300	9.27605	20.4332	unknown
PF3D7_1116400	-0.427369	-38.7162	ER
PF3D7_1116500	0.517915	-47.2394	unknown
PF3D7_1116600	5.58401	-44.5204	unknown
PF3D7_1116700	-3.14316	59.964	unknown
PF3D7_1116800	-61.2197	-18.3117	PVM
PF3D7_1117100	10.1978	70.5347	unknown
PF3D7_1117300	-15.4379	-16.5733	unknown
PF3D7_1117400	-23.3155	-62.9928	unknown
PF3D7_1117500	-50.5341	-53.7933	unknown
PF3D7_1117700	4.52918	84.6897	unknown
PF3D7_1117900	14.1888	-29.0337	unknown
PF3D7_1118000	-11.6575	81.9172	unknown
PF3D7_1118100	41.0067	12.4461	unknown
PF3D7_1118200	-34.3306	-74.6361	unknown
PF3D7_1118300	14.4633	67.9047	unknown
PF3D7_1118400	-3.50602	94.2401	unknown
PF3D7_1118500	-4.94802	26.8222	unknown
PF3D7_1118600	-10.036	12.7947	unknown
PF3D7_1118700	-40.7266	-62.9155	unknown
PF3D7_1119000	-32.621	-62.1245	unknown
PF3D7_1119200	-40.424	24.2493	unknown
PF3D7_1119300	1.14349	38.7281	unknown
PF3D7_1119400	23.5229	74.476	unknown
PF3D7_1119500	22.0029	30.135	unknown
PF3D7_1119600	-31.2288	-72.6633	unknown
PF3D7_1119700	29.2945	15.6921	unknown
PF3D7_1119800	-3.46772	26.3026	unknown
PF3D7_1119900	37.2425	16.4314	unknown
PF3D7_1120000	49.76	-22.4765	unknown
PF3D7_1120100	2.79418	101.446	cytosol
PF3D7_1120400	49.0622	-28.8928	unknown
PF3D7_1120500	-14.8956	75.2203	unknown
PF3D7_1120700	38.0123	61.6606	unknown
PF3D7_1120900	28.1822	-27.6575	unknown
PF3D7_1121000	25.8799	-67.2519	unknown
PF3D7_1121100	33.0369	11.3462	unknown
PF3D7_1121200	1.95566	-62.8577	unknown
PF3D7_1121600	-66.4506	-20.1336	PVM
PF3D7_1121700	-26.434	19.0594	unknown
PF3D7_1121900	-1.44559	81.1047	nucleo-cytoplasm
PF3D7_1122100	-2.07198	-36.6322	unknown
PF3D7_1122200	-30.5756	3.2354	unknown
PF3D7_1122300	3.02388	-40.3687	unknown
PF3D7_1122400	54.8121	19.3138	unknown
PF3D7_1122500	25.5352	-38.7368	unknown
PF3D7_1122700	-13.7563	3.62608	unknown
PF3D7_1123000	-20.88	80.5214	unknown
PF3D7_1123100	23.8287	40.1561	unknown
PF3D7_1123200	-38.1863	-18.363	unknown
PF3D7_1123300	-0.327415	-33.6496	unknown
PF3D7_1123400	0.49986	82.2098	nucleo-cytoplasm
PF3D7_1123500	18.9715	-75.1992	plasma membrane
PF3D7_1123800	2.07489	3.86982	unknown
PF3D7_1123900	-14.9175	33.3087	unknown
PF3D7_1124000	-8.5504	-39.5061	ER
PF3D7_1124100	10.7856	-2.30459	unknown
PF3D7_1124200	6.56371	71.6107	unknown
PF3D7_1124300	19.7043	19.5653	unknown
PF3D7_1124400	17.4845	31.2493	unknown
PF3D7_1124600	-0.648609	89.6236	unknown
PF3D7_1124700	-17.293	-78.6258	mitochondrion
PF3D7_1124800	-19.8033	-6.96119	unknown
PF3D7_1124900	-22.0784	-7.56954	unknown
PF3D7_1125000	-44.3145	-57.4637	unknown
PF3D7_1125100	-25.5811	-73.7164	unknown
PF3D7_1125200	-11.4723	-30.0111	unknown
PF3D7_1125400	-32.1079	-69.6047	mitochondrion
PF3D7_1125500	-9.03977	31.0833	unknown
PF3D7_1125600	-11.102	-67.2382	mitochondrion
PF3D7_1125800	46.2979	27.4817	unknown
PF3D7_1125900	15.0498	82.4909	unknown
PF3D7_1126000	12.1544	70.9424	unknown
PF3D7_1126100	31.6641	26.9194	unknown
PF3D7_1126200	-20.4168	-2.17631	unknown
PF3D7_1126300	-4.24475	-38.2976	unknown
PF3D7_1126400	26.6069	60.6645	unknown
PF3D7_1126500	18.377	-14.2088	unknown
PF3D7_1126700	-2.92192	-66.54	unknown
PF3D7_1126900	-2.74297	33.6671	unknown
PF3D7_1127000	-21.9006	-29.6437	unknown
PF3D7_1127100	-1.5053	95.1069	cytosol
PF3D7_1127500	18.3973	-36.1305	unknown
PF3D7_1127600	-33.2777	-26.9982	unknown
PF3D7_1127800	-4.83431	12.8818	unknown
PF3D7_1128000	19.8487	23.1377	unknown
PF3D7_1128100	0.162407	84.8408	nucleo-cytoplasm
PF3D7_1128200	-5.45872	-75.4802	unknown
PF3D7_1128400	2.78165	73.4753	unknown
PF3D7_1128500	17.8493	14.6239	unknown
PF3D7_1128900	-2.75714	-52.7759	unknown
PF3D7_1129000	-42.9856	-52.6243	unknown
PF3D7_1129100	-24.6276	59.2509	unknown
PF3D7_1129200	27.5387	72.6412	20s proteasome
PF3D7_1129300	5.29204	28.1557	unknown
PF3D7_1129400	-6.52539	16.762	unknown
PF3D7_1129500	-2.03708	-16.0376	unknown
PF3D7_1129800	-25.3321	79.98	unknown
PF3D7_1129900	23.9593	-71.0753	plasma membrane
PF3D7_1130100	-23.5157	3.76088	ribosomes
PF3D7_1130200	-18.1946	-1.70304	ribosomes
PF3D7_1130400	28.8544	68.6709	20s proteasome
PF3D7_1130500	42.257	44.0847	transport vesicles
PF3D7_1130600	24.5115	13.4765	unknown
PF3D7_1130700	24.7123	-14.7005	nucleus
PF3D7_1131000	-48.2911	8.81444	unknown
PF3D7_1131100	1.47553	-45.1531	unknown
PF3D7_1131800	37.1173	16.3589	unknown
PF3D7_1132000	28.0063	66.1679	unknown
PF3D7_1132200	9.65902	72.8436	nucleo-cytoplasm
PF3D7_1132300	6.54782	66.0867	unknown
PF3D7_1132400	34.007	-48.0594	unknown
PF3D7_1132600	45.568	-1.77407	unknown
PF3D7_1132800	-41.5044	-39.0741	unknown
PF3D7_1132900	-16.7168	-71.3596	unknown
PF3D7_1133200	27.3498	-11.9521	unknown
PF3D7_1133300	-51.0074	-38.6302	unknown
PF3D7_1133400	32.9781	-66.588	micronemes
PF3D7_1133800	20.981	-8.11943	nucleus
PF3D7_1133900	-57.4509	-14.7977	unknown
PF3D7_1134000	-34.4281	-73.1086	mitochondrion
PF3D7_1134100	-4.01584	-31.8537	ER
PF3D7_1134200	-32.7931	20.8444	unknown
PF3D7_1134300	13.9025	-30.4726	unknown
PF3D7_1134500	-19.2679	-72.9419	unknown
PF3D7_1134600	-37.5496	27.222	unknown
PF3D7_1134700	-28.2677	51.4222	unknown
PF3D7_1134800	23.7706	52.9167	unknown
PF3D7_1135000	-11.09	-26.5852	unknown
PF3D7_1135100	-5.39729	-1.09483	unknown
PF3D7_1135300	18.8811	-65.7226	unknown
PF3D7_1135400	17.9197	35.9784	unknown
PF3D7_1135900	-2.46084	-41.9789	unknown
PF3D7_1136200	-20.5814	-55.6352	unknown
PF3D7_1136300	-24.0427	10.4999	nucleus
PF3D7_1136400	-25.4067	15.5334	unknown
PF3D7_1136500	-23.8377	-33.5602	unknown
PF3D7_1136600	16.4778	2.16247	unknown
PF3D7_1136700	-22.5534	-67.3041	unknown
PF3D7_1136800	-7.97103	-36.4546	unknown
PF3D7_1136900	32.667	-66.4327	micronemes
PF3D7_1137200	-28.3937	-46.1026	unknown
PF3D7_1137300	18.8695	-39.0401	unknown
PF3D7_1137400	-32.4176	-77.3286	unknown
PF3D7_1138000	22.3069	-40.9405	unknown
PF3D7_1138100	-2.49662	84.7441	cytosol
PF3D7_1138400	6.70159	-59.2266	unknown
PF3D7_1138500	-0.688059	76.9047	unknown
PF3D7_1138600	21.3845	42.4263	unknown
PF3D7_1138700	-19.8201	-22.729	unknown
PF3D7_1138800	5.37693	17.9822	unknown
PF3D7_1139200	-37.8985	-11.6733	unknown
PF3D7_1139700	-34.308	-83.0901	unknown
PF3D7_1139800	26.8875	36.6197	unknown
PF3D7_1139900	-9.12117	-38.996	ER
PF3D7_1140100	14.6377	47.5696	unknown
PF3D7_1140200	-17.6064	-7.42673	unknown
PF3D7_1140400	-25.9819	-50.5758	unknown
PF3D7_1140800	-4.9039	20.184	unknown
PF3D7_1141300	-2.76474	-47.5278	unknown
PF3D7_1141600	-15.0052	-36.8631	unknown
PF3D7_1141700	-6.99993	76.1372	unknown
PF3D7_1141800	-7.80613	30.8827	unknown
PF3D7_1142100	3.94147	-46.5551	unknown
PF3D7_1142300	11.0057	-45.5428	unknown
PF3D7_1142400	-29.4796	9.66956	unknown
PF3D7_1142500	-24.8277	1.4499	ribosomes
PF3D7_1142600	-21.4489	1.86401	unknown
PF3D7_1142700	10.3336	78.4954	nucleo-cytoplasm
PF3D7_1142800	-28.8974	-68.5648	unknown
PF3D7_1143000	-24.2331	-79.1131	unknown
PF3D7_1143100	27.9775	13.3601	unknown
PF3D7_1143200	3.11047	-24.8513	unknown
PF3D7_1143300	25.4809	47.9261	unknown
PF3D7_1143400	25.3922	43.0932	unknown
PF3D7_1143800	-62.8277	-21.9272	unknown
PF3D7_1144000	-13.3501	28.9737	unknown
PF3D7_1144500	15.9588	62.7235	unknown
PF3D7_1144600	0.492453	38.7372	unknown
PF3D7_1144900	15.4943	-74.9269	unknown
PF3D7_1145100	25.4846	50.7927	unknown
PF3D7_1145200	-5.25993	-21.6832	unknown
PF3D7_1145400	-21.4846	-24.5587	unknown
PF3D7_1145800	17.3033	15.921	unknown
PF3D7_1146000	25.6716	23.0222	unknown
PF3D7_1146600	27.2162	14.3065	unknown
PF3D7_1146900	11.4885	-76.7588	unknown
PF3D7_1147300	25.6616	-11.0861	unknown
PF3D7_1147500	-11.0565	74.3164	unknown
PF3D7_1147700	-29.3497	-71.4188	unknown
PF3D7_1147900	-12.4852	-37.236	unknown
PF3D7_1148000	22.9014	-10.4723	unknown
PF3D7_1148700	57.647	-37.9319	erythrocyte membrane
PF3D7_1148900	56.1179	-17.867	Maurer's cleft
PF3D7_1149000	57.96	-20.8441	Maurer's cleft
PF3D7_1149100	-25.2068	79.6759	unknown
PF3D7_1149200	-31.7938	-4.37174	unknown
PF3D7_1149400	56.1507	-33.2743	unknown
PF3D7_1200500	52.1439	-27.8953	erythrocyte membrane
PF3D7_1200600	52.598	-28.9573	erythrocyte membrane
PF3D7_1200700	49.9864	-29.6055	unknown
PF3D7_1200800	51.2018	-23.303	Maurer's cleft
PF3D7_1200900	49.9057	-15.1925	unknown
PF3D7_1201000	58.1228	-33.7712	erythrocyte membrane
PF3D7_1201100	55.9134	-26.8662	unknown
PF3D7_1201200	-16.4034	-61.9833	unknown
PF3D7_1201500	31.6639	35.1649	unknown
PF3D7_1201900	-11.5685	-0.225567	unknown
PF3D7_1202100	5.02665	64.3955	unknown
PF3D7_1202200	-22.7302	-78.6799	mitochondrion
PF3D7_1202300	-30.223	80.6851	unknown
PF3D7_1202600	23.5673	39.6041	unknown
PF3D7_1202700	0.10805	-22.0143	unknown
PF3D7_1202900	-15.837	40.0101	unknown
PF3D7_1203000	30.864	-19.2052	unknown
PF3D7_1203200	-61.8728	-49.6605	apicoplast
PF3D7_1203300	-40.6991	10.1246	unknown
PF3D7_1203400	19.0195	-69.5604	unknown
PF3D7_1203500	-2.58759	78.9025	nucleo-cytoplasm
PF3D7_1203700	42.4942	36.4987	unknown
PF3D7_1203900	6.38423	86.5047	cytosol
PF3D7_1204300	9.16743	91.4113	unknown
PF3D7_1204900	-34.9214	-60.7199	unknown
PF3D7_1205000	13.761	-70.3099	unknown
PF3D7_1205100	45.9257	38.9893	unknown
PF3D7_1205200	30.2702	-32.4737	unknown
PF3D7_1205300	-62.6932	-48.7279	unknown
PF3D7_1205400	18.1624	-59.4401	unknown
PF3D7_1205500	37.0664	31.276	unknown
PF3D7_1205600	0.0611293	83.2445	nucleo-cytoplasm
PF3D7_1205700	-20.1071	58.3741	unknown
PF3D7_1205800	26.5257	15.6984	unknown
PF3D7_1205900	7.30993	51.8085	unknown
PF3D7_1206000	-18.4284	5.45764	unknown
PF3D7_1206200	58.6562	22.3902	eIF3
PF3D7_1206300	10.6353	-30.9787	unknown
PF3D7_1206400	-11.0656	-89.8037	unknown
PF3D7_1206600	33.0143	39.1622	unknown
PF3D7_1206700	5.33956	60.8629	unknown
PF3D7_1206800	17.0183	75.8612	unknown
PF3D7_1207000	23.1483	-37.3649	unknown
PF3D7_1207100	-16.0555	6.61708	unknown
PF3D7_1208100	42.4486	-2.96158	unknown
PF3D7_1208300	-6.96876	-74.921	unknown
PF3D7_1208400	14.3418	-57.167	unknown
PF3D7_1208600	-8.66637	-93.6963	unknown
PF3D7_1208800	12.4504	-67.9507	unknown
PF3D7_1208900	15.1039	-6.24518	unknown
PF3D7_1209000	-17.2253	-1.53999	unknown
PF3D7_1209200	10.9475	65.7058	unknown
PF3D7_1209300	-20.9116	6.00316	unknown
PF3D7_1209400	-4.80957	51.6328	unknown
PF3D7_1209500	8.26074	-50.2359	unknown
PF3D7_1209700	-25.6325	-66.8841	unknown
PF3D7_1209900	-38.4594	-58.6116	unknown
PF3D7_1210000	-55.3071	-48.8829	apicoplast
PF3D7_1210100	-20.1415	-37.568	unknown
PF3D7_1210300	0.882518	104.607	unknown
PF3D7_1210600	12.9246	3.03311	unknown
PF3D7_1211200	8.787	-46.6402	unknown
PF3D7_1211300	18.4048	-8.99472	unknown
PF3D7_1211400	7.91781	-23.6362	unknown
PF3D7_1211600	20.3828	-10.4561	unknown
PF3D7_1211700	40.4587	61.3496	unknown
PF3D7_1211900	16.8012	-69.246	plasma membrane
PF3D7_1212000	-16.8162	-28.9515	unknown
PF3D7_1212100	-55.2288	-51.721	apicoplast
PF3D7_1212400	19.2496	-36.2038	unknown
PF3D7_1212500	14.3844	-46.3785	ER
PF3D7_1212700	58.9165	21.7225	eIF3
PF3D7_1212800	-33.0491	-76.3051	unknown
PF3D7_1212900	-0.427557	10.5993	nucleus
PF3D7_1213200	25.5954	57.2343	unknown
PF3D7_1213600	-13.623	-55.0852	unknown
PF3D7_1213700	29.2453	61.5637	unknown
PF3D7_1213800	-0.175924	88.0267	unknown
PF3D7_1213900	29.5109	48.5206	unknown
PF3D7_1214100	7.44657	-48.4862	ER
PF3D7_1214400	-5.43141	-26.093	ER
PF3D7_1214700	-17.166	-27.2153	unknown
PF3D7_1214900	22.4335	-72.9536	unknown
PF3D7_1215000	-17.6628	-79.4359	unknown
PF3D7_1215300	-16.9793	-77.9556	mitochondrion
PF3D7_1215400	2.86449	-37.7148	unknown
PF3D7_1215900	16.1203	-74.0445	plasma membrane
PF3D7_1216000	-57.3413	-47.1998	unknown
PF3D7_1216200	48.0486	-42.1414	unknown
PF3D7_1216300	-23.5231	-1.53238	unknown
PF3D7_1216400	6.1397	-60.1247	unknown
PF3D7_1216500	-27.8662	79.0791	unknown
PF3D7_1216900	30.3919	47.397	unknown
PF3D7_1217200	-30.0326	29.6706	unknown
PF3D7_1217500	-19.9293	-66.169	unknown
PF3D7_1217900	3.5176	82.2861	nucleo-cytoplasm
PF3D7_1218000	-40.7894	-31.1036	micronemes
PF3D7_1218200	9.88496	35.517	unknown
PF3D7_1218300	-8.29874	-12.1083	unknown
PF3D7_1218400	16.5034	-72.6029	unknown
PF3D7_1218500	-1.62788	29.3476	unknown
PF3D7_1218600	0.956912	89.3238	cytosol
PF3D7_1218900	12.7726	69.9967	unknown
PF3D7_1219000	13.8962	-16.239	unknown
PF3D7_1219100	50.0805	40.9375	unknown
PF3D7_1219600	16.9823	-68.0902	unknown
PF3D7_1219900	-9.63532	94.9818	unknown
PF3D7_1220100	-3.40656	22.598	unknown
PF3D7_1220300	5.89949	-40.79	unknown
PF3D7_1220500	18.3328	36.9632	unknown
PF3D7_1220600	-58.3108	-51.5962	unknown
PF3D7_1220900	7.95851	-22.4961	unknown
PF3D7_1221000	23.5493	-15.7524	nucleus
PF3D7_1221300	-28.4055	-56.4918	unknown
PF3D7_1221600	-17.421	65.6387	unknown
PF3D7_1222100	-34.8193	-13.5041	unknown
PF3D7_1222300	-6.15905	-30.7089	ER
PF3D7_1222700	-46.8038	-66.8173	inner membrane complex
PF3D7_1223100	-10.5745	52.1911	unknown
PF3D7_1223200	11.4525	-41.9893	unknown
PF3D7_1223300	-55.6032	-56.561	unknown
PF3D7_1223400	16.3138	-66.9128	unknown
PF3D7_1223500	8.83504	7.9033	unknown
PF3D7_1223700	7.03161	-31.7884	ER
PF3D7_1223800	-27.0842	-65.566	unknown
PF3D7_1224000	-24.618	11.0174	unknown
PF3D7_1224100	-40.2144	-48.2001	unknown
PF3D7_1224200	-15.8287	63.661	unknown
PF3D7_1224300	33.6004	14.2569	unknown
PF3D7_1224400	42.3308	33.0673	unknown
PF3D7_1224500	-5.29495	76.6193	unknown
PF3D7_1224700	13.9474	10.072	unknown
PF3D7_1224900	-5.09707	14.2218	unknown
PF3D7_1225200	17.4031	26.546	unknown
PF3D7_1225500	-19.4507	62.4224	unknown
PF3D7_1225600	0.236995	8.52384	unknown
PF3D7_1225700	29.7075	36.4105	unknown
PF3D7_1225800	4.9085	87.1061	unknown
PF3D7_1225900	-61.4373	-51.8267	unknown
PF3D7_1226100	-2.22022	-30.0261	unknown
PF3D7_1226300	1.28901	100.016	cytosol
PF3D7_1226400	28.4597	34.0493	unknown
PF3D7_1226600	0.483439	101.109	unknown
PF3D7_1226900	-65.5778	-17.2272	PVM
PF3D7_1227000	-25.12	-49.8048	unknown
PF3D7_1227100	-30.4991	-81.4765	unknown
PF3D7_1227200	14.0295	-60.789	plasma membrane
PF3D7_1227300	-15.4814	-92.9135	unknown
PF3D7_1227600	18.9288	-32.2789	mitotic apparatus
PF3D7_1227700	-12.6338	-46.5089	unknown
PF3D7_1227800	14.4962	-22.1174	unknown
PF3D7_1228400	3.43609	30.9428	unknown
PF3D7_1228600	-27.817	79.311	unknown
PF3D7_1228800	16.2059	-10.9117	unknown
PF3D7_1229000	-0.9034	-14.1204	unknown
PF3D7_1229100	17.1066	-66.2434	plasma membrane
PF3D7_1229300	-36.5688	-52.1055	unknown
PF3D7_1229400	6.14226	100.361	unknown
PF3D7_1229500	10.3954	72.1413	nucleo-cytoplasm
PF3D7_1229600	-57.1994	-39.2768	unknown
PF3D7_1229800	-3.23536	-65.129	unknown
PF3D7_1230000	24.2525	28.1796	unknown
PF3D7_1230400	-21.6667	-77.1623	unknown
[truncated: 1,001 more rows]

## Sheet: Fig. 2B
Gene accession	markers (S1-S2-S3)	tSNE.dim.1 (S1-S2-S3)	tSNE.dim.2 (S1-S2-S3)		Fig. 2B: Mapping marker proteins on to t-SNE proections (S1-S2-S3)
PF3D7_0102200	unknown	-8.92597	-6.56651
PF3D7_0102500	micronemes	60.989	8.24448
PF3D7_0102900	unknown	-71.4833	40.1892
PF3D7_0103200	unknown	5.76727	-31.3399
PF3D7_0103300	unknown	9.24887	16.4094
PF3D7_0103900	unknown	32.2354	-24.7497
PF3D7_0104100	unknown	1.98139	-31.0576
PF3D7_0104200	unknown	2.29437	-27.8452
PF3D7_0104300	unknown	14.1721	-5.45742
PF3D7_0104400	unknown	17.3255	-58.0915
PF3D7_0104500	unknown	-58.6675	42.7405
PF3D7_0104800	plasma membrane	4.60913	-33.6202
PF3D7_0105200	unknown	43.4625	-41.364
PF3D7_0105300	cytosol	-66.5995	48.0025
PF3D7_0105600	unknown	7.55773	33.6817
PF3D7_0106100	unknown	-28.4045	1.40218
PF3D7_0106200	unknown	54.8161	-7.9079
PF3D7_0106300	unknown	18.0912	-19.4461
PF3D7_0106400	unknown	-32.1939	43.1207
PF3D7_0106700	unknown	3.00146	-7.44851
PF3D7_0106800	unknown	0.447165	-33.0449
PF3D7_0106900	unknown	17.7466	-58.399
PF3D7_0107000	mitotic apparatus	27.7585	-29.5451
PF3D7_0107400	unknown	36.1476	-54.3593
PF3D7_0107500	unknown	7.55575	-36.1662
PF3D7_0108000	unknown	-43.6671	54.6414
PF3D7_0108300	unknown	12.81	-6.56447
PF3D7_0108500	unknown	-65.6268	10.9684
PF3D7_0108700	unknown	29.156	-36.2392
PF3D7_0108800	unknown	23.1767	-55.6677
PF3D7_0109000	inner membrane complex	26.8471	-67.5091
PF3D7_0109200	unknown	-32.2777	36.2521
PF3D7_0109400	unknown	-58.0465	26.1027
PF3D7_0109800	unknown	-74.17	39.0179
PF3D7_0109950	mitochondrion	56.1183	-55.8132
PF3D7_0110400	unknown	-26.8011	41.4096
PF3D7_0110500	unknown	17.9189	19.9096
PF3D7_0110600	unknown	14.3085	-16.2794
PF3D7_0110700	unknown	-61.3927	37.8407
PF3D7_0110800	unknown	19.7058	9.80611
PF3D7_0111500	unknown	-56.7357	30.1346
PF3D7_0111900	unknown	28.8079	-59.9186
PF3D7_0112000	unknown	-39.8259	34.7458
PF3D7_0112200	plasma membrane	8.8005	-37.2019
PF3D7_0113200	unknown	59.2305	29.2166
PF3D7_0113700	unknown	4.71344	-54.1165
PF3D7_0113900	Maurer's cleft	63.4739	30.8735
PF3D7_0201900	erythrocyte membrane	59.2934	18.3239
PF3D7_0202000	erythrocyte membrane	59.0694	16.7762
PF3D7_0202100	unknown	-22.5146	3.59229
PF3D7_0202200	Maurer's cleft	61.3451	26.9622
PF3D7_0202400	unknown	57.6167	16.4768
PF3D7_0202500	PVM	-15.4364	-58.9842
PF3D7_0203000	unknown	17.3031	-12.4164
PF3D7_0203400	unknown	-69.539	35.4517
PF3D7_0204100	unknown	29.964	-18.8178
PF3D7_0204200	unknown	23.6743	-49.7671
PF3D7_0204500	cytosol	-62.7292	40.5366
PF3D7_0204700	plasma membrane	10.4846	-36.428
PF3D7_0204900	unknown	39.3694	-34.9299
PF3D7_0205400	unknown	-11.759	0.89775
PF3D7_0205500	unknown	-19.236	37.0536
PF3D7_0205600	unknown	-4.59648	5.8901
PF3D7_0205900	20s proteasome	-10.7608	42.3331
PF3D7_0206000	unknown	26.272	-60.5701
PF3D7_0206200	unknown	-9.41151	-43.6061
PF3D7_0206700	unknown	-34.0933	39.8877
PF3D7_0206800	plasma membrane	-9.21024	-49.4626
PF3D7_0206900	unknown	-7.18572	-44.3033
PF3D7_0207000	plasma membrane	-9.26688	-49.3166
PF3D7_0207100	unknown	12.9661	-12.01
PF3D7_0207200	unknown	32.2057	-39.1483
PF3D7_0207400	unknown	-70.8981	20.7544
PF3D7_0207500	PVM	-27.4978	-57.9229
PF3D7_0207600	unknown	-73.9172	19.761
PF3D7_0207700	unknown	-27.1474	-48.9595
PF3D7_0207800	unknown	-71.0485	20.8407
PF3D7_0208100	unknown	12.9519	-25.8739
PF3D7_0208400	unknown	-22.3544	-13.3827
PF3D7_0208500	unknown	9.39132	-69.2068
PF3D7_0208600	unknown	14.3329	-66.5336
PF3D7_0208700	unknown	-21.9079	6.8853
PF3D7_0208800	unknown	34.8575	-20.0412
PF3D7_0209100	unknown	-25.8593	37.4216
PF3D7_0209300	unknown	17.8497	-64.7292
PF3D7_0209400	cytosol	-64.3856	53.6596
PF3D7_0209600	unknown	11.9244	-23.2108
PF3D7_0209800	unknown	-42.8691	26.1719
PF3D7_0210100	unknown	-15.5457	-22.0846
PF3D7_0210300	unknown	51.6516	-28.6815
PF3D7_0210600	unknown	45.3152	-26.5883
PF3D7_0210700	unknown	-2.32859	-39.8673
PF3D7_0210900	unknown	-21.0833	-21.7209
PF3D7_0211200	unknown	33.1557	-4.13655
PF3D7_0211800	unknown	-57.6342	39.1881
PF3D7_0212100	unknown	-1.37801	20.8737
PF3D7_0212200	unknown	40.0679	-38.7416
PF3D7_0212300	unknown	-17.6614	-0.380971
PF3D7_0212400	unknown	19.9286	-18.0686
PF3D7_0212500	unknown	28.7684	-15.5265
PF3D7_0212600	micronemes	-13.535	-39.3103
PF3D7_0212900	unknown	-6.90219	0.559354
PF3D7_0213100	unknown	20.4937	5.22718
PF3D7_0213500	unknown	-27.9593	15.5373
PF3D7_0213700	unknown	30.591	-50.9574
PF3D7_0214000	nucleo-cytoplasm	-37.1891	36.991
PF3D7_0214100	unknown	-17.7155	8.28968
PF3D7_0214400	unknown	-26.3609	-17.2536
PF3D7_0214700	unknown	53.5384	-43.2992
PF3D7_0214800	unknown	9.30481	-29.8181
PF3D7_0214900	rhoptries	59.4888	-12.0705
PF3D7_0215000	PVM	-23.3433	-57.7501
PF3D7_0215100	unknown	19.5618	-33.727
PF3D7_0215400	unknown	0.724301	7.01218
PF3D7_0215700	unknown	-19.9719	45.7038
PF3D7_0216200	unknown	36.647	20.1568
PF3D7_0216400	transport vesicles	-19.8933	11.8865
PF3D7_0217100	mitochondrion	40.5264	-47.6551
PF3D7_0217500	plasma membrane	-17.583	-56.6178
PF3D7_0217700	unknown	-59.3329	7.21721
PF3D7_0217800	ribosomes	-15.7242	-25.9187
PF3D7_0217900	cytosol	-58.6686	37.9317
PF3D7_0218000	unknown	26.1486	16.9462
PF3D7_0218200	unknown	38.1735	23.5698
PF3D7_0218500	unknown	-10.8594	-13.0311
PF3D7_0218600	unknown	3.64695	-20.0585
PF3D7_0218700	unknown	3.50908	24.1125
PF3D7_0219400	unknown	52.6543	-47.7835
PF3D7_0219600	unknown	28.1573	17.0822
PF3D7_0219900	unknown	-33.6296	-31.1736
PF3D7_0220000	PVM	-19.8883	-58.2148
PF3D7_0220600	unknown	56.7092	24.0172
PF3D7_0220800	rhoptries	60.6261	-18.8204
PF3D7_0300900	erythrocyte membrane	54.1933	20.6747
PF3D7_0301400	unknown	62.0521	33.5989
PF3D7_0301600	unknown	49.6243	36.7268
PF3D7_0301700	Maurer's cleft	58.5088	31.4808
PF3D7_0301800	unknown	-21.9093	-0.450976
PF3D7_0302000	unknown	9.73328	33.885
PF3D7_0302100	unknown	-14.6476	17.6756
PF3D7_0302200	rhoptries	63.1138	-20.6561
PF3D7_0302500	rhoptries	62.7806	-20.2122
PF3D7_0302700	unknown	38.4591	-30.9231
PF3D7_0302800	unknown	3.06062	29.1245
PF3D7_0302900	nucleo-cytoplasm	-52.0501	21.9997
PF3D7_0303000	unknown	-15.0371	5.11481
PF3D7_0303100	unknown	-17.0537	12.0472
PF3D7_0303200	unknown	5.25649	-2.36969
PF3D7_0303300	unknown	-21.2016	43.226
PF3D7_0303400	unknown	13.4281	-27.6051
PF3D7_0303700	mitochondrion	40.8383	-55.5026
PF3D7_0303800	unknown	-45.4204	9.40452
PF3D7_0304100	unknown	27.9041	-40.555
PF3D7_0304200	unknown	-27.3874	-7.26796
PF3D7_0304400	unknown	-25.1703	-15.6266
PF3D7_0304500	unknown	36.8666	-61.9562
PF3D7_0304900	unknown	13.2135	24.1556
PF3D7_0305200	nucleo-cytoplasm	-48.3276	29.5702
PF3D7_0305300	unknown	15.3851	-7.29966
PF3D7_0305500	unknown	10.7906	-7.56657
PF3D7_0305600	unknown	0.350179	15.0567
PF3D7_0305700	cytosol	-62.6978	43.0629
PF3D7_0306000	unknown	40.7997	-65.3576
PF3D7_0306100	unknown	14.8945	19.3095
PF3D7_0306200	unknown	-55.0017	26.9564
PF3D7_0306300	unknown	-68.7099	36.8666
PF3D7_0306400	mitochondrion	41.6646	-49.3417
PF3D7_0306500	unknown	33.8183	-52.6744
PF3D7_0306700	unknown	-32.992	-15.1333
PF3D7_0306800	nucleo-cytoplasm	-37.5307	38.1204
PF3D7_0306900	unknown	-15.5513	-13.8087
PF3D7_0307100	unknown	-18.5822	55.0318
PF3D7_0307200	unknown	-19.907	-20.6047
PF3D7_0307400	unknown	7.95466	-67.4307
PF3D7_0307500	unknown	10.1393	10.359
PF3D7_0308000	unknown	-27.7777	38.2591
PF3D7_0308100	unknown	42.7884	-28.1392
PF3D7_0308200	nucleo-cytoplasm	-38.2137	38.599
PF3D7_0308300	unknown	0.034664	-45.4513
PF3D7_0308500	unknown	-66.2351	52.9481
PF3D7_0308600	unknown	12.865	39.4163
PF3D7_0308700	unknown	57.0302	-21.8183
PF3D7_0308900	nucleus	21.0401	33.181
PF3D7_0309000	unknown	5.4993	-6.85802
PF3D7_0309300	unknown	-10.8336	17.6331
PF3D7_0309500	unknown	-52.1375	44.456
PF3D7_0309600	unknown	-23.3513	-23.7849
PF3D7_0310000	unknown	4.11385	-62.2864
PF3D7_0310300	unknown	-2.24279	-3.09063
PF3D7_0310400	unknown	36.1768	-18.7976
PF3D7_0310500	nucleus	2.48902	-0.205013
PF3D7_0310600	unknown	4.98332	45.7751
PF3D7_0310700	transport vesicles	-16.3856	22.8794
PF3D7_0310800	unknown	20.9236	-6.22387
PF3D7_0311100	unknown	-17.7692	-30.8195
PF3D7_0311300	unknown	-7.09761	0.894576
PF3D7_0311600	unknown	35.3373	-16.9955
PF3D7_0311800	mitochondrion	38.4198	-42.0844
PF3D7_0312300	20s proteasome	-11.7157	43.0222
PF3D7_0312400	nucleo-cytoplasm	-53.4428	20.9551
PF3D7_0312500	plasma membrane	8.92653	-33.0804
PF3D7_0312800	unknown	-25.6783	-15.5832
PF3D7_0313000	unknown	-13.3167	51.9881
PF3D7_0313400	unknown	7.42339	-13.6858
PF3D7_0313800	unknown	13.4928	-56.7334
PF3D7_0314000	ER	38.1171	-21.7222
PF3D7_0314100	unknown	23.1455	-0.617586
PF3D7_0314300	unknown	24.7873	-43.2632
PF3D7_0314400	unknown	-32.6692	-1.26432
PF3D7_0315100	unknown	0.330738	18.0158
PF3D7_0315400	unknown	26.2733	-6.3477
PF3D7_0315800	unknown	-18.6442	43.2123
PF3D7_0316300	unknown	-70.2951	31.1487
PF3D7_0316500	mitotic apparatus	25.9097	-28.3192
PF3D7_0316600	unknown	10.7035	-39.4955
PF3D7_0316700	unknown	30.9736	-10.2226
PF3D7_0316800	unknown	-12.1057	-18.5943
PF3D7_0317000	19s proteasome	-44.0507	62.2949
PF3D7_0317300	unknown	24.8345	-17.2859
PF3D7_0317600	unknown	-13.2518	-24.2485
PF3D7_0317700	nucleus	-5.31145	14.3241
PF3D7_0317800	unknown	-50.8119	34.1359
PF3D7_0318100	mitochondrion	40.0653	-41.9416
PF3D7_0318200	unknown	-19.9148	45.1595
PF3D7_0318300	unknown	-24.3064	-51.0862
PF3D7_0318500	unknown	12.7257	-4.21211
PF3D7_0318700	unknown	25.5496	-70.8347
PF3D7_0318900	unknown	35.7327	-21.62
PF3D7_0319000	unknown	6.51669	-29.5194
PF3D7_0319100	unknown	-21.4445	-5.71987
PF3D7_0319200	unknown	-53.9707	17.2342
PF3D7_0319500	unknown	26.7155	22.5783
PF3D7_0319600	unknown	-40.0215	1.0056
PF3D7_0319700	unknown	30.2175	-5.2513
PF3D7_0319900	unknown	-54.5387	20.8605
PF3D7_0320000	unknown	-53.3925	33.3134
PF3D7_0320100	unknown	31.6912	-18.9858
PF3D7_0320300	nucleo-cytoplasm	-37.275	38.9518
PF3D7_0320500	unknown	-55.3458	30.2247
PF3D7_0320700	ER	35.4883	-23.7876
PF3D7_0320800	nucleus	11.8247	-6.41445
PF3D7_0320900	nucleus - histones	31.5594	14.0956
PF3D7_0321100	unknown	28.9915	3.01809
PF3D7_0321400	unknown	24.9913	-67.058
PF3D7_0321600	unknown	-4.98593	-2.47275
PF3D7_0321900	unknown	35.8006	4.2649
PF3D7_0322000	cytosol	-58.8584	45.7324
PF3D7_0322100	unknown	2.57699	37.1827
PF3D7_0322400	unknown	-45.4867	16.4628
PF3D7_0322900	unknown	-16.4455	-18.3918
PF3D7_0323000	unknown	44.0822	10.7369
PF3D7_0323400	micronemes	-13.2374	-36.0351
PF3D7_0323500	unknown	20.3301	20.4082
PF3D7_0323600	unknown	-12.9336	-14.407
PF3D7_0323700	unknown	14.5799	29.4759
PF3D7_0401800	erythrocyte membrane	56.0203	18.3958
PF3D7_0402000	erythrocyte membrane	57.9313	18.8253
PF3D7_0402100	unknown	-11.0629	-7.64002
PF3D7_0402300	micronemes	60.6432	8.46097
PF3D7_0402400	unknown	57.928	28.5533
PF3D7_0403100	unknown	31.2591	-43.5941
PF3D7_0403200	unknown	22.3905	13.113
PF3D7_0403700	unknown	10.8974	34.916
PF3D7_0403800	unknown	30.2999	-3.47064
PF3D7_0404300	unknown	-11.2633	-17.9695
PF3D7_0404700	unknown	60.0772	-13.1003
PF3D7_0404900	plasma membrane	-15.668	-48.3829
PF3D7_0405000	unknown	9.05738	24.7496
PF3D7_0405100	transport vesicles	-15.892	29.7138
PF3D7_0405200	unknown	47.0768	-21.4758
PF3D7_0405400	unknown	6.17942	35.7751
PF3D7_0405500	unknown	23.9403	44.7209
PF3D7_0405600	unknown	43.541	-10.8161
PF3D7_0405900	unknown	58.5804	-10.4866
PF3D7_0406000	unknown	8.85625	6.02128
PF3D7_0406100	unknown	-29.2238	0.280961
PF3D7_0406200	PVM	-22.2621	-59.6812
PF3D7_0406400	cytosol	-61.1764	43.5512
PF3D7_0406500	unknown	7.08868	8.72409
PF3D7_0406700	unknown	-10.3963	12.5701
PF3D7_0407200	unknown	-2.80277	-32.7913
PF3D7_0407700	unknown	46.1522	-14.3898
PF3D7_0407800	unknown	27.8577	-42.5116
PF3D7_0408000	unknown	53.4338	-53.8183
PF3D7_0408100	unknown	-43.1615	15.6679
PF3D7_0408300	unknown	23.4265	24.225
PF3D7_0408500	unknown	27.433	19.2381
PF3D7_0409100	unknown	5.39871	32.7053
PF3D7_0409600	unknown	-24.7691	28.8389
PF3D7_0409800	unknown	4.12716	-3.20501
PF3D7_0410000	unknown	-37.3148	-16.9703
PF3D7_0410300	unknown	-2.84509	19.5062
PF3D7_0410400	unknown	-14.2339	27.7476
PF3D7_0410600	unknown	-51.4248	36.3054
PF3D7_0410900	unknown	-23.0539	41.5931
PF3D7_0411100	unknown	-12.2704	35.2513
PF3D7_0412000	unknown	16.0948	-34.8209
PF3D7_0412200	unknown	-12.0811	49.0279
PF3D7_0413500	unknown	35.9503	-48.2026
PF3D7_0413600	20s proteasome	-11.657	39.1807
PF3D7_0413700	nucleo-cytoplasm	-47.0762	21.9249
PF3D7_0413900	nucleo-cytoplasm	-49.8416	22.651
PF3D7_0414000	unknown	-40.2765	-4.03341
PF3D7_0414600	unknown	-6.29374	-7.30625
PF3D7_0414900	unknown	-1.40123	-43.5219
PF3D7_0415000	unknown	-27.3289	17.442
PF3D7_0415300	unknown	9.30627	36.6248
PF3D7_0415400	unknown	-17.7861	35.2948
PF3D7_0415500	unknown	-29.4431	46.728
PF3D7_0415600	mitochondrion	34.6677	-47.4087
PF3D7_0415700	unknown	16.8188	-64.4167
PF3D7_0415800	inner membrane complex	23.4655	-69.5098
PF3D7_0415900	unknown	-16.0359	-21.1383
PF3D7_0416000	unknown	15.1236	-1.7925
PF3D7_0416200	unknown	-3.42583	23.4693
PF3D7_0416400	nucleus	22.1611	26.007
PF3D7_0416500	unknown	-47.9326	19.9322
PF3D7_0416700	unknown	49.8432	-26.6437
PF3D7_0416800	unknown	-18.7642	3.14605
PF3D7_0416900	unknown	-0.733212	9.45153
PF3D7_0417200	cytosol	-60.8893	55.6161
PF3D7_0417300	mitochondrion	43.6446	-46.3058
PF3D7_0417500	unknown	-23.2039	10.2753
PF3D7_0417800	unknown	5.92602	21.1387
PF3D7_0418100	unknown	-42.4894	30.0233
PF3D7_0418200	eIF3	7.92366	49.2486
PF3D7_0418500	unknown	-32.3227	2.94485
PF3D7_0418600	unknown	-2.91831	-4.89401
PF3D7_0419400	unknown	-15.7968	19.7825
PF3D7_0419500	unknown	3.48799	-40.9021
PF3D7_0419600	cytosol	-66.3874	41.9394
PF3D7_0419700	rhoptries	59.6497	-10.0342
PF3D7_0419800	unknown	28.3399	35.1553
PF3D7_0419900	unknown	10.8378	-8.97261
PF3D7_0420300	unknown	14.275	16.1876
PF3D7_0420400	unknown	31.0965	-41.2692
PF3D7_0420600	mitotic apparatus	25.2277	-29.117
PF3D7_0422000	unknown	27.0477	3.05771
PF3D7_0422100	unknown	29.5014	-36.119
PF3D7_0422400	ribosomes	-14.4604	-17.6964
PF3D7_0422500	unknown	11.2456	36.6653
PF3D7_0422600	unknown	31.5474	-56.8578
PF3D7_0422700	unknown	-18.4634	-1.45576
PF3D7_0423200	unknown	-29.3207	-4.2996
PF3D7_0423300	unknown	61.8701	-10.973
PF3D7_0423400	unknown	66.8161	-14.4081
PF3D7_0423500	unknown	17.6181	-28.3382
PF3D7_0423600	unknown	11.2118	45.5687
PF3D7_0423700	PVM	-26.934	-56.3546
PF3D7_0423800	micronemes	-13.182	-36.0133
PF3D7_0424100	micronemes	-13.5227	-37.0743
PF3D7_0424200	micronemes	59.8934	6.91178
PF3D7_0424500	unknown	54.7819	16.8644
PF3D7_0424600	unknown	54.526	15.2656
PF3D7_0500800	erythrocyte membrane	58.9442	17.6607
PF3D7_0500900	unknown	62.2771	-16.4685
PF3D7_0501000	unknown	62.7172	29.7366
PF3D7_0501100	unknown	18.8312	3.70717
PF3D7_0501200	Maurer's cleft	63.1776	32.1092
PF3D7_0501300	Maurer's cleft	61.8333	30.6484
PF3D7_0501500	rhoptries	57.5715	-13.8465
PF3D7_0501600	rhoptries	57.0596	-13.3558
PF3D7_0501900	transport vesicles	-14.4833	21.0368
PF3D7_0502000	unknown	3.2682	-9.52548
PF3D7_0502200	unknown	-1.57717	-57.8613
PF3D7_0502400	plasma membrane	6.83317	-40.7171
PF3D7_0502900	unknown	33.9845	-60.1714
PF3D7_0503100	unknown	5.77299	-66.4091
PF3D7_0503300	unknown	7.63238	24.8006
PF3D7_0503400	cytosol	-63.8793	35.2637
PF3D7_0503500	unknown	-18.3408	10.9162
PF3D7_0503600	inner membrane complex	24.6824	-69.1434
PF3D7_0503800	ribosomes	-17.0797	-16.5059
PF3D7_0503900	unknown	30.2755	-46.146
PF3D7_0504000	unknown	6.31212	-55.1329
PF3D7_0504400	apicoplast	12.5317	-57.3478
PF3D7_0504600	mitochondrion	42.5774	-50.8093
PF3D7_0504900	unknown	42.4138	-6.23249
PF3D7_0505000	unknown	-15.3713	-6.84577
PF3D7_0505100	unknown	11.5812	-33.4698
PF3D7_0505200	unknown	-3.1122	32.696
PF3D7_0505400	unknown	9.79976	-51.0669
PF3D7_0505500	unknown	-25.1382	59.523
PF3D7_0505600	unknown	33.3437	30.7663
PF3D7_0505700	unknown	27.5845	-11.5454
PF3D7_0505800	unknown	-34.8128	47.6217
PF3D7_0505900	unknown	-67.6758	32.2778
PF3D7_0506000	unknown	40.5276	-21.9146
PF3D7_0506100	unknown	26.1135	-38.3687
PF3D7_0506800	unknown	27.295	-4.35718
PF3D7_0506900	plasma membrane	6.94185	-26.2421
PF3D7_0507100	ribosomes	-19.2327	-19.7388
PF3D7_0507200	unknown	56.2593	27.5492
PF3D7_0507500	unknown	58.7991	-13.4337
PF3D7_0507600	unknown	-15.9337	14.0464
PF3D7_0507700	unknown	-11.7756	25.9559
PF3D7_0507800	unknown	-10.7316	8.02517
PF3D7_0508000	plasma membrane	-14.3797	-48.3588
PF3D7_0508300	unknown	-29.7675	-37.3238
PF3D7_0508500	unknown	-1.15321	14.5932
PF3D7_0508700	nucleus	17.108	27.7483
PF3D7_0508800	apicoplast	13.8967	-62.728
PF3D7_0508900	unknown	53.4442	-22.7331
PF3D7_0509000	unknown	-26.3705	0.387725
PF3D7_0509100	unknown	4.59921	-12.6007
PF3D7_0509300	unknown	-23.8231	-31.3613
PF3D7_0509800	unknown	-29.4	18.1718
PF3D7_0510200	unknown	-26.5379	36.5443
PF3D7_0510500	unknown	62.5295	-6.60636
PF3D7_0511000	cytosol	-54.9808	46.3854
PF3D7_0511300	transport vesicles	-27.6068	26.6073
PF3D7_0511500	unknown	4.12224	3.42813
PF3D7_0511600	rhoptries	63.9835	-10.9033
PF3D7_0511800	cytosol	-59.5721	55.2859
PF3D7_0512000	unknown	-47.8315	38.7033
PF3D7_0512200	cytosol	-50.3363	44.3245
PF3D7_0512300	unknown	-6.94405	27.0447
PF3D7_0512600	unknown	2.61712	-37.6395
PF3D7_0512700	nucleo-cytoplasm	-53.7141	22.684
PF3D7_0512900	unknown	-21.6309	3.82129
PF3D7_0513100	unknown	45.2852	-32.3094
PF3D7_0513200	unknown	-20.8202	21.6336
PF3D7_0513300	cytosol	-58.9101	54.6601
PF3D7_0513600	unknown	-5.37562	11.6418
PF3D7_0513800	unknown	-1.62794	-31.5831
PF3D7_0514200	unknown	1.67552	26.8514
PF3D7_0515000	unknown	15.8828	18.678
PF3D7_0515300	unknown	-7.57616	8.70017
PF3D7_0515700	unknown	49.0984	-31.2123
PF3D7_0515900	unknown	9.24103	-50.1455
PF3D7_0516200	ribosomes	-10.56	-21.2001
PF3D7_0516400	unknown	-47.7825	27.0285
PF3D7_0516700	unknown	-44.9257	20.2148
PF3D7_0516900	ribosomes	-18.6946	-17.6829
PF3D7_0517000	unknown	-13.4468	-16.3957
PF3D7_0517300	unknown	7.29039	22.8208
PF3D7_0517400	nucleus	26.8512	14.9933
PF3D7_0517700	eIF3	6.51439	47.0783
PF3D7_0517900	unknown	42.8692	-32.8022
PF3D7_0518000	unknown	14.5485	-74.0851
PF3D7_0518200	unknown	36.5558	-62.5041
PF3D7_0518300	19s proteasome	-44.0478	60.5412
PF3D7_0518500	unknown	16.1101	31.2871
PF3D7_0518600	unknown	-0.6794	-4.37412
PF3D7_0518700	unknown	8.13836	17.1437
PF3D7_0519200	unknown	38.3792	-30.6386
PF3D7_0519400	ribosomes	-17.8273	-21.3888
PF3D7_0519500	unknown	-1.51832	0.801613
PF3D7_0519600	unknown	-21.1362	-5.32173
PF3D7_0519700	unknown	-18.8961	-29.8063
PF3D7_0519900	unknown	12.2219	-56.1294
PF3D7_0520000	unknown	-16.556	-23.9866
PF3D7_0520200	unknown	-15.4144	45.2204
PF3D7_0520300	unknown	-22.142	37.1007
PF3D7_0520400	unknown	54.0584	-56.5596
PF3D7_0520500	unknown	-64.9753	57.0321
PF3D7_0520600	cytosol	-58.3037	34.3586
PF3D7_0520700	unknown	25.057	21.3468
PF3D7_0520900	unknown	-58.0479	53.037
PF3D7_0521000	unknown	6.87844	31.0196
PF3D7_0521700	unknown	5.08539	10.4307
PF3D7_0522100	unknown	-13.5047	17.1189
PF3D7_0522200	unknown	-28.9298	-26.5022
PF3D7_0522400	unknown	11.4856	-13.3447
PF3D7_0522600	unknown	11.2075	-24.3677
PF3D7_0522800	unknown	-28.5164	7.96515
PF3D7_0523000	unknown	17.82	-23.6325
PF3D7_0523100	mitochondrion	39.5639	-49.6855
PF3D7_0523400	unknown	3.05861	-30.4228
PF3D7_0523900	unknown	3.259	-49.3253
PF3D7_0524000	nucleo-cytoplasm	-42.4986	31.5885
PF3D7_0524300	unknown	-53.0092	29.5897
PF3D7_0524400	nucleus	7.8347	-2.19528
PF3D7_0524600	apicoplast	9.1923	-68.0263
PF3D7_0524800	unknown	-41.0184	31.1083
PF3D7_0525100	unknown	-32.812	-6.27543
PF3D7_0525200	unknown	12.7889	27.6275
PF3D7_0525300	unknown	11.224	18.6442
PF3D7_0525400	unknown	-9.2378	4.08805
PF3D7_0525800	inner membrane complex	66.012	-23.7216
PF3D7_0526200	unknown	-19.646	8.99773
PF3D7_0526400	unknown	8.54752	-16.7404
PF3D7_0526500	unknown	11.0126	38.0376
PF3D7_0526800	unknown	-13.2879	48.0813
PF3D7_0526900	unknown	34.4423	-24.1663
PF3D7_0527000	unknown	-23.8516	38.5537
PF3D7_0527100	cytosol	-63.7952	41.748
PF3D7_0527200	unknown	-45.9614	46.3466
PF3D7_0527500	unknown	-15.3584	23.4102
PF3D7_0527600	unknown	-15.5034	32.7905
PF3D7_0527900	unknown	17.9026	14.2307
PF3D7_0528100	unknown	7.76444	3.86224
PF3D7_0528200	eIF3	7.17655	49.1597
PF3D7_0528400	unknown	51.0433	-28.2572
PF3D7_0528700	unknown	-5.73288	50.2208
PF3D7_0528800	unknown	-13.1291	-8.85652
PF3D7_0529000	unknown	9.19764	-42.3416
PF3D7_0529300	apicoplast	11.5826	-63.6265
PF3D7_0529400	mitotic apparatus	25.8795	-23.9901
PF3D7_0529500	unknown	-7.58559	-4.42372
PF3D7_0530100	unknown	21.3799	8.3717
PF3D7_0530300	unknown	10.5657	-24.0772
PF3D7_0530600	unknown	-16.1748	4.79275
PF3D7_0530700	unknown	-42.1263	9.11501
PF3D7_0530900	unknown	43.4994	-31.1557
PF3D7_0531400	unknown	28.5074	27.408
PF3D7_0532100	PVM	-25.5758	-58.4483
PF3D7_0532300	erythrocyte membrane	56.4064	19.7953
PF3D7_0601900	unknown	60.0979	28.4461
PF3D7_0602100	unknown	-24.5685	29.0538
PF3D7_0602200	unknown	-49.2028	31.3891
PF3D7_0602400	unknown	15.756	-60.8615
PF3D7_0602500	unknown	-65.3071	36.8023
PF3D7_0602600	unknown	13.1598	6.98349
PF3D7_0603100	unknown	-3.13354	38.2667
PF3D7_0603200	unknown	32.1534	-39.4141
PF3D7_0603300	mitochondrion	36.9471	-49.9947
PF3D7_0603400	unknown	15.9957	28.1095
PF3D7_0603500	unknown	55.6344	-19.3317
PF3D7_0603800	unknown	58.1083	-34.7874
PF3D7_0604100	unknown	-53.8619	-13.5943
PF3D7_0604300	unknown	-11.2368	-10.3277
PF3D7_0604500	unknown	17.4833	4.54551
PF3D7_0605100	unknown	15.4167	36.5195
PF3D7_0605500	unknown	-0.813966	-36.8492
PF3D7_0605900	unknown	28.6907	0.97644
PF3D7_0606000	unknown	34.4253	-14.5189
PF3D7_0606100	unknown	32.3933	17.712
PF3D7_0606200	unknown	37.9562	-24.0977
PF3D7_0606500	unknown	-14.7565	-2.46469
PF3D7_0606600	unknown	-12.3155	15.7404
PF3D7_0606700	unknown	-13.5418	32.263
PF3D7_0606800	unknown	-14.0644	-49.2872
PF3D7_0606900	cytosol	-62.6219	37.7138
PF3D7_0607000	nucleus	-0.10204	-2.10331
PF3D7_0607400	unknown	13.3573	-25.0751
PF3D7_0608000	unknown	-70.5918	37.7859
PF3D7_0608310	unknown	23.3616	-48.4813
PF3D7_0608400	mitochondrion	50.8303	-60.8382
PF3D7_0608500	19s proteasome	-43.1565	61.2584
PF3D7_0608700	nucleo-cytoplasm	-42.1985	37.4821
PF3D7_0608800	unknown	-63.1068	39.3617
PF3D7_0608900	unknown	-26.4208	23.6826
PF3D7_0609000	unknown	24.478	-16.4868
PF3D7_0609700	unknown	13.5291	-11.6024
PF3D7_0609800	unknown	28.848	-54.2795
PF3D7_0610100	unknown	13.4334	29.5115
PF3D7_0610200	unknown	-0.831315	23.3361
PF3D7_0610400	nucleus - histones	33.1724	14.284
PF3D7_0610500	unknown	-50.7665	49.6665
PF3D7_0610600	unknown	19.8583	-3.94023
PF3D7_0610700	unknown	-50.523	46.3531
PF3D7_0610800	cytosol	-59.2428	49.9616
PF3D7_0610900	nucleus	21.5021	29.5223
PF3D7_0611300	mitochondrion	37.0973	-46.2821
PF3D7_0611400	unknown	13.8662	20.7105
PF3D7_0611600	mitotic apparatus	20.271	-25.1793
PF3D7_0611900	unknown	14.7331	0.537044
PF3D7_0612100	eIF3	8.08192	47.7591
PF3D7_0612700	plasma membrane	-15.5084	-48.3617
PF3D7_0612800	unknown	-13.5206	-48.5395
PF3D7_0613100	unknown	38.1423	-60.0302
PF3D7_0613300	rhoptries	57.3646	-19.7575
PF3D7_0613500	unknown	8.55197	-5.93971
PF3D7_0613700	unknown	-4.41814	-37.8849
PF3D7_0613900	unknown	28.6392	-71.6236
PF3D7_0614000	unknown	28.4385	-47.35
PF3D7_0614300	plasma membrane	5.69417	-32.9614
PF3D7_0614400	nucleus	4.83252	24.3311
PF3D7_0614500	ribosomes	-18.2926	-22.9438
PF3D7_0614800	unknown	30.7707	5.89503
PF3D7_0614900	unknown	39.5334	-12.3992
PF3D7_0615300	unknown	9.96844	-14.8176
PF3D7_0615400	nucleus	1.46485	-4.3667
PF3D7_0615600	unknown	0.680443	2.0595
PF3D7_0615700	unknown	14.0295	11.461
PF3D7_0615800	transport vesicles	-23.3568	23.8125
PF3D7_0615900	unknown	-20.0863	-13.6337
PF3D7_0616300	unknown	9.88491	42.8873
PF3D7_0616800	mitochondrion	41.2596	-53.0101
PF3D7_0616900	unknown	-2.12579	7.62462
PF3D7_0617000	unknown	18.9003	-51.793
PF3D7_0617100	unknown	16.5312	-12.0021
PF3D7_0617200	unknown	48.7464	7.01313
PF3D7_0617300	unknown	-6.54108	-9.20068
PF3D7_0617800	nucleus - histones	32.4665	14.5974
PF3D7_0617900	nucleus - histones	33.3148	12.7587
PF3D7_0618000	unknown	17.0913	-26.6567
PF3D7_0618200	unknown	-24.2799	-21.0337
PF3D7_0618300	unknown	-14.7219	-23.412
PF3D7_0618500	unknown	-32.684	40.1787
PF3D7_0618900	unknown	22.9716	-14.4226
PF3D7_0619000	unknown	-8.1691	9.72692
PF3D7_0619200	unknown	8.01112	-16.4928
PF3D7_0619400	unknown	-28.4702	39.4677
PF3D7_0619500	cytosol	-52.5368	43.4816
PF3D7_0619900	nucleus	23.8976	34.5558
PF3D7_0620100	unknown	52.8229	-49.3237
PF3D7_0620400	unknown	50.2065	-1.96473
PF3D7_0620500	unknown	2.43835	33.8415
PF3D7_0620700	unknown	23.5205	-33.943
PF3D7_0621100	unknown	-38.5846	31.0361
PF3D7_0621200	unknown	-38.2064	42.5039
PF3D7_0621500	unknown	4.86729	11.8621
PF3D7_0621800	unknown	-39.9566	47.6987
PF3D7_0621900	unknown	2.9356	-3.86075
PF3D7_0622200	unknown	4.28331	-17.5149
PF3D7_0622500	unknown	15.3075	2.71283
PF3D7_0622600	unknown	42.0474	-55.6547
PF3D7_0622800	cytosol	-60.0648	38.9408
PF3D7_0623000	unknown	-57.2765	49.9613
PF3D7_0623100	unknown	19.2374	35.9324
PF3D7_0623500	apicoplast	18.3181	-54.3263
PF3D7_0623600	unknown	5.93971	30.4008
PF3D7_0623900	unknown	-6.43051	32.2339
PF3D7_0624000	cytosol	-56.4756	47.2887
PF3D7_0624200	unknown	0.47306	23.8016
PF3D7_0624400	unknown	17.06	-60.434
PF3D7_0624600	nucleus	17.888	26.0523
PF3D7_0625000	unknown	-0.70599	-46.5326
PF3D7_0625400	unknown	38.6688	-20.4659
PF3D7_0625600	unknown	-17.0431	34.4193
PF3D7_0625700	unknown	53.1907	-51.0262
PF3D7_0626000	unknown	-3.25343	13.9542
PF3D7_0626100	unknown	18.991	-18.374
PF3D7_0626200	unknown	-51.5196	-8.4833
PF3D7_0626400	unknown	12.1847	-17.4117
PF3D7_0626700	cytosol	-60.7731	42.5836
PF3D7_0626800	cytosol	-55.0309	51.6036
PF3D7_0627100	unknown	-20.1592	28.5796
PF3D7_0627400	mitochondrion	45.5957	-39.9634
PF3D7_0627500	unknown	-57.6449	46.1418
PF3D7_0627700	nucleo-cytoplasm	-51.422	17.1313
PF3D7_0627800	unknown	-27.5783	49.5878
PF3D7_0628100	unknown	14.4414	-14.5256
PF3D7_0628200	unknown	27.5345	-17.9117
PF3D7_0628300	unknown	11.9267	-21.7935
PF3D7_0628600	unknown	31.9364	30.4206
PF3D7_0629000	unknown	-74.2065	37.3653
PF3D7_0629100	cytosol	-51.217	44.0245
PF3D7_0629200	unknown	31.892	-31.347
PF3D7_0629300	unknown	-39.3573	14.6776
PF3D7_0629400	unknown	-21.9102	23.0655
PF3D7_0629500	unknown	18.3992	-7.15499
PF3D7_0629600	unknown	-31.8713	-18.9454
PF3D7_0629700	unknown	34.1325	22.8105
PF3D7_0629800	unknown	1.34107	18.9483
PF3D7_0629900	unknown	-27.9801	-6.71105
PF3D7_0630400	unknown	-11.9412	-41.5142
PF3D7_0630500	unknown	-33.7002	30.3842
PF3D7_0630600	unknown	-14.7922	29.0294
PF3D7_0702300	unknown	51.7846	35.1629
PF3D7_0702400	unknown	58.7807	33.2011
PF3D7_0702500	Maurer's cleft	61.6964	32.1944
PF3D7_0702900	unknown	-19.7509	-29.8039
PF3D7_0703000	unknown	8.48933	-11.4664
PF3D7_0703200	unknown	-15.73	2.09161
PF3D7_0703500	unknown	4.56953	6.64045
PF3D7_0703700	unknown	-47.3507	-14.0836
PF3D7_0703900	unknown	-2.02309	5.97489
PF3D7_0704000	unknown	2.993	2.13401
PF3D7_0704100	mitotic apparatus	23.6863	-20.616
PF3D7_0704200	unknown	-47.8067	15.6295
PF3D7_0704300	unknown	20.978	-27.5347
PF3D7_0704400	unknown	3.33481	-10.364
PF3D7_0704600	unknown	-1.0189	4.52408
PF3D7_0704700	unknown	-52.2453	9.61805
PF3D7_0704800	unknown	45.0146	-31.6138
PF3D7_0705000	unknown	12.3601	35.0892
PF3D7_0705400	unknown	-26.0911	60.5244
PF3D7_0705500	unknown	-8.9002	1.85178
PF3D7_0705700	unknown	-20.2039	-23.868
PF3D7_0706000	nucleo-cytoplasm	-52.455	15.4738
PF3D7_0706100	unknown	11.8762	-55.0748
PF3D7_0706300	unknown	-17.4409	-31.3071
PF3D7_0706400	ribosomes	-22.7655	-24.3023
PF3D7_0706500	unknown	1.08694	19.2009
PF3D7_0707200	unknown	-20.2327	17.4602
PF3D7_0707300	rhoptries	60.6461	-11.1632
PF3D7_0707400	mitochondrion	46.5662	-49.7382
PF3D7_0707600	unknown	-3.43693	44.269
PF3D7_0707700	unknown	13.8387	5.50269
PF3D7_0707800	unknown	22.217	-55.7746
PF3D7_0708100	unknown	-17.2191	47.445
PF3D7_0708300	unknown	-37.6073	35.3894
PF3D7_0708400	unknown	-52.0418	20.3725
PF3D7_0708500	unknown	12.2516	22.6056
PF3D7_0708700	unknown	34.0473	-42.3647
PF3D7_0708800	cytosol	-54.4695	40.2666
PF3D7_0708900	unknown	48.6729	-48.0273
PF3D7_0709000	unknown	17.6527	-22.3314
PF3D7_0709100	unknown	26.7451	-20.7327
PF3D7_0709200	unknown	43.3719	-16.1004
PF3D7_0709300	unknown	-14.5085	46.543
PF3D7_0709500	unknown	-21.6301	47.6094
PF3D7_0709600	unknown	27.0466	5.58923
PF3D7_0709700	unknown	0.835718	-31.8142
PF3D7_0710100	unknown	35.6563	-44.9003
PF3D7_0710600	ribosomes	-19.4551	-22.7876
PF3D7_0710800	unknown	23.8911	-25.1564
PF3D7_0711000	apicoplast	13.4675	-60.0782
PF3D7_0711300	unknown	-17.7777	48.576
PF3D7_0711400	unknown	15.9016	14.1564
PF3D7_0711500	unknown	24.9697	21.9
PF3D7_0713700	unknown	57.7754	-43.4761
PF3D7_0714000	nucleus - histones	31.7343	12.2871
PF3D7_0714200	unknown	-15.1332	6.4395
PF3D7_0714500	unknown	-28.4821	40.7527
PF3D7_0714600	unknown	45.6966	5.48415
PF3D7_0715000	cytosol	-60.6376	52.2842
PF3D7_0715300	unknown	-46.6512	1.9271
PF3D7_0715500	mitochondrion	39.475	-63.5392
PF3D7_0715600	unknown	37.9824	-45.9049
PF3D7_0715800	unknown	-45.8817	-14.7239
PF3D7_0715900	unknown	31.457	3.37478
PF3D7_0716000	unknown	19.3618	27.5143
PF3D7_0716300	unknown	25.5034	-7.19123
PF3D7_0716400	unknown	-32.3711	38.0659
PF3D7_0716800	eIF3	7.33681	46.2359
PF3D7_0717200	unknown	-54.0698	16.1885
PF3D7_0717400	unknown	-54.519	38.0124
PF3D7_0717500	unknown	-19.0311	4.36185
PF3D7_0717700	cytosol	-60.0442	40.4337
PF3D7_0718500	unknown	-51.6327	34.7806
PF3D7_0719000	unknown	-37.0473	27.738
PF3D7_0719300	unknown	10.7638	29.8376
PF3D7_0719400	unknown	17.166	-16.7653
PF3D7_0719500	unknown	18.3934	-40.564
PF3D7_0719600	unknown	-12.2749	-20.9494
PF3D7_0719700	unknown	-17.2855	-26.5892
PF3D7_0719800	unknown	14.2896	-70.6348
PF3D7_0719900	unknown	-20.5819	18.857
PF3D7_0720200	unknown	-29.9745	29.3278
PF3D7_0720400	unknown	31.7023	-51.4688
PF3D7_0720500	unknown	31.9492	-6.05678
PF3D7_0720700	unknown	13.0564	-8.28406
PF3D7_0720800	unknown	-57.654	48.4324
PF3D7_0721000	unknown	-49.9285	-12.8117
PF3D7_0721100	unknown	25.3828	-31.2813
PF3D7_0721200	unknown	5.57038	-8.95482
PF3D7_0721400	unknown	-59.398	43.5769
PF3D7_0721600	unknown	-17.5331	-14.1264
PF3D7_0721800	unknown	-9.03899	39.0211
PF3D7_0722000	unknown	26.6276	6.4874
PF3D7_0722100	nucleus	6.64176	-1.36481
PF3D7_0722200	rhoptries	59.0164	-10.6223
PF3D7_0722400	unknown	-49.5929	40.5575
PF3D7_0722500	unknown	5.32134	29.7645
PF3D7_0723000	unknown	-34.8915	27.6452
PF3D7_0723300	unknown	49.6935	8.35689
PF3D7_0723400	unknown	14.7994	19.1005
PF3D7_0723600	unknown	-57.3876	60.5527
PF3D7_0723800	mitotic apparatus	24.5607	-27.5409
PF3D7_0723900	unknown	13.4153	35.8765
PF3D7_0724000	transport vesicles	-18.6695	14.5959
PF3D7_0724100	unknown	20.8319	31.0815
PF3D7_0725200	unknown	-40.8352	41.7867
PF3D7_0725300	nucleus	10.8114	4.89282
PF3D7_0725400	unknown	-18.0531	-47.1963
PF3D7_0726400	unknown	19.321	-16.626
PF3D7_0726500	unknown	-19.3831	17.9195
PF3D7_0726900	mitochondrion	49.7369	-56.1313
PF3D7_0727100	unknown	3.93676	-62.2226
PF3D7_0727200	mitochondrion	39.9142	-46.6101
PF3D7_0727400	19s proteasome	-42.8612	59.4715
PF3D7_0727800	unknown	21.3427	-18.4084
PF3D7_0727900	unknown	-1.98942	-6.25511
PF3D7_0728000	unknown	-28.4329	33.874
PF3D7_0728600	unknown	-5.68665	-3.57982
PF3D7_0728900	unknown	-23.6732	34.4616
PF3D7_0729000	unknown	-18.9789	-11.9905
PF3D7_0729200	unknown	12.1547	-66.1348
PF3D7_0729500	unknown	16.7303	1.28974
PF3D7_0730200	transport vesicles	-21.2924	26.1808
PF3D7_0730300	unknown	11.4072	14.7566
PF3D7_0730400	unknown	-0.586909	-39.6476
PF3D7_0730800	unknown	-42.5639	-21.8847
PF3D7_0730900	erythrocyte membrane	57.1666	17.7861
PF3D7_0731100	unknown	49.5815	36.661
PF3D7_0731300	erythrocyte membrane	56.4687	17.5676
PF3D7_0731500	micronemes	60.5088	7.44868
PF3D7_0731600	unknown	53.3024	17.7439
PF3D7_0801000	unknown	50.098	36.8877
PF3D7_0801600	unknown	43.8296	-56.3084
PF3D7_0801700	unknown	24.6657	34.1797
PF3D7_0801800	unknown	-50.6335	40.9923
PF3D7_0802000	unknown	-33.8056	22.29
PF3D7_0802100	unknown	2.10743	11.3651
PF3D7_0802200	cytosol	-60.8475	57.3756
PF3D7_0802300	unknown	-0.571958	5.29082
PF3D7_0802600	unknown	43.9546	-24.4318
PF3D7_0802800	nucleo-cytoplasm	-47.7854	34.3557
PF3D7_0803000	unknown	20.0991	29.926
PF3D7_0803500	unknown	46.2621	-25.9726
PF3D7_0803600	unknown	25.2784	-13.3558
PF3D7_0803700	unknown	23.4266	-5.53352
PF3D7_0803800	19s proteasome	-42.8406	58.5812
PF3D7_0804000	unknown	9.30846	23.6393
PF3D7_0804500	unknown	3.25019	0.747455
PF3D7_0804600	unknown	-35.3059	35.3937
PF3D7_0804800	unknown	26.6115	31.2328
PF3D7_0804900	unknown	-18.7296	8.49104
PF3D7_0805200	unknown	65.4318	-24.9782
PF3D7_0805600	unknown	0.709019	-28.3697
PF3D7_0805700	unknown	-5.82381	14.4346
PF3D7_0806000	unknown	-1.82664	-1.08107
PF3D7_0806300	unknown	17.608	-30.6942
PF3D7_0806500	unknown	-4.06433	-7.44721
PF3D7_0806800	unknown	12.2858	-28.2885
PF3D7_0807000	unknown	-12.3972	-5.30099
PF3D7_0807300	unknown	2.61742	-37.6925
PF3D7_0807500	19s proteasome	-41.2837	60.1539
PF3D7_0807600	unknown	10.0981	40.316
PF3D7_0807800	unknown	-44.6832	24.8547
PF3D7_0807900	unknown	-26.1965	9.18633
PF3D7_0808100	unknown	10.0022	-6.47408
PF3D7_0808200	micronemes	-13.5979	-37.7436
PF3D7_0808300	unknown	-47.5247	49.4788
PF3D7_0808400	transport vesicles	-18.8061	27.6556
PF3D7_0808450	unknown	44.3798	-54.2964
PF3D7_0810000	unknown	-58.7459	46.7824
PF3D7_0810300	unknown	-30.6839	3.74747
PF3D7_0810500	unknown	-40.9875	27.1538
PF3D7_0810600	unknown	5.99185	15.4252
PF3D7_0810800	unknown	-52.2019	26.3175
PF3D7_0811000	unknown	-33.8397	22.6177
PF3D7_0811200	ER	27.9735	-22.9388
PF3D7_0811300	unknown	-6.12289	20.6683
PF3D7_0811400	unknown	-28.0778	18.7965
PF3D7_0811500	unknown	-43.5029	32.5334
PF3D7_0811600	PVM	-22.6988	-57.1102
PF3D7_0812100	unknown	-38.6944	29.7786
PF3D7_0812200	unknown	47.3951	-13.3548
PF3D7_0812400	unknown	-44.3137	18.6114
PF3D7_0812500	unknown	21.4168	22.0355
PF3D7_0812600	unknown	-52.1315	31.435
PF3D7_0812700	unknown	0.592252	27.2003
PF3D7_0813000	unknown	9.09707	-0.633626
PF3D7_0813100	unknown	-12.6309	4.18465
PF3D7_0813200	unknown	-48.6364	31.9538
PF3D7_0813300	unknown	-8.7139	-16.7993
PF3D7_0813400	unknown	-44.3352	27.6415
PF3D7_0813500	unknown	-16.8945	1.50661
PF3D7_0813600	unknown	-41.08	48.7105
PF3D7_0813900	unknown	-14.2345	-20.3526
PF3D7_0814000	unknown	-21.0211	-19.4758
PF3D7_0814200	unknown	6.41497	26.3266
PF3D7_0814900	unknown	-59.5818	36.5657
PF3D7_0815200	nucleo-cytoplasm	-50.8756	17.4209
PF3D7_0815400	unknown	49.3037	-50.2429
PF3D7_0815500	unknown	-10.2241	-10.2902
PF3D7_0815600	eIF3	5.63441	47.4071
PF3D7_0815700	unknown	16.0824	-55.5931
PF3D7_0815800	unknown	22.0001	-19.3812
PF3D7_0816000	unknown	-9.68575	-3.10379
PF3D7_0816100	unknown	-65.7051	54.6682
PF3D7_0816200	unknown	-26.2965	-6.88013
PF3D7_0816400	unknown	34.7216	-64.5562
PF3D7_0816600	apicoplast	13.2373	-61.2501
PF3D7_0816700	unknown	-20.1133	21.865
PF3D7_0817500	unknown	-63.4284	29.6439
PF3D7_0817600	unknown	57.1839	-22.5563
PF3D7_0817700	rhoptries	59.8801	-15.5459
PF3D7_0817900	unknown	35.1134	15.3882
PF3D7_0818000	unknown	35.0816	8.34867
PF3D7_0818200	unknown	-43.07	44.4942
PF3D7_0818500	unknown	-51.4757	49.3657
PF3D7_0818700	unknown	-30.0124	58.3095
PF3D7_0818900	unknown	-42.2207	35.7117
PF3D7_0819000	unknown	3.32194	40.6383
PF3D7_0819100	unknown	48.8744	-11.7333
PF3D7_0819500	unknown	20.3549	-21.369
PF3D7_0819600	unknown	4.02309	-31.7021
PF3D7_0819900	unknown	-36.4289	48.2749
PF3D7_0820000	unknown	19.6618	24.2443
PF3D7_0820200	unknown	26.0671	-26.6244
PF3D7_0820500	unknown	15.7955	-20.3006
PF3D7_0820700	mitochondrion	41.0414	-46.6501
PF3D7_0820900	unknown	4.39057	-4.03379
PF3D7_0821000	unknown	27.8421	-24.2106
PF3D7_0821300	unknown	12.2875	26.7339
PF3D7_0821400	unknown	-15.1791	-59.0019
PF3D7_0821600	unknown	-0.125262	11.5071
PF3D7_0821700	unknown	-9.51096	-24.7274
PF3D7_0821800	unknown	34.1261	-7.15233
PF3D7_0822100	unknown	-9.98105	31.4428
PF3D7_0822300	unknown	21.7531	37.6704
PF3D7_0822600	unknown	-21.7187	9.80753
PF3D7_0822800	unknown	3.28118	34.0578
PF3D7_0822900	inner membrane complex	24.0486	-69.4664
PF3D7_0823000	unknown	-14.2246	10.5805
PF3D7_0823100	unknown	-47.4566	37.0184
PF3D7_0823200	unknown	-29.88	49.3072
PF3D7_0823300	nucleus	15.102	22.7061
PF3D7_0823700	unknown	42.063	-58.2602
PF3D7_0823800	unknown	28.8192	-17.1979
PF3D7_0823900	mitochondrion	37.8746	-50.42
PF3D7_0824400	unknown	8.86573	-35.8282
PF3D7_0824600	unknown	-38.9316	19.5908
PF3D7_0824800	unknown	7.77842	9.36996
PF3D7_0825300	unknown	31.8382	-33.9334
PF3D7_0825400	mitochondrion	44.181	-48.7093
PF3D7_0826100	unknown	-11.2613	28.9295
PF3D7_0826300	unknown	19.1746	7.08703
PF3D7_0826400	unknown	34.905	-27.0106
PF3D7_0826500	unknown	-26.4881	17.7883
PF3D7_0826700	unknown	-34.9155	42.5937
PF3D7_0827500	unknown	19.3861	-60.0703
PF3D7_0827900	ER	38.3378	-18.4511
PF3D7_0828300	unknown	35.4504	22.6256
PF3D7_0828500	unknown	-32.6058	15.2303
PF3D7_0828800	micronemes	-13.2895	-38.4859
PF3D7_0828900	unknown	-60.9988	49.9273
PF3D7_0829000	unknown	-17.153	20.9251
PF3D7_0829100	unknown	-24.1291	-22.0177
PF3D7_0829200	mitochondrion	47.3686	-46.7096
PF3D7_0829300	unknown	-39.8895	-10.6558
PF3D7_0830400	unknown	-19.7104	-57.5493
PF3D7_0830500	Maurer's cleft	60.1155	29.3425
PF3D7_0830600	unknown	50.7923	35.0759
PF3D7_0830700	unknown	58.5235	19.3327
PF3D7_0831400	unknown	56.3701	22.8673
PF3D7_0831500	unknown	-22.1466	0.355883
PF3D7_0831600	unknown	59.0322	-18.8513
PF3D7_0831700	unknown	-74.8564	25.6844
PF3D7_0832200	unknown	51.4962	32.9814
PF3D7_0901800	unknown	58.9851	27.3421
PF3D7_0902100	unknown	55.6873	30.9819
PF3D7_0902200	unknown	56.4664	33.0426
PF3D7_0902800	unknown	-27.7348	-58.1553
PF3D7_0903100	unknown	33.7741	-6.0172
PF3D7_0903200	unknown	0.822296	-34.559
PF3D7_0903400	unknown	5.23361	41.148
PF3D7_0903500	unknown	23.9923	6.37936
PF3D7_0903600	unknown	-31.8084	12.1591
PF3D7_0903700	unknown	-36.3741	43.453
PF3D7_0903900	ribosomes	-19.2065	-21.2428
PF3D7_0904000	unknown	-67.4067	35.4635
PF3D7_0904100	transport vesicles	-19.8876	26.6131
PF3D7_0904400	ER	34.1642	-22.1229
PF3D7_0904500	unknown	-47.5413	37.1683
PF3D7_0904600	unknown	-22.4396	18.4961
PF3D7_0904700	apicoplast	13.2348	-64.8232
PF3D7_0904800	unknown	-34.8667	50.7359
PF3D7_0904900	unknown	18.819	-10.3517
PF3D7_0905000	unknown	47.9851	-49.5863
PF3D7_0905100	unknown	25.7405	-16.7694
PF3D7_0905400	rhoptries	62.2884	-18.645
PF3D7_0905800	unknown	13.5937	-2.71383
PF3D7_0905900	unknown	-12.6806	33.6888
PF3D7_0906100	unknown	-32.3833	-8.51398
PF3D7_0906200	unknown	16.4145	-67.9095
PF3D7_0906500	unknown	-55.6188	33.3354
PF3D7_0906700	unknown	-68.9296	16.1593
PF3D7_0907000	unknown	-24.5403	-26.9289
PF3D7_0907200	unknown	-1.41977	-9.47327
PF3D7_0907300	unknown	-27.8883	27.7817
PF3D7_0907400	mitochondrion	41.4721	-43.6719
PF3D7_0907600	nucleus	6.93968	-3.71631
PF3D7_0907700	19s proteasome	-42.6751	62.1351
PF3D7_0907900	unknown	6.43596	-65.8426
PF3D7_0908000	unknown	29.7933	-23.454
PF3D7_0908300	unknown	30.1168	-0.647645
PF3D7_0908500	unknown	49.6307	-21.5935
PF3D7_0908600	unknown	-31.1732	18.2178
PF3D7_0909300	unknown	-46.0419	48.9829
PF3D7_0909400	unknown	3.22477	30.6809
PF3D7_0909600	unknown	-9.39546	-40.8895
PF3D7_0909700	unknown	-28.0162	-3.84309
PF3D7_0909800	unknown	15.0663	38.6581
PF3D7_0909900	unknown	1.65471	2.29939
PF3D7_0910100	nucleo-cytoplasm	-52.4356	14.4927
PF3D7_0910300	unknown	20.576	-8.61936
PF3D7_0910400	unknown	14.9653	-32.1918
PF3D7_0910600	unknown	-32.4615	-9.50718
PF3D7_0910800	unknown	46.4205	-37.2869
PF3D7_0910900	unknown	23.8515	-40.4492
PF3D7_0911100	unknown	-24.439	-3.23476
PF3D7_0911800	unknown	37.1104	-56.6497
PF3D7_0911900	unknown	-66.7461	30.2712
PF3D7_0912400	unknown	33.9133	-20.4266
PF3D7_0912500	unknown	-16.7661	7.36806
PF3D7_0912800	unknown	-8.50563	24.4324
PF3D7_0912900	20s proteasome	-11.6037	40.7417
PF3D7_0913200	unknown	-40.6995	1.59777
PF3D7_0913300	unknown	20.8607	-32.1219
PF3D7_0913400	unknown	37.2448	-53.206
PF3D7_0913600	unknown	-24.0755	24.4162
PF3D7_0913800	unknown	-8.60083	-50.6825
PF3D7_0914000	unknown	-47.4423	5.77243
PF3D7_0914100	unknown	59.7905	-23.7835
PF3D7_0914200	unknown	6.02489	-28.7226
PF3D7_0914300	unknown	-43.9581	12.9763
PF3D7_0914400	unknown	26.4494	-35.5478
PF3D7_0914600	unknown	-21.3575	-7.91862
PF3D7_0914700	plasma membrane	6.83232	-35.5079
PF3D7_0914800	unknown	-24.0276	-48.2958
PF3D7_0914900	unknown	-29.8454	36.9877
PF3D7_0915000	mitochondrion	48.2121	-38.5056
PF3D7_0915100	unknown	-47.6299	47.1818
PF3D7_0915200	unknown	-26.5798	44.5496
PF3D7_0915400	unknown	-46.1821	20.398
PF3D7_0915700	mitochondrion	38.5386	-41.6414
PF3D7_0916000	unknown	14.6562	-18.1025
PF3D7_0916100	unknown	46.1523	-7.80756
PF3D7_0916400	unknown	7.04889	-5.05003
PF3D7_0916500	apicoplast	8.23365	-61.5974
PF3D7_0916700	unknown	-31.2399	50.2363
PF3D7_0917500	unknown	-1.54322	46.5911
PF3D7_0917600	unknown	11.3041	24.9695
PF3D7_0917700	unknown	-59.1801	7.99892
PF3D7_0917900	ER	29.0412	-26.0507
PF3D7_0918000	unknown	25.2661	-48.4068
PF3D7_0918200	apicoplast	14.6016	-65.0515
PF3D7_0918300	eIF3	6.61481	48.2737
PF3D7_0918600	unknown	9.16526	-23.3689
PF3D7_0918700	unknown	26.5683	-68.568
PF3D7_0918900	unknown	-49.1294	26.5514
PF3D7_0919000	unknown	-9.24043	-0.642289
PF3D7_0919100	unknown	32.9163	-14.6648
PF3D7_0919400	ER	38.0767	-18.2913
PF3D7_0919600	unknown	43.7006	-1.31054
PF3D7_0919700	unknown	-46.8277	47.9221
PF3D7_0919800	unknown	-33.9712	15.1224
PF3D7_0920100	unknown	31.7234	-56.6077
PF3D7_0920500	unknown	22.5581	-67.3425
PF3D7_0920700	unknown	-27.3497	-4.48647
PF3D7_0920800	unknown	-51.6042	42.7907
PF3D7_0920900	unknown	13.9144	32.5145
PF3D7_0921000	unknown	-63.4332	47.432
PF3D7_0921200	unknown	23.9722	26.7491
PF3D7_0921400	unknown	15.1182	-67.2314
PF3D7_0921600	unknown	29.5342	33.9135
PF3D7_0921800	unknown	24.7531	18.9715
PF3D7_0921900	unknown	10.2235	-0.906285
PF3D7_0922100	unknown	3.50073	41.7571
PF3D7_0922200	cytosol	-61.337	41.6828
PF3D7_0922400	unknown	-54.3919	35.7468
PF3D7_0922500	cytosol	-62.6018	43.9297
PF3D7_0922600	cytosol	-62.1073	56.3662
PF3D7_0922700	unknown	25.7434	28.0566
PF3D7_0922800	unknown	-7.18275	17.3003
PF3D7_0923000	unknown	-20.2839	46.1881
PF3D7_0923200	unknown	5.2372	-18.4096
PF3D7_0923400	unknown	19.8588	32.1572
PF3D7_0923800	cytosol	-58.4352	40.1359
PF3D7_0923900	unknown	-4.12672	33.8085
PF3D7_0924000	unknown	18.5021	-31.0349
PF3D7_0924100	unknown	22.1939	23.4064
PF3D7_0924300	unknown	41.9928	-53.4097
PF3D7_0924400	unknown	-14.7151	0.447934
PF3D7_0924600	unknown	8.5996	-14.4642
PF3D7_0924700	nucleus	8.91059	32.3173
PF3D7_0925500	unknown	40.6189	-58.0617
PF3D7_0925600	unknown	-54.354	-10.4904
PF3D7_0925700	unknown	9.08111	34.7417
PF3D7_0925900	unknown	-16.5263	26.7911
PF3D7_0926400	unknown	17.6445	-47.3881
PF3D7_0926700	unknown	-51.6349	27.8433
PF3D7_0926900	unknown	42.2635	16.9466
PF3D7_0927000	unknown	-58.3143	20.6737
PF3D7_0927100	unknown	33.9748	-48.6693
PF3D7_0927300	unknown	40.1669	-52.4355
PF3D7_0927600	unknown	1.01735	14.3594
PF3D7_0927800	unknown	64.9846	-39.8433
PF3D7_0927900	unknown	41.0358	-38.3401
PF3D7_0928000	mitochondrion	39.6708	-63.8557
PF3D7_0928200	unknown	5.40453	-4.56431
PF3D7_0928300	unknown	15.5548	-4.0634
PF3D7_0928600	unknown	56.7733	30.5505
PF3D7_0928900	unknown	-34.4294	16.6773
PF3D7_0929000	unknown	23.8785	44.6057
PF3D7_0929200	unknown	11.6252	40.4711
PF3D7_0929400	rhoptries	62.0745	-18.5637
PF3D7_0929700	unknown	-18.344	31.7411
PF3D7_0929900	unknown	8.98512	-59.9566
PF3D7_0930300	plasma membrane	-18.5453	-49.7411
PF3D7_0930400	unknown	4.5231	1.65445
PF3D7_0930500	unknown	33.7782	-16.4226
PF3D7_0930600	unknown	30.0557	41.0923
PF3D7_0930800	unknown	13.6179	-23.0832
PF3D7_0931000	nucleus	6.84938	-3.48314
PF3D7_0931100	unknown	-15.4329	-7.15576
PF3D7_0931400	unknown	-41.9919	25.0915
PF3D7_0931800	19s proteasome	-44.5107	60.7767
PF3D7_0932100	unknown	6.19009	-26.8297
PF3D7_0932200	unknown	-65.3424	42.4805
PF3D7_0932300	unknown	-38.1964	55.9583
PF3D7_0932800	unknown	-53.35	14.9784
PF3D7_0933000	unknown	16.9415	33.181
PF3D7_0933200	cytosol	-63.957	42.9747
PF3D7_0933600	mitochondrion	40.4807	-48.3238
PF3D7_0934500	unknown	-28.6244	-0.643029
PF3D7_0934700	unknown	26.9301	-24.6288
PF3D7_0934800	unknown	-24.5845	5.56626
PF3D7_0935000	unknown	0.312383	39.8762
PF3D7_0935200	unknown	-0.99748	-11.8443
PF3D7_0935500	unknown	-39.0665	14.6223
PF3D7_0935600	unknown	21.8684	1.52107
PF3D7_0935800	unknown	59.2975	-16.15
PF3D7_0935900	Maurer's cleft	57.3328	28.4063
PF3D7_0936000	Maurer's cleft	64.283	29.7336
PF3D7_0936300	unknown	-72.5497	23.6753
PF3D7_0936600	unknown	20.0531	0.110414
PF3D7_0936800	erythrocyte membrane	56.976	17.03
PF3D7_0937600	unknown	63.6563	26.7303
PF3D7_1001200	unknown	-74.3699	28.3722
PF3D7_1001400	Maurer's cleft	58.9472	30.4716
PF3D7_1001500	unknown	65.6399	-41.6107
PF3D7_1001600	unknown	51.5846	32.7954
PF3D7_1001700	unknown	63.2762	-13.0685
PF3D7_1001800	unknown	36.1208	-16.4032
PF3D7_1001900	Maurer's cleft	62.7103	28.9724
PF3D7_1002000	Maurer's cleft	60.7725	30.6785
PF3D7_1002100	unknown	-28.9988	24.3972
PF3D7_1002400	unknown	15.9116	24.4791
PF3D7_1002700	unknown	-49.339	20.0665
PF3D7_1002900	unknown	31.3286	-9.32408
PF3D7_1003000	unknown	62.0017	-40.3973
PF3D7_1003300	unknown	-38.8199	33.7548
PF3D7_1003500	unknown	-17.1832	-15.0532
PF3D7_1003600	inner membrane complex	26.0998	-64.8713
PF3D7_1003800	unknown	5.41103	36.1763
PF3D7_1004000	unknown	-12.9422	-19.6635
PF3D7_1004200	unknown	2.13812	1.32415
PF3D7_1004300	unknown	-1.84036	22.624
PF3D7_1004500	mitotic apparatus	38.1952	-27.5705
PF3D7_1004700	unknown	-1.28518	-13.2216
PF3D7_1005600	unknown	-3.34896	-0.514179
PF3D7_1006200	unknown	6.9594	26.5272
PF3D7_1006500	unknown	34.1748	-44.4419
PF3D7_1006600	unknown	-62.513	16.304
PF3D7_1006700	unknown	-12.1719	11.0018
PF3D7_1006800	unknown	7.92688	26.3417
PF3D7_1006900	unknown	-34.2544	44.9601
PF3D7_1007200	unknown	8.64079	-3.32306
PF3D7_1007900	eIF3	6.13682	46.1959
PF3D7_1008000	unknown	22.7678	19.9246
PF3D7_1008100	nucleus	17.564	21.1569
PF3D7_1008400	20s proteasome	-11.7354	38.0312
PF3D7_1008500	unknown	30.0142	-8.42641
PF3D7_1008700	unknown	-36.4166	42.9279
PF3D7_1008800	unknown	12.8932	33.7266
PF3D7_1008900	unknown	33.1943	-62.9661
PF3D7_1009000	unknown	-53.8194	48.8488
PF3D7_1009200	unknown	0.394644	35.1669
PF3D7_1009400	unknown	23.2637	39.0615
PF3D7_1010100	unknown	-24.362	34.3877
PF3D7_1010200	unknown	-23.8275	31.0259
PF3D7_1010300	unknown	13.3254	-45.8849
PF3D7_1010600	unknown	-28.4775	33.4364
PF3D7_1010700	unknown	33.3861	-31.1187
PF3D7_1010900	unknown	-25.6779	15.9013
PF3D7_1011000	unknown	-23.2274	-4.6703
PF3D7_1011400	unknown	-34.5477	40.1997
PF3D7_1011500	unknown	10.8441	-28.8125
PF3D7_1011700	unknown	-44.5498	46.9462
PF3D7_1011800	unknown	7.98537	21.5639
PF3D7_1012000	unknown	63.8255	-40.5866
PF3D7_1012200	unknown	65.8696	-15.5531
PF3D7_1012300	mitochondrion	38.1216	-48.7855
PF3D7_1012400	cytosol	-59.4095	52.2556
PF3D7_1012500	unknown	-63.553	55.4913
PF3D7_1012600	cytosol	-60.3471	55.1476
PF3D7_1012700	unknown	-22.9741	43.5305
PF3D7_1012900	unknown	18.772	-21.8635
PF3D7_1013100	unknown	1.18733	4.74908
PF3D7_1013200	unknown	21.6556	26.8379
PF3D7_1013300	unknown	35.1339	-10.1132
PF3D7_1013500	unknown	11.4072	-17.3689
PF3D7_1013700	unknown	11.09	-60.8302
PF3D7_1013800	unknown	55.496	-8.17818
PF3D7_1013900	unknown	-15.6061	17.19
PF3D7_1014100	unknown	-38.8452	8.65705
PF3D7_1014300	unknown	-1.57772	7.05648
PF3D7_1014400	unknown	-25.1404	11.7527
PF3D7_1014600	nucleus	15.6896	22.51
PF3D7_1014700	unknown	40.0867	-44.6284
PF3D7_1014900	unknown	21.6252	-24.2881
PF3D7_1015000	unknown	-58.9825	28.1929
PF3D7_1015100	unknown	-14.7427	0.718171
PF3D7_1015200	unknown	-64.3867	37.308
PF3D7_1015300	unknown	-23.5362	8.17924
PF3D7_1015400	unknown	22.124	11.5405
PF3D7_1015600	mitochondrion	39.9511	-56.3178
PF3D7_1015800	unknown	-73.7854	29.091
PF3D7_1015900	cytosol	-59.6702	48.2126
PF3D7_1016000	unknown	58.1342	-24.4435
PF3D7_1016200	transport vesicles	-16.6189	19.0455
PF3D7_1016300	unknown	-74.2866	26.1309
PF3D7_1016400	Maurer's cleft	60.5416	31.3736
PF3D7_1016700	unknown	-49.667	-6.21839
PF3D7_1016800	unknown	16.2087	8.774
PF3D7_1016900	unknown	-27.1385	-56.9719
PF3D7_1017000	unknown	-10.7344	33.8674
PF3D7_1017100	unknown	65.6516	-15.4926
PF3D7_1017300	unknown	-40.8595	23.5408
PF3D7_1017400	unknown	-66.6376	25.4731
PF3D7_1017500	unknown	-27.5172	-8.21844
PF3D7_1017900	20s proteasome	-12.3427	39.9061
PF3D7_1018200	unknown	-1.57417	-20.2116
PF3D7_1018300	unknown	32.03	-25.2655
PF3D7_1018500	unknown	20.4596	37.2231
PF3D7_1018600	unknown	1.0647	-2.64441
PF3D7_1019000	unknown	11.3008	2.63666
PF3D7_1019400	unknown	-11.0052	-15.3324
PF3D7_1019500	unknown	12.0136	-26.7371
PF3D7_1019600	unknown	4.51417	-12.7237
PF3D7_1019900	apicoplast	21.8056	-65.7152
PF3D7_1020900	unknown	-45.3761	29.2065
PF3D7_1021100	unknown	-55.5034	15.3005
PF3D7_1021300	unknown	14.5046	-72.0171
PF3D7_1021400	unknown	8.56064	-37.0662
PF3D7_1021500	unknown	-2.4496	10.705
PF3D7_1021600	cytosol	-56.285	45.6888
PF3D7_1021700	unknown	15.3524	-13.3344
PF3D7_1021900	unknown	-17.8408	-8.2589
PF3D7_1022100	unknown	30.026	26.4257
PF3D7_1022400	nucleus	20.7434	22.3144
PF3D7_1022500	mitochondrion	40.0102	-53.3077
PF3D7_1022600	unknown	-13.548	51.0919
PF3D7_1022700	unknown	0.217813	-40.7989
PF3D7_1022800	apicoplast	14.2237	-60.5665
PF3D7_1022900	unknown	49.7005	-46.2896
PF3D7_1023000	unknown	-5.08989	-33.7954
PF3D7_1023200	unknown	-58.4571	19.5333
PF3D7_1023900	nucleus	18.8226	22.2205
PF3D7_1024000	unknown	6.46862	-45.3113
PF3D7_1024300	unknown	55.4647	-56.108
PF3D7_1024500	unknown	33.5247	-46.9926
PF3D7_1024800	unknown	-35.178	7.7634
PF3D7_1025000	unknown	16.4442	-10.5959
PF3D7_1025100	unknown	38.94	-45.7847
PF3D7_1025300	unknown	14.7912	-62.5787
PF3D7_1025600	unknown	31.5714	-60.8097
PF3D7_1025900	unknown	57.8335	-20.8576
PF3D7_1026000	unknown	-8.2538	-24.8673
PF3D7_1026600	unknown	59.5231	-24.0547
PF3D7_1026800	unknown	-13.2729	-12.0253
PF3D7_1027300	unknown	-8.88793	54.9012
PF3D7_1027400	unknown	-19.5817	35.9949
PF3D7_1027800	ribosomes	-15.4107	-18.407
PF3D7_1028200	unknown	0.0338766	-59.0977
PF3D7_1028600	unknown	-66.4765	39.8381
PF3D7_1028700	micronemes	-9.91367	-42.5796
PF3D7_1028900	unknown	55.1354	-43.2709
PF3D7_1029100	unknown	-27.5663	11.8208
PF3D7_1029400	unknown	-1.77019	-36.2998
PF3D7_1029600	cytosol	-62.9181	54.204
PF3D7_1030000	unknown	25.2781	30.0029
PF3D7_1030100	nucleus	17.4309	28.2572
PF3D7_1030200	unknown	-6.95276	-41.7149
PF3D7_1030500	20s proteasome	-12.6072	41.4187
PF3D7_1030600	unknown	-63.6018	28.4174
PF3D7_1031200	unknown	-24.0184	49.6998
PF3D7_1031500	unknown	55.283	-5.23055
PF3D7_1031600	unknown	-22.1706	26.377
PF3D7_1031800	unknown	33.1962	-1.50691
PF3D7_1032100	unknown	17.7934	-1.34913
PF3D7_1032500	ER	22.5489	-13.7811
PF3D7_1032700	unknown	22.1411	30.0776
PF3D7_1032800	unknown	-43.3124	45.629
PF3D7_1033100	unknown	-62.533	16.2909
PF3D7_1033200	PVM	-22.5088	-58.4344
PF3D7_1033300	unknown	-8.42422	-14.2286
PF3D7_1033400	cytosol	-63.0827	53.0505
PF3D7_1033500	unknown	-51.828	-11.7971
PF3D7_1033600	nucleus	16.4025	29.3988
PF3D7_1033700	unknown	10.9139	15.8422
PF3D7_1034000	unknown	-15.8011	-1.79224
PF3D7_1034400	mitochondrion	42.2138	-48.2527
PF3D7_1034500	unknown	-11.0585	8.16938
PF3D7_1034900	unknown	-33.5206	27.1533
PF3D7_1035000	unknown	-52.0489	-11.1858
PF3D7_1035100	unknown	-26.3958	-51.8913
PF3D7_1035200	unknown	-76.2447	18.0333
PF3D7_1035300	PVM	-21.0615	-51.2794
PF3D7_1035400	unknown	-20.9498	-42.3162
PF3D7_1035500	unknown	-20.5353	-42.6521
PF3D7_1035700	unknown	-21.2878	-42.0532
PF3D7_1035900	unknown	-76.1378	18.3394
PF3D7_1036000	unknown	-21.9773	-41.5596
PF3D7_1036800	unknown	30.4651	-16.4158
PF3D7_1036900	unknown	-7.50061	-14.4806
PF3D7_1037100	unknown	15.9725	-64.3266
PF3D7_1037300	mitochondrion	36.7132	-50.9647
PF3D7_1037500	unknown	-41.8125	17.6136
PF3D7_1038000	unknown	32.0112	-10.7085
PF3D7_1038100	unknown	-46.9971	18.3285
PF3D7_1038900	unknown	-50.5822	-11.3423
PF3D7_1039000	unknown	48.3401	28.54
PF3D7_1102600	unknown	59.0556	24.4319
PF3D7_1102800	PVM	-16.5503	-60.3615
PF3D7_1103100	unknown	-23.1565	-26.109
PF3D7_1103600	unknown	5.4529	19.0927
PF3D7_1103700	unknown	-5.95863	2.97016
PF3D7_1103800	unknown	-14.7595	14.7189
PF3D7_1104000	unknown	-73.8227	39.2608
PF3D7_1104100	unknown	22.1707	-2.73702
PF3D7_1104200	unknown	27.2847	16.8854
PF3D7_1104300	unknown	13.1322	-34.4199
PF3D7_1104400	unknown	32.243	-15.9314
PF3D7_1104700	unknown	-54.7604	-10.0432
PF3D7_1105000	nucleus - histones	32.4699	11.1887
PF3D7_1105100	nucleus - histones	31.6997	12.3181
PF3D7_1105300	unknown	8.41526	-43.2412
PF3D7_1105400	unknown	-9.84339	-20.5772
PF3D7_1105600	PVM	-23.6279	-51.8451
PF3D7_1105700	nucleus	-5.81928	4.97917
PF3D7_1105800	unknown	21.6939	-49.8416
PF3D7_1106000	unknown	-8.92127	25.4389
PF3D7_1106200	unknown	14.9202	-59.751
PF3D7_1106700	unknown	0.918071	-1.25675
PF3D7_1107000	unknown	-39.8743	-10.6505
PF3D7_1107100	unknown	13.7268	10.3051
PF3D7_1107200	unknown	-10.8985	20.5035
PF3D7_1107300	unknown	16.7806	4.48582
PF3D7_1107400	unknown	-45.0243	11.3733
PF3D7_1107500	unknown	-23.0333	26.6479
PF3D7_1107800	unknown	12.4112	19.7718
PF3D7_1108000	unknown	26.4629	12.2868
PF3D7_1108200	unknown	-29.34	7.26175
PF3D7_1108400	unknown	-8.69738	0.302625
PF3D7_1108500	mitochondrion	40.8913	-49.8599
PF3D7_1108600	unknown	-32.6334	-34.4745
PF3D7_1108700	unknown	30.0568	-19.7256
PF3D7_1108900	unknown	-47.0522	32.3417
PF3D7_1109400	unknown	-0.518832	-7.11795
PF3D7_1109900	unknown	38.6927	24.2251
PF3D7_1110100	unknown	27.2321	-15.9036
PF3D7_1110200	unknown	15.6723	34.9006
PF3D7_1110400	unknown	-5.74806	21.4793
PF3D7_1110500	unknown	-7.66406	5.84392
PF3D7_1110700	unknown	-57.0185	44.6709
PF3D7_1111100	unknown	17.4616	-3.57365
PF3D7_1111200	unknown	-2.1509	17.6513
PF3D7_1111300	unknown	38.2294	-4.22165
PF3D7_1111500	unknown	-65.6903	25.454
PF3D7_1111700	unknown	3.40782	7.58107
PF3D7_1111900	unknown	-30.4848	-4.49376
PF3D7_1112400	unknown	-23.6594	37.9671
PF3D7_1112500	unknown	-11.8483	-1.99164
PF3D7_1113000	unknown	55.241	-5.59743
PF3D7_1113100	unknown	15.2607	-42.8426
PF3D7_1113300	unknown	64.2411	-39.7668
PF3D7_1113400	unknown	-53.2802	46.8268
PF3D7_1113700	cytosol	-63.3292	52.0822
PF3D7_1113800	unknown	35.222	-24.9243
PF3D7_1114200	unknown	1.02557	-29.8455
PF3D7_1114700	unknown	-31.9487	44.9941
PF3D7_1114900	unknown	57.2865	-18.6203
PF3D7_1115400	unknown	-63.3698	31.2946
PF3D7_1115600	unknown	-34.0166	-34.0807
PF3D7_1115700	unknown	51.2717	-7.22718
PF3D7_1115800	unknown	59.8712	10.201
PF3D7_1116000	rhoptries	60.7481	-13.4132
PF3D7_1116100	unknown	15.815	-15.8458
PF3D7_1116200	unknown	-33.3918	38.2474
PF3D7_1116300	unknown	-2.70095	30.4886
PF3D7_1116400	ER	27.4237	-22.5656
PF3D7_1116500	unknown	35.8927	-9.25722
PF3D7_1116700	unknown	-49.4636	44.7275
PF3D7_1116800	PVM	-21.5039	-54.5013
PF3D7_1117100	unknown	-45.5626	22.3218
PF3D7_1117300	unknown	29.9109	4.19498
PF3D7_1117500	unknown	12.2026	-56.3354
PF3D7_1117700	unknown	-56.4595	42.2664
PF3D7_1117900	unknown	39.4842	22.3493
PF3D7_1118000	unknown	-50.7754	53.5933
PF3D7_1118100	unknown	9.316	7.00249
PF3D7_1118200	unknown	41.2668	-41.497
PF3D7_1118300	unknown	-37.4748	41.1031
PF3D7_1118400	unknown	-57.226	28.8278
PF3D7_1118500	unknown	12.05	33.6192
PF3D7_1118600	unknown	-5.42177	-1.95344
PF3D7_1118700	unknown	46.5797	-32.2113
PF3D7_1119000	unknown	36.4808	-41.7496
PF3D7_1119300	unknown	17.4543	35.3077
PF3D7_1119400	unknown	-35.7738	23.5029
PF3D7_1119500	transport vesicles	-21.5866	14.8146
PF3D7_1119600	unknown	35.0879	-46.654
PF3D7_1119700	unknown	13.5077	14.5563
PF3D7_1119800	unknown	9.17312	40.2667
PF3D7_1119900	unknown	-12.4413	8.58372
PF3D7_1120000	unknown	10.261	-2.06502
PF3D7_1120100	cytosol	-61.0859	53.5367
PF3D7_1120400	unknown	51.5501	18.1343
PF3D7_1120500	unknown	-48.0486	14.2475
PF3D7_1121000	unknown	-46.95	-14.2707
PF3D7_1121100	unknown	-15.0604	6.11939
PF3D7_1121200	unknown	-34.2907	-23.7601
PF3D7_1121600	PVM	-21.2439	-59.3443
PF3D7_1121700	unknown	0.488696	-0.566306
PF3D7_1121900	cytosol	-50.3478	40.1567
PF3D7_1122100	unknown	29.6095	-21.8812
PF3D7_1122200	unknown	0.984533	-15.9732
PF3D7_1122300	unknown	26.7977	-14.5179
PF3D7_1122400	unknown	9.67723	43.8238
PF3D7_1122700	unknown	54.035	-57.4454
PF3D7_1123000	unknown	-54.6133	11.7583
PF3D7_1123100	transport vesicles	-24.9648	18.9374
PF3D7_1123400	nucleo-cytoplasm	-48.5282	24.5549
PF3D7_1123500	plasma membrane	8.54963	-39.7015
PF3D7_1123800	unknown	19.7697	25.8168
PF3D7_1123900	unknown	20.2701	35.3648
PF3D7_1124000	ER	32.7189	-27.4279
PF3D7_1124100	unknown	18.5404	-5.30336
PF3D7_1124200	unknown	-40.311	21.3474
PF3D7_1124300	unknown	11.3822	16.4197
PF3D7_1124400	unknown	-12.3336	3.56298
PF3D7_1124600	unknown	-51.2191	24.783
PF3D7_1124700	mitochondrion	44.3942	-60.8091
PF3D7_1124900	unknown	-22.3714	-25.5077
PF3D7_1125100	unknown	37.2844	-48.4625
PF3D7_1125200	unknown	43.3285	0.720445
PF3D7_1125400	mitochondrion	48.3589	-46.576
PF3D7_1125500	unknown	26.7098	37.2493
PF3D7_1125600	mitochondrion	45.6673	-55.3375
PF3D7_1125800	unknown	-22.3179	7.60416
PF3D7_1125900	unknown	-47.4214	39.9532
PF3D7_1126000	unknown	-39.2665	37.5141
PF3D7_1126100	unknown	-46.7389	3.33032
PF3D7_1126200	unknown	-16.2627	-16.9635
PF3D7_1126300	unknown	0.295277	-10.5016
PF3D7_1126400	unknown	-16.5584	47.7443
PF3D7_1126500	unknown	1.203	10.8615
PF3D7_1126700	unknown	52.0255	-42.4999
PF3D7_1126900	unknown	14.2869	40.1118
PF3D7_1127000	unknown	23.0402	-7.9851
PF3D7_1127100	cytosol	-60.7643	46.8049
PF3D7_1127500	unknown	36.0657	-20.0265
PF3D7_1127600	unknown	-32.9935	-7.17724
PF3D7_1127800	unknown	20.9535	19.4099
PF3D7_1128000	unknown	17.0214	19.4625
PF3D7_1128100	unknown	-50.9822	31.0646
PF3D7_1128200	unknown	31.9126	-65.1038
PF3D7_1128400	unknown	-42.8173	41.1304
PF3D7_1128500	unknown	-20.6081	14.7723
PF3D7_1128900	unknown	53.2982	-18.3615
PF3D7_1129000	unknown	19.8347	-48.5855
PF3D7_1129100	unknown	-23.5957	1.57823
PF3D7_1129200	20s proteasome	-10.3404	42.2506
PF3D7_1129400	unknown	8.51512	12.1352
PF3D7_1129900	plasma membrane	11.8863	-35.9271
PF3D7_1130100	ribosomes	-12.6858	-25.288
PF3D7_1130200	ribosomes	-13.0953	-17.0522
PF3D7_1130400	20s proteasome	-10.7673	38.3065
PF3D7_1130500	transport vesicles	-24.8449	24.2917
PF3D7_1130700	unknown	-39.3865	-5.13867
PF3D7_1131100	unknown	31.625	-17.1228
PF3D7_1131800	unknown	-4.66036	16.6403
PF3D7_1132000	unknown	-35.8158	32.8679
PF3D7_1132200	nucleo-cytoplasm	-40.7337	36.5228
PF3D7_1132300	unknown	-34.9799	50.8099
PF3D7_1132400	unknown	40.041	9.2306
PF3D7_1132800	unknown	-28.7966	-37.359
PF3D7_1132900	unknown	34.8808	-55.8036
PF3D7_1133300	unknown	13.3593	-52.2924
PF3D7_1133400	micronemes	-8.08256	-43.1456
PF3D7_1133800	unknown	-42.3556	8.39154
PF3D7_1133900	unknown	-25.0024	-51.1825
PF3D7_1134000	mitochondrion	40.7898	-42.6618
PF3D7_1134100	unknown	30.8103	-20.3681
PF3D7_1134300	unknown	44.9916	0.564691
PF3D7_1134500	unknown	19.4949	-41.8331
PF3D7_1134800	unknown	-14.4595	32.1029
PF3D7_1135100	unknown	61.8445	-13.8629
PF3D7_1135300	unknown	3.66849	-33.9586
PF3D7_1135400	unknown	-33.5682	8.88361
PF3D7_1135900	unknown	39.625	-12.6856
PF3D7_1136200	unknown	57.0498	-11.295
PF3D7_1136300	nucleus	3.45842	-5.7094
PF3D7_1136400	unknown	2.27727	-3.0913
PF3D7_1136700	unknown	52.0388	-54.8245
PF3D7_1136800	unknown	30.3124	-28.8064
PF3D7_1136900	micronemes	-8.34884	-42.5137
PF3D7_1137300	unknown	25.128	-21.753
PF3D7_1137400	unknown	41.5873	-47.1237
PF3D7_1138100	cytosol	-58.5508	41.6018
PF3D7_1138400	unknown	15.7221	-28.0522
PF3D7_1138500	unknown	-48.7418	34.1134
PF3D7_1138600	unknown	-31.6669	32.6768
PF3D7_1138700	unknown	14.1779	-6.376
PF3D7_1138800	unknown	14.935	26.8408
PF3D7_1139200	unknown	5.33941	-49.7652
PF3D7_1139700	unknown	48.7654	-54.316
PF3D7_1139800	unknown	-21.9928	16.8046
PF3D7_1139900	ER	32.0008	-28.5716
PF3D7_1140100	unknown	-30.4869	1.30131
PF3D7_1140200	unknown	-8.81038	-17.8789
PF3D7_1140400	unknown	57.3472	-8.66392
PF3D7_1140800	unknown	30.5034	30.5665
PF3D7_1141300	unknown	53.5557	-22.3212
PF3D7_1141600	unknown	51.7748	-47.7337
PF3D7_1141700	unknown	-56.1622	17.6196
PF3D7_1141800	unknown	27.4618	36.1419
PF3D7_1142100	unknown	15.3768	-10.3378
PF3D7_1142300	unknown	23.0186	-16.4503
PF3D7_1142400	unknown	-7.54957	3.34046
PF3D7_1142500	ribosomes	-12.7751	-22.5794
PF3D7_1142600	unknown	-14.4495	-21.6742
PF3D7_1142700	nucleo-cytoplasm	-49.4386	17.4321
PF3D7_1142800	unknown	45.2954	-45.7504
PF3D7_1143000	unknown	38.5652	-53.5331
PF3D7_1143100	unknown	11.7339	18.5825
PF3D7_1143200	unknown	-4.72189	9.7438
PF3D7_1143300	unknown	-30.5197	20.4633
PF3D7_1143400	unknown	-28.4859	30.7669
PF3D7_1143800	unknown	-18.0964	-56.6159
PF3D7_1144000	unknown	-28.1637	-21.0586
PF3D7_1144500	unknown	-29.6111	44.5189
PF3D7_1144600	unknown	19.1959	40.54
PF3D7_1144900	unknown	5.72286	-38.5027
PF3D7_1145100	unknown	-14.2363	31.0209
PF3D7_1145400	unknown	14.6078	2.59589
PF3D7_1145800	unknown	-20.2265	16.1798
PF3D7_1146000	unknown	-27.5746	7.80774
PF3D7_1146600	unknown	12.8687	16.6604
PF3D7_1147500	unknown	-58.2084	16.4443
PF3D7_1147700	unknown	40.0153	-34.6985
PF3D7_1147900	unknown	31.3381	-24.4177
PF3D7_1148900	Maurer's cleft	64.662	31.7831
PF3D7_1149000	Maurer's cleft	57.6447	30.5169
PF3D7_1149100	unknown	-74.5268	28.1563
PF3D7_1149200	unknown	-8.84615	-7.18535
PF3D7_1149400	unknown	57.1166	21.5002
PF3D7_1200600	unknown	61.9007	28.7402
PF3D7_1200700	unknown	52.2189	18.1482
PF3D7_1200800	Maurer's cleft	51.8329	28.0079
PF3D7_1201000	erythrocyte membrane	56.45	18.5064
PF3D7_1201100	unknown	60.5332	32.5122
PF3D7_1201200	unknown	41.2216	4.76515
PF3D7_1201500	unknown	-42.5523	12.5456
PF3D7_1202100	unknown	-43.0275	49.3767
PF3D7_1202200	mitochondrion	40.758	-54.6842
PF3D7_1202300	unknown	-75.9936	19.2929
PF3D7_1202600	unknown	-3.90827	0.539267
PF3D7_1202900	unknown	34.9704	15.2708
PF3D7_1203200	unknown	20.5116	-62.1042
PF3D7_1203400	unknown	7.49453	-34.4333
PF3D7_1203500	nucleo-cytoplasm	-54.2897	19.5417
PF3D7_1203700	unknown	-19.5037	23.6726
PF3D7_1203900	cytosol	-56.6419	35.7711
PF3D7_1204300	unknown	-54.0335	52.1431
PF3D7_1205100	unknown	-13.8285	24.1517
PF3D7_1205300	unknown	22.0998	-61.0832
PF3D7_1205500	unknown	-10.9473	24.1157
PF3D7_1205600	nucleo-cytoplasm	-49.6994	24.584
PF3D7_1205700	unknown	-67.1441	28.3309
PF3D7_1205800	unknown	15.9517	20.702
PF3D7_1205900	unknown	-40.588	11.2512
PF3D7_1206000	unknown	64.2587	-15.0464
PF3D7_1206200	eIF3	7.08961	47.3824
PF3D7_1206300	unknown	-53.8679	-13.5181
[truncated: 942 more rows]

## Sheet: Fig. 2C
Gene accession	Final location (S1-S2-S3)	tSNE.dim.1 (S1-S2-S3)	tSNE.dim.2 (S1-S2-S3)		Fig. 2C: Mapping results of SVM classification on to t-SNE proections (S1-S2-S3)
[truncated: 2,496 more rows]

[truncated: 22 more sheets: Fig. 2D, Fig. 2E, Fig. 4B, Fig. 5, Fig. 5 statistics summary, Fig. 6A, Fig. 6B, Fig. 6C, Fig. 6D, Fig. 6 statistics summary, Fig. 7A, Fig. 7B, Fig. 7 statistics summary, Fig. S1, Fig. S2A, Fig. S2B, Fig. S3, Fig. S4, Fig. S5, Fig. S6 …]
